# Supplementary material for: Genome-Wide Analysis Reveals Copy Number Variant Gene TGFBR3 Regulates Pig Back Fat Deposition
Source: Animals (Basel). 2024 Sep 12;14(18):2657. doi: 10.3390/ani14182657 (PMC11429474; doi:10.3390/ani14182657)
Supplement: Supplementary file 1 [file animals-14-02657-s001.zip › Table_S1.xlsx]

## Sheet: S1
Table S1. The next-generation sequencing data and transcriptomic data of MZ and LW pigs.
The basic information of whole-genome data.							Basic information of the whole-genome of Suhuai pig
Population	Sample ID	Accession NO.	Coverage depth(×）	Compare rates（%）			Sample（ID)	Coverage depth(×）	Compare rates（%）
	LW1	SRR8290400	14.4806	95.96			SH1	12.7468	97.86
	LW2	SRR8290401	15.6234	96.45			SH2	12.3161	97.46
	LW3	SRR8290402	14.4795	94.83			SH3	13.8479	98.21
	LW4	SRR8290403	13.3054	94.41			SH4	13.5412	98.41
	LW5	SRR8290404	15.3984	96.01			SH5	13.5798	98.55
LW pig	LW6	SRR8290405	16.2172	94.15			SH6	13.7317	98.54
	LW7	SRR7782559	11.4539	98.37			SH7	12.3446	98.24
	LW8	SRR7782556	12.5644	98.35			SH8	12.7582	98.35
	LW9	SRR7782555	11.3081	98.4			SH9	14.7927	98.51
	LW10	SRR7782560	12.8112	98.35			SH10	15.504	98.65
	LW11	SRR7782561	10.2583	98.07			SH11	13.794	98.62
	LW12	SRR7782562	13.0617	98.1			SH12	16.0797	98.57
	MZ1	SRR3055758	12.2372	83.52			SH13	11.7118	98.45
	MZ2	SRR3055876	10.7603	94.6			SH14	11.6542	98.66
	MZ3	SRR3056074	9.16981	92.93			SH15	10.8965	98.8
	MZ4	SRR3056075	12.2717	95.16			SH16	11.8555	98.6
MZ pig	MZ5	SRR3056077	12.9815	94.53			SH17	10.629	98.33
	MZ6	SRR3056078	12.8825	93.89			SH18	11.2233	98.2
	MZ7	SRR3056082	11.866	90.55			SH19	11.3296	98.58
	MZ8	SRR3056083	10.8431	89.11			SH20	13.8603	98.67
	MZ9	SRR3081291	12.9171	92.92			SH21	12.1572	98.3
	MZ10	SRR3081302	14.3857	91.51			SH22	13.1394	98.66
	MZ11	SRR3081331	14.7554	93.76			SH23	13.678	98.61
The basic information of transcriptome data.
Population	Sample ID	Accession NO.	Age	Tissue
	TLW1	SRR17818343	180d	back fat
LW pig	TLW2	SRR17818344	180d	back fat
	TLW3	SRR17818345	180d	back fat
	TMZ1	SRR16124981	180d	back fat
MZ pig	TMZ2	SRR16125030	180d	back fat
	TMZ3	SRR16156946	180d	back fat
