# Supplementary material for: Genome-Wide Analysis Reveals Copy Number Variant Gene TGFBR3 Regulates Pig Back Fat Deposition
Source: Animals (Basel). 2024 Sep 12;14(18):2657. doi: 10.3390/ani14182657 (PMC11429474; doi:10.3390/ani14182657)
Supplement: Supplementary file 1 [file animals-14-02657-s001.zip › Table_S2.xlsx]

## Sheet: Sheet1
Table S2. The oligonucleotides used are listed in Table S2.
	Sense(5'-3')	Antisense(5'-3')
si-TGFBR3-1	GGCCGAGACAGAUAAGAAACG	UUUCUUAUCUGUCUCGGCCUG
si-TGFBR3-2	CGUCAUUCACCGAACUCAAGA	UUGAGUUCGGUGAAUGACGUG
si-TGFBR3-3	CCGACGGAGUGGUGUACUAUA	UAGUACACCACUCCGUCGGGG
si-NC	GCAGAGCAUCCGGUCAUCUCCUAUA	UAUAGGAGAUGACCGGAUGCUCUGC
