# Supplementary material for: Genome-Wide Analysis Reveals Copy Number Variant Gene TGFBR3 Regulates Pig Back Fat Deposition
Source: Animals (Basel). 2024 Sep 12;14(18):2657. doi: 10.3390/ani14182657 (PMC11429474; doi:10.3390/ani14182657)
Supplement: Supplementary file 1 [file animals-14-02657-s001.zip › Table_S3.xlsx]

## Sheet: Sheet1
Table S3. The primers used in qPCR.
Primer sequences for transcripts used in real-time quantitative PCR
CNVR/Gene	Primer sequence (5′→3′)
GCG	Forward:	GGTTAGCCTGAATGGCACCT
	Reverse:	TGAACCGACAGCTGGTATGC
CNVR-8952	Forward:	GAGCATGGGCTCTGGAGTTT
	Reverse:	CAAGCGCCTCCTACAGTCAA
CNVR-1162	Forward:	AATACTGGGGAGGGCATCAC
	Reverse:	TTTCCAAACGTTGTGCTGATTTT
CNVR-9060	Forward:	CTTTGGGAGGGCCCTTATTCAG
	Reverse:	CCTCACAATACTCCCAGTCGG
CNVR-1968	Forward:	ACTGTTGATGCTGAAGGTGATG
	Reverse:	TGCCTCCTGTATTCTGCTGTT
GAPDH	Forward:	GATGGTGAAGGTCGGAGTG
	Reverse:	CGAAGTTGTCATGGATGACC
TGFBR3	Forward:	ACACGTCCCTGCTCTTTCTG
	Reverse:	CTGCACTTCGTGGTGGATCA
