# Supplementary material for: Genome-Wide Analysis Reveals Copy Number Variant Gene TGFBR3 Regulates Pig Back Fat Deposition
Source: Animals (Basel). 2024 Sep 12;14(18):2657. doi: 10.3390/ani14182657 (PMC11429474; doi:10.3390/ani14182657)
Supplement: Supplementary file 1 [file animals-14-02657-s001.zip › Table_S4.xlsx]

## Sheet: Sheet1
Table S4. All CNVRs were detected in the present study.
CHROM	Start	POS	CNVR_ID	Length (bp)	Type
1	21201	1:21201-24400	CNVR-1	3199	Gain
1	437601	1:437601-440000	CNVR-2	2399	Both
1	480401	1:480401-485200	CNVR-3	4799	Both
1	878801	1:878801-880800	CNVR-4	1999	Gain
1	1056801	1:1056801-1059600	CNVR-5	2799	Both
1	1243601	1:1243601-1246400	CNVR-6	2799	Loss
1	1378401	1:1378401-1380400	CNVR-7	1999	Loss
1	1655201	1:1655201-1657600	CNVR-8	2399	Both
1	3166401	1:3166401-3168400	CNVR-9	1999	Both
1	4002401	1:4002401-4004800	CNVR-10	2399	Loss
1	4544401	1:4544401-4546400	CNVR-11	1999	Both
1	4546401	1:4546401-4548000	CNVR-12	1599	Both
1	4669601	1:4669601-4672400	CNVR-13	2799	Both
1	4677201	1:4677201-4679200	CNVR-14	1999	Loss
1	6138801	1:6138801-6142400	CNVR-15	3599	Loss
1	6226401	1:6226401-6228000	CNVR-16	1599	Both
1	6479201	1:6479201-6481600	CNVR-17	2399	Loss
1	6714001	1:6714001-6716000	CNVR-18	1999	Both
1	6866401	1:6866401-6868400	CNVR-19	1999	Both
1	7304001	1:7304001-7306400	CNVR-20	2399	Loss
1	7472801	1:7472801-7475200	CNVR-21	2399	Gain
1	7493601	1:7493601-7495600	CNVR-22	1999	Gain
1	7617201	1:7617201-7619600	CNVR-23	2399	Both
1	7995601	1:7995601-7997600	CNVR-24	1999	Loss
1	8313601	1:8313601-8316800	CNVR-25	3199	Loss
1	8360401	1:8360401-8366000	CNVR-26	5599	Gain
1	8510801	1:8510801-8512800	CNVR-27	1999	Both
1	8530001	1:8530001-8532400	CNVR-28	2399	Both
1	8630001	1:8630001-8633600	CNVR-29	3599	Both
1	8806801	1:8806801-8809200	CNVR-30	2399	Loss
1	8988001	1:8988001-8989600	CNVR-31	1599	Gain
1	9091201	1:9091201-9092800	CNVR-32	1599	Both
1	9162401	1:9162401-9165200	CNVR-33	2799	Both
1	9606801	1:9606801-9608400	CNVR-34	1599	Loss
1	9994401	1:9994401-9996000	CNVR-35	1599	Gain
1	10070801	1:10070801-10072800	CNVR-36	1999	Gain
1	10120001	1:10120001-10122400	CNVR-37	2399	Both
1	10624801	1:10624801-10626400	CNVR-38	1599	Loss
1	10626801	1:10626801-10628400	CNVR-39	1599	Loss
1	11375601	1:11375601-11377600	CNVR-40	1999	Loss
1	12215601	1:12215601-12220000	CNVR-41	4399	Both
1	12262401	1:12262401-12279600	CNVR-42	17199	Gain
1	12331601	1:12331601-12333200	CNVR-43	1599	Gain
1	13011601	1:13011601-13015200	CNVR-44	3599	Loss
1	13019201	1:13019201-13021200	CNVR-45	1999	Loss
1	13308801	1:13308801-13314400	CNVR-46	5599	Loss
1	15178801	1:15178801-15180800	CNVR-47	1999	Both
1	16048001	1:16048001-16055200	CNVR-48	7199	Gain
1	16058801	1:16058801-16060800	CNVR-49	1999	Both
1	16095601	1:16095601-16097200	CNVR-50	1599	Both
1	16825201	1:16825201-16832000	CNVR-51	6799	Both
1	17291601	1:17291601-17295200	CNVR-52	3599	Loss
1	18104801	1:18104801-18108000	CNVR-53	3199	Both
1	18223601	1:18223601-18225600	CNVR-54	1999	Both
1	18381601	1:18381601-18383600	CNVR-55	1999	Loss
1	18513201	1:18513201-18515200	CNVR-56	1999	Gain
1	18980801	1:18980801-18983600	CNVR-57	2799	Both
1	21113201	1:21113201-21115200	CNVR-58	1999	Gain
1	22846401	1:22846401-22849600	CNVR-59	3199	Loss
1	23109601	1:23109601-23111600	CNVR-60	1999	Both
1	23112801	1:23112801-23115600	CNVR-61	2799	Loss
1	23274401	1:23274401-23277600	CNVR-62	3199	Gain
1	23325201	1:23325201-23329200	CNVR-63	3999	Loss
1	23332401	1:23332401-23337200	CNVR-64	4799	Loss
1	23355201	1:23355201-23360400	CNVR-65	5199	Loss
1	23555601	1:23555601-23561200	CNVR-66	5599	Loss
1	23766801	1:23766801-23770800	CNVR-67	3999	Both
1	24127601	1:24127601-24130400	CNVR-68	2799	Loss
1	24130801	1:24130801-24134800	CNVR-69	3999	Loss
1	24288801	1:24288801-24292800	CNVR-70	3999	Loss
1	24337601	1:24337601-24340000	CNVR-71	2399	Loss
1	25155201	1:25155201-25157200	CNVR-72	1999	Both
1	25294401	1:25294401-25297600	CNVR-73	3199	Both
1	25725201	1:25725201-25728800	CNVR-74	3599	Loss
1	25843601	1:25843601-25845200	CNVR-75	1599	Gain
1	26299201	1:26299201-26302000	CNVR-76	2799	Both
1	26330801	1:26330801-26333600	CNVR-77	2799	Loss
1	26346801	1:26346801-26351200	CNVR-78	4399	Gain
1	26804001	1:26804001-26806000	CNVR-79	1999	Loss
1	27612401	1:27612401-27615200	CNVR-80	2799	Loss
1	27640801	1:27640801-27642400	CNVR-81	1599	Both
1	28967601	1:28967601-28969600	CNVR-82	1999	Gain
1	29442801	1:29442801-29444400	CNVR-83	1599	Loss
1	29469601	1:29469601-29474800	CNVR-84	5199	Loss
1	29788001	1:29788001-29790000	CNVR-85	1999	Loss
1	30210001	1:30210001-30212000	CNVR-86	1999	Both
1	31041201	1:31041201-31044000	CNVR-87	2799	Loss
1	31099201	1:31099201-31101200	CNVR-88	1999	Loss
1	31121201	1:31121201-31125200	CNVR-89	3999	Both
1	31142001	1:31142001-31144400	CNVR-90	2399	Both
1	31836801	1:31836801-31840400	CNVR-91	3599	Loss
1	33908401	1:33908401-33913200	CNVR-92	4799	Both
1	34116401	1:34116401-34118400	CNVR-93	1999	Both
1	34442801	1:34442801-34444400	CNVR-94	1599	Loss
1	34461201	1:34461201-34464400	CNVR-95	3199	Both
1	34465201	1:34465201-34467600	CNVR-96	2399	Both
1	35374401	1:35374401-35379200	CNVR-97	4799	Loss
1	35874401	1:35874401-35876400	CNVR-98	1999	Both
1	36639601	1:36639601-36643600	CNVR-99	3999	Loss
1	36799201	1:36799201-36801600	CNVR-100	2399	Loss
1	36974001	1:36974001-36976400	CNVR-101	2399	Loss
1	37114401	1:37114401-37116800	CNVR-102	2399	Loss
1	37614401	1:37614401-37616400	CNVR-103	1999	Gain
1	38460801	1:38460801-38463600	CNVR-104	2799	Loss
1	38620001	1:38620001-38622400	CNVR-105	2399	Loss
1	39139201	1:39139201-39140800	CNVR-106	1599	Loss
1	40416801	1:40416801-40419600	CNVR-107	2799	Both
1	40540801	1:40540801-40550000	CNVR-108	9199	Loss
1	41071201	1:41071201-41074400	CNVR-109	3199	Loss
1	41376401	1:41376401-41378400	CNVR-110	1999	Both
1	42000801	1:42000801-42002800	CNVR-111	1999	Loss
1	42320801	1:42320801-42324400	CNVR-112	3599	Loss
1	42572001	1:42572001-42573600	CNVR-113	1599	Loss
1	42575201	1:42575201-42577200	CNVR-114	1999	Loss
1	43146001	1:43146001-43153200	CNVR-115	7199	Loss
1	43248801	1:43248801-43253600	CNVR-116	4799	Both
1	43254001	1:43254001-43256000	CNVR-117	1999	Gain
1	43618401	1:43618401-43620400	CNVR-118	1999	Both
1	44363201	1:44363201-44366000	CNVR-119	2799	Loss
1	44382001	1:44382001-44384400	CNVR-120	2399	Loss
1	44566801	1:44566801-44568800	CNVR-121	1999	Loss
1	45652401	1:45652401-45654400	CNVR-122	1999	Loss
1	45720401	1:45720401-45728000	CNVR-123	7599	Loss
1	46068001	1:46068001-46070800	CNVR-124	2799	Loss
1	46189601	1:46189601-46194000	CNVR-125	4399	Both
1	46194001	1:46194001-46202000	CNVR-126	7999	Loss
1	46268001	1:46268001-46270800	CNVR-127	2799	Loss
1	46966801	1:46966801-46968800	CNVR-128	1999	Both
1	47075601	1:47075601-47078400	CNVR-129	2799	Loss
1	47079201	1:47079201-47081200	CNVR-130	1999	Both
1	47109201	1:47109201-47110800	CNVR-131	1599	Loss
1	47529201	1:47529201-47533600	CNVR-132	4399	Loss
1	48136001	1:48136001-48138000	CNVR-133	1999	Gain
1	48648401	1:48648401-48650400	CNVR-134	1999	Both
1	49308401	1:49308401-49310400	CNVR-135	1999	Both
1	49749601	1:49749601-49751600	CNVR-136	1999	Loss
1	50209601	1:50209601-50211200	CNVR-137	1599	Loss
1	50234001	1:50234001-50239200	CNVR-138	5199	Loss
1	50454401	1:50454401-50456400	CNVR-139	1999	Both
1	51273201	1:51273201-51276800	CNVR-140	3599	Loss
1	52502801	1:52502801-52504800	CNVR-141	1999	Both
1	52508001	1:52508001-52509600	CNVR-142	1599	Both
1	52512401	1:52512401-52514400	CNVR-143	1999	Both
1	52517201	1:52517201-52518800	CNVR-144	1599	Both
1	53279201	1:53279201-53280800	CNVR-145	1599	Loss
1	53603601	1:53603601-53606800	CNVR-146	3199	Both
1	53628001	1:53628001-53631200	CNVR-147	3199	Loss
1	54677201	1:54677201-54681200	CNVR-148	3999	Loss
1	54758801	1:54758801-54762800	CNVR-149	3999	Loss
1	54804401	1:54804401-54806400	CNVR-150	1999	Loss
1	54858401	1:54858401-54864000	CNVR-151	5599	Loss
1	54989201	1:54989201-54992400	CNVR-152	3199	Loss
1	55108001	1:55108001-55111600	CNVR-153	3599	Both
1	55354001	1:55354001-55356800	CNVR-154	2799	Loss
1	55617601	1:55617601-55619600	CNVR-155	1999	Both
1	56069601	1:56069601-56071200	CNVR-156	1599	Both
1	56912801	1:56912801-56916800	CNVR-157	3999	Both
1	58021201	1:58021201-58023600	CNVR-158	2399	Gain
1	58024801	1:58024801-58026800	CNVR-159	1999	Gain
1	58202801	1:58202801-58205200	CNVR-160	2399	Gain
1	58548001	1:58548001-58550000	CNVR-161	1999	Gain
1	58696801	1:58696801-58703200	CNVR-162	6399	Loss
1	59382801	1:59382801-59386000	CNVR-163	3199	Loss
1	59403201	1:59403201-59405200	CNVR-164	1999	Both
1	60130801	1:60130801-60132800	CNVR-165	1999	Both
1	60599601	1:60599601-60606400	CNVR-166	6799	Loss
1	61436401	1:61436401-61439200	CNVR-167	2799	Both
1	61823601	1:61823601-61826400	CNVR-168	2799	Both
1	62002401	1:62002401-62006800	CNVR-169	4399	Gain
1	62157201	1:62157201-62159600	CNVR-170	2399	Loss
1	62340001	1:62340001-62345600	CNVR-171	5599	Loss
1	62346401	1:62346401-62348800	CNVR-172	2399	Loss
1	62379601	1:62379601-62383200	CNVR-173	3599	Loss
1	63078001	1:63078001-63079600	CNVR-174	1599	Loss
1	63140401	1:63140401-63143200	CNVR-175	2799	Loss
1	63427601	1:63427601-63432400	CNVR-176	4799	Loss
1	63463201	1:63463201-63465200	CNVR-177	1999	Loss
1	66029201	1:66029201-66032000	CNVR-178	2799	Loss
1	66032401	1:66032401-66034400	CNVR-179	1999	Loss
1	66672001	1:66672001-66673600	CNVR-180	1599	Both
1	66675201	1:66675201-66680400	CNVR-181	5199	Both
1	66698401	1:66698401-66701200	CNVR-182	2799	Both
1	66971201	1:66971201-66973200	CNVR-183	1999	Both
1	67089201	1:67089201-67092400	CNVR-184	3199	Loss
1	67140801	1:67140801-67157200	CNVR-185	16399	Loss
1	67656401	1:67656401-67658400	CNVR-186	1999	Gain
1	68781201	1:68781201-68782800	CNVR-187	1599	Both
1	68917601	1:68917601-68923200	CNVR-188	5599	Loss
1	69156801	1:69156801-69158400	CNVR-189	1599	Both
1	69159201	1:69159201-69172000	CNVR-190	12799	Both
1	69208401	1:69208401-69210400	CNVR-191	1999	Both
1	69354801	1:69354801-69358000	CNVR-192	3199	Loss
1	69364001	1:69364001-69374400	CNVR-193	10399	Loss
1	69412401	1:69412401-69414800	CNVR-194	2399	Loss
1	69420401	1:69420401-69423200	CNVR-195	2799	Both
1	69542001	1:69542001-69544000	CNVR-196	1999	Loss
1	69559201	1:69559201-69563200	CNVR-197	3999	Loss
1	69604401	1:69604401-69610000	CNVR-198	5599	Loss
1	69972001	1:69972001-69974000	CNVR-199	1999	Loss
1	70122401	1:70122401-70124400	CNVR-200	1999	Both
1	70353601	1:70353601-70356400	CNVR-201	2799	Both
1	70368801	1:70368801-70376000	CNVR-202	7199	Loss
1	71452001	1:71452001-71459600	CNVR-203	7599	Both
1	71575201	1:71575201-71580000	CNVR-204	4799	Loss
1	72005201	1:72005201-72007600	CNVR-205	2399	Gain
1	72160401	1:72160401-72162400	CNVR-206	1999	Loss
1	72519201	1:72519201-72520800	CNVR-207	1599	Both
1	72540801	1:72540801-72543600	CNVR-208	2799	Loss
1	72699601	1:72699601-72701600	CNVR-209	1999	Both
1	73082401	1:73082401-73086000	CNVR-210	3599	Loss
1	73509201	1:73509201-73511600	CNVR-211	2399	Both
1	73721601	1:73721601-73723600	CNVR-212	1999	Loss
1	73841601	1:73841601-73843600	CNVR-213	1999	Loss
1	74625601	1:74625601-74628000	CNVR-214	2399	Gain
1	75200001	1:75200001-75202000	CNVR-215	1999	Loss
1	75702801	1:75702801-75706000	CNVR-216	3199	Both
1	75759601	1:75759601-75763200	CNVR-217	3599	Loss
1	75873601	1:75873601-75876400	CNVR-218	2799	Both
1	75892801	1:75892801-75899600	CNVR-219	6799	Loss
1	76792001	1:76792001-76795200	CNVR-220	3199	Both
1	76900001	1:76900001-76901600	CNVR-221	1599	Loss
1	77042001	1:77042001-77044000	CNVR-222	1999	Loss
1	77540001	1:77540001-77542000	CNVR-223	1999	Gain
1	77571601	1:77571601-77574400	CNVR-224	2799	Gain
1	78391601	1:78391601-78399200	CNVR-225	7599	Loss
1	78586401	1:78586401-78588000	CNVR-226	1599	Loss
1	78928001	1:78928001-78930000	CNVR-227	1999	Both
1	78930401	1:78930401-78932400	CNVR-228	1999	Both
1	79004401	1:79004401-79006000	CNVR-229	1599	Loss
1	79006801	1:79006801-79011600	CNVR-230	4799	Loss
1	79176001	1:79176001-79178000	CNVR-231	1999	Loss
1	79370801	1:79370801-79374000	CNVR-232	3199	Loss
1	79779201	1:79779201-79781600	CNVR-233	2399	Loss
1	79800401	1:79800401-79802400	CNVR-234	1999	Both
1	80582801	1:80582801-80584800	CNVR-235	1999	Both
1	80755601	1:80755601-80757200	CNVR-236	1599	Loss
1	81268801	1:81268801-81271200	CNVR-237	2399	Both
1	81461201	1:81461201-81463600	CNVR-238	2399	Both
1	81750401	1:81750401-81752400	CNVR-239	1999	Gain
1	81818401	1:81818401-81827600	CNVR-240	9199	Loss
1	81908001	1:81908001-81910000	CNVR-241	1999	Gain
1	82013201	1:82013201-82015200	CNVR-242	1999	Both
1	82240001	1:82240001-82243600	CNVR-243	3599	Both
1	82254001	1:82254001-82257200	CNVR-244	3199	Gain
1	82264401	1:82264401-82280000	CNVR-245	15599	Gain
1	82280401	1:82280401-82282800	CNVR-246	2399	Gain
1	83322401	1:83322401-83324000	CNVR-247	1599	Both
1	83388801	1:83388801-83391600	CNVR-248	2799	Both
1	84088001	1:84088001-84090000	CNVR-249	1999	Both
1	84344401	1:84344401-84346400	CNVR-250	1999	Both
1	84538001	1:84538001-84540000	CNVR-251	1999	Gain
1	84540801	1:84540801-84543600	CNVR-252	2799	Gain
1	84556401	1:84556401-84558400	CNVR-253	1999	Both
1	84821601	1:84821601-84823600	CNVR-254	1999	Both
1	84905201	1:84905201-84908400	CNVR-255	3199	Gain
1	85182001	1:85182001-85184800	CNVR-256	2799	Loss
1	85186801	1:85186801-85188400	CNVR-257	1599	Loss
1	85290001	1:85290001-85291600	CNVR-258	1599	Loss
1	85292401	1:85292401-85298000	CNVR-259	5599	Loss
1	85413201	1:85413201-85415200	CNVR-260	1999	Loss
1	85416001	1:85416001-85418000	CNVR-261	1999	Loss
1	85689201	1:85689201-85691200	CNVR-262	1999	Both
1	86124401	1:86124401-86127600	CNVR-263	3199	Both
1	86782401	1:86782401-86784800	CNVR-264	2399	Both
1	87446001	1:87446001-87448800	CNVR-265	2799	Loss
1	87600001	1:87600001-87602800	CNVR-266	2799	Both
1	87630401	1:87630401-87634000	CNVR-267	3599	Loss
1	87930801	1:87930801-87932800	CNVR-268	1999	Both
1	88134401	1:88134401-88142400	CNVR-269	7999	Loss
1	88163601	1:88163601-88165600	CNVR-270	1999	Loss
1	88937201	1:88937201-88938800	CNVR-271	1599	Loss
1	89054801	1:89054801-89058800	CNVR-272	3999	Loss
1	89188401	1:89188401-89190400	CNVR-273	1999	Loss
1	89266401	1:89266401-89271200	CNVR-274	4799	Loss
1	89549601	1:89549601-89551600	CNVR-275	1999	Both
1	89617601	1:89617601-89620400	CNVR-276	2799	Both
1	89917201	1:89917201-89919200	CNVR-277	1999	Both
1	90008001	1:90008001-90010000	CNVR-278	1999	Loss
1	90186401	1:90186401-90188400	CNVR-279	1999	Loss
1	90649601	1:90649601-90651600	CNVR-280	1999	Both
1	90903201	1:90903201-90906800	CNVR-281	3599	Both
1	90908801	1:90908801-90924800	CNVR-282	15999	Loss
1	90928401	1:90928401-90944400	CNVR-283	15999	Loss
1	90986401	1:90986401-90992000	CNVR-284	5599	Loss
1	91610001	1:91610001-91612400	CNVR-285	2399	Loss
1	91624001	1:91624001-91625600	CNVR-286	1599	Loss
1	91626801	1:91626801-91632000	CNVR-287	5199	Loss
1	91690801	1:91690801-91692400	CNVR-288	1599	Loss
1	91693201	1:91693201-91696000	CNVR-289	2799	Loss
1	91808001	1:91808001-91809600	CNVR-290	1599	Both
1	91831601	1:91831601-91837600	CNVR-291	5999	Loss
1	91847601	1:91847601-91849200	CNVR-292	1599	Both
1	91857201	1:91857201-91859600	CNVR-293	2399	Loss
1	91864401	1:91864401-91866000	CNVR-294	1599	Loss
1	91889601	1:91889601-91893200	CNVR-295	3599	Both
1	92117601	1:92117601-92121200	CNVR-296	3599	Loss
1	92230001	1:92230001-92232800	CNVR-297	2799	Gain
1	92536001	1:92536001-92550000	CNVR-298	13999	Gain
1	92553601	1:92553601-92556000	CNVR-299	2399	Both
1	92558401	1:92558401-92560400	CNVR-300	1999	Gain
1	92561601	1:92561601-92565200	CNVR-301	3599	Both
1	92567201	1:92567201-92568800	CNVR-302	1599	Gain
1	92574001	1:92574001-92576000	CNVR-303	1999	Both
1	92584801	1:92584801-92586800	CNVR-304	1999	Loss
1	92589601	1:92589601-92591600	CNVR-305	1999	Gain
1	92594401	1:92594401-92600400	CNVR-306	5999	Gain
1	92601201	1:92601201-92605600	CNVR-307	4399	Gain
1	92612001	1:92612001-92614400	CNVR-308	2399	Gain
1	92660001	1:92660001-92664000	CNVR-309	3999	Gain
1	92728801	1:92728801-92734400	CNVR-310	5599	Loss
1	92844001	1:92844001-92846400	CNVR-311	2399	Gain
1	92847201	1:92847201-92849600	CNVR-312	2399	Both
1	92853201	1:92853201-92856400	CNVR-313	3199	Gain
1	92872001	1:92872001-92874000	CNVR-314	1999	Gain
1	92876001	1:92876001-92877600	CNVR-315	1599	Gain
1	92927201	1:92927201-92929200	CNVR-316	1999	Gain
1	92978001	1:92978001-92979600	CNVR-317	1599	Both
1	92981201	1:92981201-92982800	CNVR-318	1599	Both
1	92983601	1:92983601-92985200	CNVR-319	1599	Both
1	92985601	1:92985601-92988800	CNVR-320	3199	Both
1	92990801	1:92990801-92994000	CNVR-321	3199	Both
1	92994801	1:92994801-92996400	CNVR-322	1599	Loss
1	92999201	1:92999201-93001600	CNVR-323	2399	Gain
1	93001601	1:93001601-93003200	CNVR-324	1599	Loss
1	93044801	1:93044801-93046400	CNVR-325	1599	Loss
1	93051201	1:93051201-93053600	CNVR-326	2399	Both
1	93054801	1:93054801-93059600	CNVR-327	4799	Loss
1	93067201	1:93067201-93072400	CNVR-328	5199	Both
1	93090401	1:93090401-93092000	CNVR-329	1599	Both
1	93119201	1:93119201-93123600	CNVR-330	4399	Loss
1	93152801	1:93152801-93158400	CNVR-331	5599	Loss
1	93250401	1:93250401-93253600	CNVR-332	3199	Loss
1	93289601	1:93289601-93294000	CNVR-333	4399	Both
1	93317601	1:93317601-93322400	CNVR-334	4799	Loss
1	93367201	1:93367201-93369600	CNVR-335	2399	Gain
1	93463601	1:93463601-93468400	CNVR-336	4799	Loss
1	93766401	1:93766401-93771200	CNVR-337	4799	Gain
1	93779201	1:93779201-93782000	CNVR-338	2799	Gain
1	93784401	1:93784401-93789200	CNVR-339	4799	Gain
1	93790001	1:93790001-93791600	CNVR-340	1599	Both
1	95185201	1:95185201-95187200	CNVR-341	1999	Both
1	95399601	1:95399601-95401600	CNVR-342	1999	Loss
1	95422401	1:95422401-95424000	CNVR-343	1599	Loss
1	95757601	1:95757601-95762400	CNVR-344	4799	Both
1	96099201	1:96099201-96101200	CNVR-345	1999	Both
1	96336801	1:96336801-96339600	CNVR-346	2799	Both
1	96422401	1:96422401-96425600	CNVR-347	3199	Both
1	96458401	1:96458401-96460400	CNVR-348	1999	Both
1	96601601	1:96601601-96603200	CNVR-349	1599	Loss
1	96605201	1:96605201-96607200	CNVR-350	1999	Gain
1	96728401	1:96728401-96730400	CNVR-351	1999	Gain
1	96750801	1:96750801-96753200	CNVR-352	2399	Loss
1	96926001	1:96926001-96928000	CNVR-353	1999	Loss
1	96956401	1:96956401-96958400	CNVR-354	1999	Both
1	97695201	1:97695201-97696800	CNVR-355	1599	Gain
1	99023601	1:99023601-99025200	CNVR-356	1599	Both
1	99258401	1:99258401-99260000	CNVR-357	1599	Both
1	99265601	1:99265601-99267200	CNVR-358	1599	Both
1	99267601	1:99267601-99270800	CNVR-359	3199	Loss
1	99406801	1:99406801-99411200	CNVR-360	4399	Loss
1	99646401	1:99646401-99649200	CNVR-361	2799	Both
1	99938401	1:99938401-99940800	CNVR-362	2399	Gain
1	99988401	1:99988401-99992000	CNVR-363	3599	Loss
1	100963601	1:100963601-100965600	CNVR-364	1999	Loss
1	100966801	1:100966801-100969200	CNVR-365	2399	Loss
1	101174801	1:101174801-101176800	CNVR-366	1999	Both
1	101188801	1:101188801-101191200	CNVR-367	2399	Both
1	101230801	1:101230801-101238400	CNVR-368	7599	Loss
1	101275201	1:101275201-101280800	CNVR-369	5599	Loss
1	101358401	1:101358401-101362400	CNVR-370	3999	Loss
1	101428401	1:101428401-101431600	CNVR-371	3199	Gain
1	101458401	1:101458401-101462400	CNVR-372	3999	Both
1	102763601	1:102763601-102769600	CNVR-373	5999	Loss
1	102779601	1:102779601-102781600	CNVR-374	1999	Both
1	102804401	1:102804401-102807600	CNVR-375	3199	Both
1	102845201	1:102845201-102847200	CNVR-376	1999	Both
1	103046001	1:103046001-103054000	CNVR-377	7999	Loss
1	103505201	1:103505201-103512400	CNVR-378	7199	Loss
1	103941201	1:103941201-103948400	CNVR-379	7199	Loss
1	103996801	1:103996801-104000000	CNVR-380	3199	Both
1	104062001	1:104062001-104063600	CNVR-381	1599	Both
1	104102801	1:104102801-104106800	CNVR-382	3999	Loss
1	104160801	1:104160801-104166800	CNVR-383	5999	Loss
1	104177601	1:104177601-104184000	CNVR-384	6399	Loss
1	105120401	1:105120401-105124000	CNVR-385	3599	Loss
1	106035201	1:106035201-106037200	CNVR-386	1999	Gain
1	106538801	1:106538801-106540800	CNVR-387	1999	Loss
1	106929201	1:106929201-106930800	CNVR-388	1599	Gain
1	107327201	1:107327201-107329200	CNVR-389	1999	Both
1	107598801	1:107598801-107600800	CNVR-390	1999	Both
1	108044001	1:108044001-108046400	CNVR-391	2399	Gain
1	108542801	1:108542801-108544800	CNVR-392	1999	Gain
1	108643601	1:108643601-108645600	CNVR-393	1999	Both
1	108646801	1:108646801-108649600	CNVR-394	2799	Gain
1	108658801	1:108658801-108660400	CNVR-395	1599	Both
1	108703601	1:108703601-108706400	CNVR-396	2799	Both
1	109064001	1:109064001-109066000	CNVR-397	1999	Both
1	109374001	1:109374001-109376400	CNVR-398	2399	Gain
1	111158401	1:111158401-111160400	CNVR-399	1999	Gain
1	111350001	1:111350001-111352400	CNVR-400	2399	Gain
1	111487201	1:111487201-111491200	CNVR-401	3999	Gain
1	111573201	1:111573201-111574800	CNVR-402	1599	Gain
1	111586401	1:111586401-111588400	CNVR-403	1999	Gain
1	111591201	1:111591201-111594000	CNVR-404	2799	Gain
1	111597201	1:111597201-111599200	CNVR-405	1999	Gain
1	111851201	1:111851201-111856000	CNVR-406	4799	Loss
1	112077201	1:112077201-112079200	CNVR-407	1999	Loss
1	112344401	1:112344401-112346400	CNVR-408	1999	Gain
1	113892801	1:113892801-113895200	CNVR-409	2399	Both
1	115906801	1:115906801-115909600	CNVR-410	2799	Both
1	116376401	1:116376401-116383200	CNVR-411	6799	Both
1	116741201	1:116741201-116743600	CNVR-412	2399	Loss
1	116748001	1:116748001-116750800	CNVR-413	2799	Both
1	116925601	1:116925601-116928400	CNVR-414	2799	Loss
1	117096001	1:117096001-117099600	CNVR-415	3599	Both
1	117398801	1:117398801-117402800	CNVR-416	3999	Loss
1	118460001	1:118460001-118461600	CNVR-417	1599	Loss
1	118512801	1:118512801-118515600	CNVR-418	2799	Both
1	118536401	1:118536401-118540000	CNVR-419	3599	Both
1	118576401	1:118576401-118578400	CNVR-420	1999	Loss
1	118580801	1:118580801-118582400	CNVR-421	1599	Loss
1	118583201	1:118583201-118584800	CNVR-422	1599	Loss
1	118933601	1:118933601-118935600	CNVR-423	1999	Both
1	119020001	1:119020001-119022400	CNVR-424	2399	Gain
1	119602001	1:119602001-119604000	CNVR-425	1999	Both
1	120151601	1:120151601-120153600	CNVR-426	1999	Both
1	120529601	1:120529601-120532000	CNVR-427	2399	Loss
1	120536401	1:120536401-120657200	CNVR-428	120799	Gain
1	120663201	1:120663201-120664800	CNVR-429	1599	Loss
1	120739601	1:120739601-120744000	CNVR-430	4399	Loss
1	121715601	1:121715601-121718400	CNVR-431	2799	Loss
1	121897601	1:121897601-121900400	CNVR-432	2799	Loss
1	121927601	1:121927601-121930400	CNVR-433	2799	Both
1	122165201	1:122165201-122171200	CNVR-434	5999	Loss
1	123008401	1:123008401-123010000	CNVR-435	1599	Both
1	124283201	1:124283201-124285200	CNVR-436	1999	Loss
1	124739201	1:124739201-124744400	CNVR-437	5199	Loss
1	125493601	1:125493601-125496800	CNVR-438	3199	Both
1	125639601	1:125639601-125645600	CNVR-439	5999	Both
1	126135201	1:126135201-126138000	CNVR-440	2799	Gain
1	126229601	1:126229601-126234000	CNVR-441	4399	Both
1	126541601	1:126541601-126543200	CNVR-442	1599	Both
1	126570401	1:126570401-126572000	CNVR-443	1599	Gain
1	126573201	1:126573201-126576400	CNVR-444	3199	Gain
1	126843601	1:126843601-126852800	CNVR-445	9199	Both
1	126857201	1:126857201-126860400	CNVR-446	3199	Both
1	126861601	1:126861601-126863600	CNVR-447	1999	Both
1	127018401	1:127018401-127020000	CNVR-448	1599	Both
1	127237201	1:127237201-127239200	CNVR-449	1999	Both
1	127290001	1:127290001-127292000	CNVR-450	1999	Loss
1	127454801	1:127454801-127457600	CNVR-451	2799	Loss
1	127740401	1:127740401-127743200	CNVR-452	2799	Gain
1	127759201	1:127759201-127760800	CNVR-453	1599	Both
1	127767601	1:127767601-127769600	CNVR-454	1999	Gain
1	129065201	1:129065201-129066800	CNVR-455	1599	Loss
1	129208801	1:129208801-129210400	CNVR-456	1599	Both
1	129373601	1:129373601-129375200	CNVR-457	1599	Gain
1	129522801	1:129522801-129524800	CNVR-458	1999	Gain
1	129530801	1:129530801-129532400	CNVR-459	1599	Gain
1	129587201	1:129587201-129589600	CNVR-460	2399	Gain
1	129770801	1:129770801-129772400	CNVR-461	1599	Loss
1	130111601	1:130111601-130113600	CNVR-462	1999	Gain
1	130449601	1:130449601-130451600	CNVR-463	1999	Gain
1	130471601	1:130471601-130474400	CNVR-464	2799	Both
1	130516001	1:130516001-130518000	CNVR-465	1999	Gain
1	130573201	1:130573201-130575200	CNVR-466	1999	Both
1	130706001	1:130706001-130708400	CNVR-467	2399	Loss
1	130708401	1:130708401-130712800	CNVR-468	4399	Loss
1	130714001	1:130714001-130716000	CNVR-469	1999	Loss
1	130716801	1:130716801-130719200	CNVR-470	2399	Loss
1	130721201	1:130721201-130724400	CNVR-471	3199	Loss
1	130729601	1:130729601-130734800	CNVR-472	5199	Loss
1	131063201	1:131063201-131065200	CNVR-473	1999	Gain
1	131070401	1:131070401-131076400	CNVR-474	5999	Gain
1	131178801	1:131178801-131180800	CNVR-475	1999	Gain
1	131447601	1:131447601-131452000	CNVR-476	4399	Both
1	131977601	1:131977601-131982000	CNVR-477	4399	Loss
1	132021601	1:132021601-132024000	CNVR-478	2399	Loss
1	132026001	1:132026001-132027600	CNVR-479	1599	Loss
1	132440001	1:132440001-132442000	CNVR-480	1999	Gain
1	133016401	1:133016401-133019600	CNVR-481	3199	Gain
1	134521601	1:134521601-134523200	CNVR-482	1599	Loss
1	134523601	1:134523601-134525200	CNVR-483	1599	Loss
1	134526001	1:134526001-134529200	CNVR-484	3199	Loss
1	134536801	1:134536801-134538800	CNVR-485	1999	Gain
1	135227601	1:135227601-135229600	CNVR-486	1999	Both
1	135714401	1:135714401-135716400	CNVR-487	1999	Both
1	135720001	1:135720001-135722000	CNVR-488	1999	Both
1	136554001	1:136554001-136556400	CNVR-489	2399	Loss
1	136670801	1:136670801-136680800	CNVR-490	9999	Gain
1	137489601	1:137489601-137492000	CNVR-491	2399	Gain
1	138255601	1:138255601-138257200	CNVR-492	1599	Gain
1	138258001	1:138258001-138259600	CNVR-493	1599	Gain
1	138525201	1:138525201-138527600	CNVR-494	2399	Loss
1	138858401	1:138858401-138860000	CNVR-495	1599	Loss
1	138861201	1:138861201-138864800	CNVR-496	3599	Loss
1	140227201	1:140227201-140229600	CNVR-497	2399	Both
1	141060401	1:141060401-141062400	CNVR-498	1999	Loss
1	141065601	1:141065601-141071200	CNVR-499	5599	Both
1	141818401	1:141818401-141820400	CNVR-500	1999	Loss
1	142183201	1:142183201-142184800	CNVR-501	1599	Loss
1	142190401	1:142190401-142192000	CNVR-502	1599	Both
1	142192801	1:142192801-142194400	CNVR-503	1599	Gain
1	142215201	1:142215201-142216800	CNVR-504	1599	Loss
1	142217201	1:142217201-142219200	CNVR-505	1999	Loss
1	142318801	1:142318801-142320800	CNVR-506	1999	Loss
1	142540801	1:142540801-142556800	CNVR-507	15999	Loss
1	142568401	1:142568401-142570400	CNVR-508	1999	Both
1	142585601	1:142585601-142587600	CNVR-509	1999	Both
1	142603201	1:142603201-142610800	CNVR-510	7599	Loss
1	142681201	1:142681201-142702800	CNVR-511	21599	Loss
1	142900001	1:142900001-142902800	CNVR-512	2799	Both
1	143086401	1:143086401-143088400	CNVR-513	1999	Both
1	143454001	1:143454001-143459600	CNVR-514	5599	Gain
1	143478001	1:143478001-143480000	CNVR-515	1999	Gain
1	144407601	1:144407601-144409200	CNVR-516	1599	Both
1	144500001	1:144500001-144502400	CNVR-517	2399	Both
1	144721601	1:144721601-144725600	CNVR-518	3999	Loss
1	144726001	1:144726001-144727600	CNVR-519	1599	Both
1	144869601	1:144869601-144877200	CNVR-520	7599	Loss
1	145358401	1:145358401-145360800	CNVR-521	2399	Both
1	145812801	1:145812801-145814800	CNVR-522	1999	Gain
1	145895601	1:145895601-145897200	CNVR-523	1599	Both
1	146013201	1:146013201-146015200	CNVR-524	1999	Gain
1	146164801	1:146164801-146166800	CNVR-525	1999	Both
1	147369201	1:147369201-147374400	CNVR-526	5199	Loss
1	147384001	1:147384001-147386800	CNVR-527	2799	Both
1	147579601	1:147579601-147581600	CNVR-528	1999	Gain
1	147937601	1:147937601-147940000	CNVR-529	2399	Loss
1	149582401	1:149582401-149584800	CNVR-530	2399	Gain
1	149735601	1:149735601-149738000	CNVR-531	2399	Gain
1	149854801	1:149854801-149856400	CNVR-532	1599	Gain
1	150214801	1:150214801-150216800	CNVR-533	1999	Both
1	150415601	1:150415601-150418400	CNVR-534	2799	Loss
1	150420001	1:150420001-150422800	CNVR-535	2799	Loss
1	150429601	1:150429601-150433200	CNVR-536	3599	Both
1	152153601	1:152153601-152158800	CNVR-537	5199	Loss
1	152336801	1:152336801-152338400	CNVR-538	1599	Both
1	152637601	1:152637601-152639200	CNVR-539	1599	Gain
1	152940401	1:152940401-152942400	CNVR-540	1999	Both
1	153057601	1:153057601-153064000	CNVR-541	6399	Loss
1	153112001	1:153112001-153114800	CNVR-542	2799	Both
1	153115201	1:153115201-153118400	CNVR-543	3199	Both
1	153391601	1:153391601-153394000	CNVR-544	2399	Loss
1	153760001	1:153760001-153764400	CNVR-545	4399	Both
1	154156001	1:154156001-154164400	CNVR-546	8399	Loss
1	154190001	1:154190001-154192000	CNVR-547	1999	Loss
1	154192801	1:154192801-154194800	CNVR-548	1999	Loss
1	154232801	1:154232801-154239600	CNVR-549	6799	Loss
1	154420801	1:154420801-154422400	CNVR-550	1599	Both
1	154940401	1:154940401-154942800	CNVR-551	2399	Both
1	155125601	1:155125601-155129200	CNVR-552	3599	Loss
1	155488001	1:155488001-155491600	CNVR-553	3599	Loss
1	156316401	1:156316401-156318800	CNVR-554	2399	Both
1	156949201	1:156949201-156953200	CNVR-555	3999	Loss
1	157135601	1:157135601-157137200	CNVR-556	1599	Loss
1	157185601	1:157185601-157188000	CNVR-557	2399	Both
1	157386801	1:157386801-157392000	CNVR-558	5199	Loss
1	157523201	1:157523201-157526000	CNVR-559	2799	Both
1	157698401	1:157698401-157700800	CNVR-560	2399	Loss
1	157881201	1:157881201-157883600	CNVR-561	2399	Gain
1	157947601	1:157947601-157950400	CNVR-562	2799	Both
1	158056401	1:158056401-158059200	CNVR-563	2799	Both
1	158075601	1:158075601-158079600	CNVR-564	3999	Loss
1	158231201	1:158231201-158233600	CNVR-565	2399	Gain
1	158242801	1:158242801-158244400	CNVR-566	1599	Both
1	158670801	1:158670801-158673600	CNVR-567	2799	Both
1	159742801	1:159742801-159744800	CNVR-568	1999	Both
1	160411601	1:160411601-160413600	CNVR-569	1999	Gain
1	160532001	1:160532001-160533600	CNVR-570	1599	Both
1	160716401	1:160716401-160718400	CNVR-571	1999	Both
1	161046001	1:161046001-161048000	CNVR-572	1999	Loss
1	161532001	1:161532001-161534000	CNVR-573	1999	Gain
1	161843201	1:161843201-161845200	CNVR-574	1999	Gain
1	162075201	1:162075201-162078800	CNVR-575	3599	Loss
1	163333601	1:163333601-163335200	CNVR-576	1599	Gain
1	166127601	1:166127601-166129200	CNVR-577	1599	Gain
1	167006401	1:167006401-167008400	CNVR-578	1999	Gain
1	167178401	1:167178401-167180800	CNVR-579	2399	Gain
1	167300001	1:167300001-167302400	CNVR-580	2399	Gain
1	167855601	1:167855601-167858000	CNVR-581	2399	Both
1	168541201	1:168541201-168543200	CNVR-582	1999	Gain
1	168740001	1:168740001-168741600	CNVR-583	1599	Both
1	169012401	1:169012401-169038000	CNVR-584	25599	Gain
1	169048801	1:169048801-169054400	CNVR-585	5599	Loss
1	169674801	1:169674801-169676400	CNVR-586	1599	Gain
1	169721601	1:169721601-169723600	CNVR-587	1999	Both
1	169724401	1:169724401-169726400	CNVR-588	1999	Gain
1	169898001	1:169898001-169899600	CNVR-589	1599	Both
1	169970801	1:169970801-169973200	CNVR-590	2399	Both
1	170140401	1:170140401-170142000	CNVR-591	1599	Both
1	170212401	1:170212401-170214400	CNVR-592	1999	Loss
1	170230401	1:170230401-170232400	CNVR-593	1999	Loss
1	170275201	1:170275201-170277600	CNVR-594	2399	Both
1	170958801	1:170958801-170961600	CNVR-595	2799	Loss
1	170986001	1:170986001-170988400	CNVR-596	2399	Both
1	171106401	1:171106401-171113600	CNVR-597	7199	Loss
1	173012001	1:173012001-173016800	CNVR-598	4799	Loss
1	173187601	1:173187601-173189200	CNVR-599	1599	Loss
1	173365601	1:173365601-173367200	CNVR-600	1599	Both
1	173427201	1:173427201-173428800	CNVR-601	1599	Both
1	173465201	1:173465201-173470000	CNVR-602	4799	Loss
1	173792001	1:173792001-173798400	CNVR-603	6399	Loss
1	174106401	1:174106401-174112000	CNVR-604	5599	Loss
1	174251201	1:174251201-174254800	CNVR-605	3599	Loss
1	174255601	1:174255601-174258000	CNVR-606	2399	Both
1	174452001	1:174452001-174455200	CNVR-607	3199	Loss
1	175075601	1:175075601-175077200	CNVR-608	1599	Loss
1	175116401	1:175116401-175118400	CNVR-609	1999	Loss
1	175331201	1:175331201-175333600	CNVR-610	2399	Both
1	175356401	1:175356401-175358400	CNVR-611	1999	Loss
1	175568401	1:175568401-175578400	CNVR-612	9999	Gain
1	175581601	1:175581601-175588000	CNVR-613	6399	Gain
1	175832001	1:175832001-175835200	CNVR-614	3199	Both
1	175951201	1:175951201-175954400	CNVR-615	3199	Gain
1	175956401	1:175956401-175960800	CNVR-616	4399	Gain
1	176045201	1:176045201-176047200	CNVR-617	1999	Both
1	176736401	1:176736401-176738400	CNVR-618	1999	Both
1	177653201	1:177653201-177654800	CNVR-619	1599	Both
1	178292801	1:178292801-178295200	CNVR-620	2399	Both
1	178308801	1:178308801-178311600	CNVR-621	2799	Loss
1	178313201	1:178313201-178316800	CNVR-622	3599	Loss
1	178358801	1:178358801-178365600	CNVR-623	6799	Loss
1	178502001	1:178502001-178509200	CNVR-624	7199	Loss
1	178567601	1:178567601-178570800	CNVR-625	3199	Loss
1	178632801	1:178632801-178636400	CNVR-626	3599	Both
1	178690801	1:178690801-178693200	CNVR-627	2399	Loss
1	178790001	1:178790001-178792000	CNVR-628	1999	Both
1	179176401	1:179176401-179178400	CNVR-629	1999	Both
1	179382401	1:179382401-179384800	CNVR-630	2399	Both
1	179488801	1:179488801-179490400	CNVR-631	1599	Gain
1	179676001	1:179676001-179677600	CNVR-632	1599	Gain
1	179685201	1:179685201-179686800	CNVR-633	1599	Gain
1	179756001	1:179756001-179757600	CNVR-634	1599	Both
1	179776801	1:179776801-179778800	CNVR-635	1999	Gain
1	179810401	1:179810401-179812000	CNVR-636	1599	Gain
1	179866401	1:179866401-179868800	CNVR-637	2399	Both
1	180067201	1:180067201-180069200	CNVR-638	1999	Gain
1	180708001	1:180708001-180710400	CNVR-639	2399	Both
1	180829201	1:180829201-180831200	CNVR-640	1999	Both
1	180972401	1:180972401-180974000	CNVR-641	1599	Both
1	181133601	1:181133601-181135200	CNVR-642	1599	Gain
1	181680401	1:181680401-181682400	CNVR-643	1999	Both
1	182847201	1:182847201-182849600	CNVR-644	2399	Loss
1	183093201	1:183093201-183095600	CNVR-645	2399	Both
1	184192401	1:184192401-184194400	CNVR-646	1999	Loss
1	184377601	1:184377601-184379200	CNVR-647	1599	Gain
1	184450001	1:184450001-184453200	CNVR-648	3199	Both
1	184454801	1:184454801-184459600	CNVR-649	4799	Gain
1	184694801	1:184694801-184699600	CNVR-650	4799	Gain
1	185031201	1:185031201-185046400	CNVR-651	15199	Gain
1	186073601	1:186073601-186076800	CNVR-652	3199	Both
1	187602801	1:187602801-187604400	CNVR-653	1599	Both
1	187605201	1:187605201-187607200	CNVR-654	1999	Both
1	187636001	1:187636001-187639600	CNVR-655	3599	Gain
1	188471201	1:188471201-188473200	CNVR-656	1999	Gain
1	188539601	1:188539601-188542000	CNVR-657	2399	Gain
1	189169201	1:189169201-189171200	CNVR-658	1999	Gain
1	189247201	1:189247201-189249200	CNVR-659	1999	Gain
1	189729601	1:189729601-189731200	CNVR-660	1599	Loss
1	189794401	1:189794401-189803600	CNVR-661	9199	Loss
1	189839201	1:189839201-189841200	CNVR-662	1999	Both
1	189872801	1:189872801-189874800	CNVR-663	1999	Both
1	189922401	1:189922401-189924000	CNVR-664	1599	Both
1	190559201	1:190559201-190562400	CNVR-665	3199	Loss
1	190860401	1:190860401-190868000	CNVR-666	7599	Loss
1	191148001	1:191148001-191155600	CNVR-667	7599	Both
1	191320801	1:191320801-191322800	CNVR-668	1999	Gain
1	191534401	1:191534401-191536000	CNVR-669	1599	Loss
1	191794001	1:191794001-191796000	CNVR-670	1999	Gain
1	192208801	1:192208801-192211600	CNVR-671	2799	Loss
1	192256001	1:192256001-192259200	CNVR-672	3199	Loss
1	192322801	1:192322801-192325200	CNVR-673	2399	Loss
1	193204001	1:193204001-193207600	CNVR-674	3599	Both
1	193419201	1:193419201-193421200	CNVR-675	1999	Both
1	193460801	1:193460801-193464000	CNVR-676	3199	Both
1	193624401	1:193624401-193626400	CNVR-677	1999	Both
1	193777601	1:193777601-193779600	CNVR-678	1999	Both
1	194245601	1:194245601-194247200	CNVR-679	1599	Both
1	194438801	1:194438801-194441200	CNVR-680	2399	Gain
1	194696801	1:194696801-194708000	CNVR-681	11199	Loss
1	195152801	1:195152801-195155600	CNVR-682	2799	Both
1	195679601	1:195679601-195685200	CNVR-683	5599	Gain
1	196076801	1:196076801-196079200	CNVR-684	2399	Loss
1	196146801	1:196146801-196148400	CNVR-685	1599	Both
1	198048001	1:198048001-198054400	CNVR-686	6399	Both
1	198310001	1:198310001-198312000	CNVR-687	1999	Both
1	198466401	1:198466401-198473200	CNVR-688	6799	Loss
1	198809601	1:198809601-198811200	CNVR-689	1599	Both
1	199107601	1:199107601-199110400	CNVR-690	2799	Both
1	199318801	1:199318801-199326400	CNVR-691	7599	Both
1	199474001	1:199474001-199480800	CNVR-692	6799	Loss
1	199624401	1:199624401-199634400	CNVR-693	9999	Gain
1	200044801	1:200044801-200046800	CNVR-694	1999	Loss
1	200176001	1:200176001-200179200	CNVR-695	3199	Loss
1	200316001	1:200316001-200318800	CNVR-696	2799	Loss
1	200470401	1:200470401-200472400	CNVR-697	1999	Loss
1	201043201	1:201043201-201045600	CNVR-698	2399	Loss
1	201255601	1:201255601-201257600	CNVR-699	1999	Loss
1	201378801	1:201378801-201380400	CNVR-700	1599	Loss
1	201384801	1:201384801-201388000	CNVR-701	3199	Loss
1	201389201	1:201389201-201396800	CNVR-702	7599	Both
1	201400001	1:201400001-201402000	CNVR-703	1999	Both
1	201406001	1:201406001-201407600	CNVR-704	1599	Both
1	201412801	1:201412801-201416800	CNVR-705	3999	Both
1	201450801	1:201450801-201452800	CNVR-706	1999	Both
1	201474801	1:201474801-201478400	CNVR-707	3599	Loss
1	201478801	1:201478801-201480800	CNVR-708	1999	Both
1	201666801	1:201666801-201668800	CNVR-709	1999	Both
1	201674001	1:201674001-201676800	CNVR-710	2799	Both
1	201680401	1:201680401-201684400	CNVR-711	3999	Both
1	201686801	1:201686801-201692000	CNVR-712	5199	Both
1	201726001	1:201726001-201728000	CNVR-713	1999	Gain
1	201734401	1:201734401-201736800	CNVR-714	2399	Both
1	202257601	1:202257601-202259600	CNVR-715	1999	Gain
1	203015601	1:203015601-203018400	CNVR-716	2799	Both
1	203442801	1:203442801-203444800	CNVR-717	1999	Gain
1	204668801	1:204668801-204670800	CNVR-718	1999	Both
1	205319201	1:205319201-205325600	CNVR-719	6399	Both
1	205615601	1:205615601-205618000	CNVR-720	2399	Loss
1	205797601	1:205797601-205799600	CNVR-721	1999	Gain
1	207345601	1:207345601-207348000	CNVR-722	2399	Gain
1	207877201	1:207877201-207879600	CNVR-723	2399	Both
1	208165601	1:208165601-208167600	CNVR-724	1999	Both
1	208238401	1:208238401-208240400	CNVR-725	1999	Gain
1	209500801	1:209500801-209505600	CNVR-726	4799	Loss
1	210008001	1:210008001-210014400	CNVR-727	6399	Both
1	210378001	1:210378001-210383600	CNVR-728	5599	Loss
1	210398801	1:210398801-210406400	CNVR-729	7599	Loss
1	210551601	1:210551601-210558400	CNVR-730	6799	Loss
1	210558801	1:210558801-210561200	CNVR-731	2399	Both
1	210574801	1:210574801-210581200	CNVR-732	6399	Loss
1	210588401	1:210588401-210590400	CNVR-733	1999	Both
1	210670801	1:210670801-210673600	CNVR-734	2799	Both
1	210688401	1:210688401-210691200	CNVR-735	2799	Both
1	210781601	1:210781601-210787600	CNVR-736	5999	Loss
1	211154401	1:211154401-211156400	CNVR-737	1999	Both
1	213065601	1:213065601-213067600	CNVR-738	1999	Both
1	214452001	1:214452001-214454000	CNVR-739	1999	Both
1	214777201	1:214777201-214778800	CNVR-740	1599	Both
1	214779201	1:214779201-214782000	CNVR-741	2799	Both
1	214962401	1:214962401-214966400	CNVR-742	3999	Loss
1	214967201	1:214967201-214969200	CNVR-743	1999	Both
1	215057601	1:215057601-215059600	CNVR-744	1999	Both
1	215202801	1:215202801-215204800	CNVR-745	1999	Both
1	215242801	1:215242801-215244800	CNVR-746	1999	Both
1	215405601	1:215405601-215408800	CNVR-747	3199	Loss
1	215507201	1:215507201-215508800	CNVR-748	1599	Both
1	215674801	1:215674801-215680000	CNVR-749	5199	Gain
1	216691201	1:216691201-216693200	CNVR-750	1999	Gain
1	216801601	1:216801601-216805200	CNVR-751	3599	Both
1	217204801	1:217204801-217206800	CNVR-752	1999	Gain
1	217467201	1:217467201-217469200	CNVR-753	1999	Both
1	217546401	1:217546401-217550800	CNVR-754	4399	Both
1	218338401	1:218338401-218340800	CNVR-755	2399	Both
1	218408401	1:218408401-218410000	CNVR-756	1599	Gain
1	220281201	1:220281201-220286400	CNVR-757	5199	Loss
1	220697601	1:220697601-220699200	CNVR-758	1599	Both
1	221560401	1:221560401-221563600	CNVR-759	3199	Both
1	221610401	1:221610401-221613200	CNVR-760	2799	Both
1	221678801	1:221678801-221680800	CNVR-761	1999	Both
1	221968401	1:221968401-221970000	CNVR-762	1599	Loss
1	221970801	1:221970801-221976400	CNVR-763	5599	Loss
1	222458401	1:222458401-222460000	CNVR-764	1599	Both
1	222473201	1:222473201-222475200	CNVR-765	1999	Both
1	222770001	1:222770001-222772400	CNVR-766	2399	Both
1	223004801	1:223004801-223011200	CNVR-767	6399	Loss
1	224754401	1:224754401-224762400	CNVR-768	7999	Loss
1	224764001	1:224764001-224768400	CNVR-769	4399	Both
1	225508401	1:225508401-225510400	CNVR-770	1999	Both
1	226152001	1:226152001-226155600	CNVR-771	3599	Gain
1	226285201	1:226285201-226288400	CNVR-772	3199	Loss
1	226289201	1:226289201-226292000	CNVR-773	2799	Loss
1	226415201	1:226415201-226417600	CNVR-774	2399	Gain
1	226454001	1:226454001-226456000	CNVR-775	1999	Gain
1	226520801	1:226520801-226522800	CNVR-776	1999	Loss
1	227312801	1:227312801-227315200	CNVR-777	2399	Loss
1	227936801	1:227936801-227938800	CNVR-778	1999	Both
1	228640401	1:228640401-228642800	CNVR-779	2399	Loss
1	228653201	1:228653201-228676800	CNVR-780	23599	Loss
1	228682401	1:228682401-228695200	CNVR-781	12799	Loss
1	228696401	1:228696401-228703200	CNVR-782	6799	Loss
1	228704401	1:228704401-228709200	CNVR-783	4799	Loss
1	228809201	1:228809201-228830800	CNVR-784	21599	Loss
1	229936801	1:229936801-229941200	CNVR-785	4399	Loss
1	230068401	1:230068401-230070000	CNVR-786	1599	Gain
1	231079601	1:231079601-231081200	CNVR-787	1599	Gain
1	231134001	1:231134001-231136000	CNVR-788	1999	Gain
1	231184801	1:231184801-231189200	CNVR-789	4399	Both
1	231974001	1:231974001-231976000	CNVR-790	1999	Both
1	232584001	1:232584001-232586000	CNVR-791	1999	Both
1	233197201	1:233197201-233201200	CNVR-792	3999	Loss
1	233456801	1:233456801-233458800	CNVR-793	1999	Both
1	233750401	1:233750401-233756400	CNVR-794	5999	Loss
1	234014801	1:234014801-234016800	CNVR-795	1999	Both
1	234281201	1:234281201-234282800	CNVR-796	1599	Gain
1	234672401	1:234672401-234674400	CNVR-797	1999	Both
1	234699201	1:234699201-234702400	CNVR-798	3199	Loss
1	234708801	1:234708801-234710800	CNVR-799	1999	Both
1	234727601	1:234727601-234730800	CNVR-800	3199	Loss
1	234885201	1:234885201-234887200	CNVR-801	1999	Loss
1	234887601	1:234887601-234891200	CNVR-802	3599	Loss
1	235405601	1:235405601-235407600	CNVR-803	1999	Loss
1	235886401	1:235886401-235888000	CNVR-804	1599	Both
1	235900401	1:235900401-235902400	CNVR-805	1999	Gain
1	236168001	1:236168001-236171600	CNVR-806	3599	Both
1	236394001	1:236394001-236396000	CNVR-807	1999	Both
1	236611201	1:236611201-236612800	CNVR-808	1599	Loss
1	236625601	1:236625601-236628400	CNVR-809	2799	Both
1	236709601	1:236709601-236724000	CNVR-810	14399	Gain
1	236724801	1:236724801-236727200	CNVR-811	2399	Both
1	236911601	1:236911601-236913600	CNVR-812	1999	Both
1	237324801	1:237324801-237328000	CNVR-813	3199	Loss
1	237344001	1:237344001-237350800	CNVR-814	6799	Loss
1	239276001	1:239276001-239278400	CNVR-815	2399	Both
1	239491201	1:239491201-239492800	CNVR-816	1599	Gain
1	239567201	1:239567201-239568800	CNVR-817	1599	Both
1	239650001	1:239650001-239652400	CNVR-818	2399	Both
1	240048801	1:240048801-240050800	CNVR-819	1999	Both
1	240803201	1:240803201-240804800	CNVR-820	1599	Gain
1	241387601	1:241387601-241389200	CNVR-821	1599	Both
1	241390401	1:241390401-241400800	CNVR-822	10399	Gain
1	241510001	1:241510001-241514800	CNVR-823	4799	Loss
1	241516001	1:241516001-241518000	CNVR-824	1999	Both
1	241568801	1:241568801-241570400	CNVR-825	1599	Both
1	241619201	1:241619201-241621200	CNVR-826	1999	Both
1	241666801	1:241666801-241669600	CNVR-827	2799	Loss
1	241896401	1:241896401-241898000	CNVR-828	1599	Both
1	241940801	1:241940801-241942800	CNVR-829	1999	Both
1	242144401	1:242144401-242146400	CNVR-830	1999	Both
1	242267601	1:242267601-242269600	CNVR-831	1999	Both
1	242416801	1:242416801-242418800	CNVR-832	1999	Both
1	242603601	1:242603601-242605200	CNVR-833	1599	Both
1	242971201	1:242971201-242973600	CNVR-834	2399	Both
1	242974001	1:242974001-242977200	CNVR-835	3199	Loss
1	242980401	1:242980401-242983600	CNVR-836	3199	Both
1	242989201	1:242989201-242990800	CNVR-837	1599	Loss
1	242994001	1:242994001-242997200	CNVR-838	3199	Loss
1	242998001	1:242998001-243006400	CNVR-839	8399	Loss
1	243008401	1:243008401-243010400	CNVR-840	1999	Both
1	243011201	1:243011201-243017200	CNVR-841	5999	Loss
1	243018001	1:243018001-243024800	CNVR-842	6799	Loss
1	243044801	1:243044801-243046800	CNVR-843	1999	Both
1	243075201	1:243075201-243076800	CNVR-844	1599	Both
1	243236801	1:243236801-243239200	CNVR-845	2399	Both
1	243786801	1:243786801-243789600	CNVR-846	2799	Both
1	244114401	1:244114401-244116400	CNVR-847	1999	Both
1	244440001	1:244440001-244442000	CNVR-848	1999	Loss
1	244565201	1:244565201-244567600	CNVR-849	2399	Both
1	245170001	1:245170001-245174800	CNVR-850	4799	Both
1	245208801	1:245208801-245210400	CNVR-851	1599	Loss
1	245225601	1:245225601-245227600	CNVR-852	1999	Loss
1	245279601	1:245279601-245281600	CNVR-853	1999	Loss
1	245282801	1:245282801-245284800	CNVR-854	1999	Both
1	245408001	1:245408001-245410800	CNVR-855	2799	Gain
1	245871601	1:245871601-245879600	CNVR-856	7999	Loss
1	245974401	1:245974401-245981200	CNVR-857	6799	Both
1	246029601	1:246029601-246032000	CNVR-858	2399	Loss
1	246048801	1:246048801-246050800	CNVR-859	1999	Both
1	246346801	1:246346801-246348400	CNVR-860	1599	Gain
1	247380001	1:247380001-247386000	CNVR-861	5999	Both
1	247390001	1:247390001-247392400	CNVR-862	2399	Loss
1	247393201	1:247393201-247404400	CNVR-863	11199	Both
1	247482401	1:247482401-247492000	CNVR-864	9599	Loss
1	247625201	1:247625201-247628400	CNVR-865	3199	Loss
1	248089601	1:248089601-248091600	CNVR-866	1999	Gain
1	248302801	1:248302801-248304400	CNVR-867	1599	Loss
1	248531601	1:248531601-248533200	CNVR-868	1599	Gain
1	248606801	1:248606801-248608800	CNVR-869	1999	Both
1	249520401	1:249520401-249522400	CNVR-870	1999	Loss
1	249565601	1:249565601-249567600	CNVR-871	1999	Both
1	249576001	1:249576001-249578000	CNVR-872	1999	Gain
1	249584001	1:249584001-249586800	CNVR-873	2799	Both
1	249639601	1:249639601-249641200	CNVR-874	1599	Both
1	249725601	1:249725601-249727600	CNVR-875	1999	Gain
1	249894801	1:249894801-249898000	CNVR-876	3199	Loss
1	249904401	1:249904401-249906000	CNVR-877	1599	Gain
1	250006801	1:250006801-250009200	CNVR-878	2399	Gain
1	250180401	1:250180401-250182400	CNVR-879	1999	Both
1	250458001	1:250458001-250459600	CNVR-880	1599	Both
1	250506401	1:250506401-250510800	CNVR-881	4399	Loss
1	250532001	1:250532001-250533600	CNVR-882	1599	Both
1	250614401	1:250614401-250616800	CNVR-883	2399	Both
1	250843201	1:250843201-250846000	CNVR-884	2799	Loss
1	251005201	1:251005201-251007200	CNVR-885	1999	Both
1	251057601	1:251057601-251059600	CNVR-886	1999	Loss
1	251249201	1:251249201-251251200	CNVR-887	1999	Loss
1	251421601	1:251421601-251425600	CNVR-888	3999	Loss
1	252397601	1:252397601-252400400	CNVR-889	2799	Both
1	252496801	1:252496801-252500000	CNVR-890	3199	Loss
1	252596401	1:252596401-252598400	CNVR-891	1999	Gain
1	252841601	1:252841601-252844800	CNVR-892	3199	Gain
1	252860801	1:252860801-252863600	CNVR-893	2799	Loss
1	252948801	1:252948801-252951600	CNVR-894	2799	Both
1	252953201	1:252953201-252955600	CNVR-895	2399	Gain
1	253164401	1:253164401-253167600	CNVR-896	3199	Loss
1	253233201	1:253233201-253237200	CNVR-897	3999	Loss
1	253400401	1:253400401-253402800	CNVR-898	2399	Loss
1	253620001	1:253620001-253721600	CNVR-899	101599	Gain
1	255261201	1:255261201-255266400	CNVR-900	5199	Loss
1	255977601	1:255977601-255981600	CNVR-901	3999	Loss
1	256064401	1:256064401-256068800	CNVR-902	4399	Loss
1	256269601	1:256269601-256271600	CNVR-903	1999	Both
1	256509601	1:256509601-256512000	CNVR-904	2399	Loss
1	256543601	1:256543601-256545200	CNVR-905	1599	Loss
1	257303601	1:257303601-257308800	CNVR-906	5199	Loss
1	258500801	1:258500801-258503200	CNVR-907	2399	Both
1	259175201	1:259175201-259179200	CNVR-908	3999	Loss
1	259464001	1:259464001-259466400	CNVR-909	2399	Both
1	259716801	1:259716801-259719200	CNVR-910	2399	Both
1	260070001	1:260070001-260072000	CNVR-911	1999	Both
1	260202401	1:260202401-260204400	CNVR-912	1999	Gain
1	260759601	1:260759601-260761200	CNVR-913	1599	Gain
1	260760801	1:260760801-260762800	CNVR-914	1999	Loss
1	260838801	1:260838801-260841600	CNVR-915	2799	Gain
1	260867201	1:260867201-260869600	CNVR-916	2399	Gain
1	261144001	1:261144001-261147200	CNVR-917	3199	Loss
1	261164801	1:261164801-261168400	CNVR-918	3599	Loss
1	261169201	1:261169201-261173200	CNVR-919	3999	Loss
1	261174001	1:261174001-261175600	CNVR-920	1599	Loss
1	261187201	1:261187201-261189600	CNVR-921	2399	Loss
1	261191201	1:261191201-261194000	CNVR-922	2799	Loss
1	261196001	1:261196001-261198000	CNVR-923	1999	Loss
1	261199201	1:261199201-261200800	CNVR-924	1599	Both
1	261205201	1:261205201-261208400	CNVR-925	3199	Loss
1	261329601	1:261329601-261332800	CNVR-926	3199	Gain
1	261333601	1:261333601-261335600	CNVR-927	1999	Gain
1	261337201	1:261337201-261338800	CNVR-928	1599	Both
1	261494401	1:261494401-261498000	CNVR-929	3599	Loss
1	261680001	1:261680001-261682000	CNVR-930	1999	Both
1	261778801	1:261778801-261780400	CNVR-931	1599	Both
1	261781201	1:261781201-261783200	CNVR-932	1999	Gain
1	261855201	1:261855201-261856800	CNVR-933	1599	Both
1	261964801	1:261964801-261971200	CNVR-934	6399	Loss
1	261998001	1:261998001-262000000	CNVR-935	1999	Loss
1	262000401	1:262000401-262002000	CNVR-936	1599	Loss
1	262004001	1:262004001-262009200	CNVR-937	5199	Loss
1	262514801	1:262514801-262516800	CNVR-938	1999	Gain
1	262518401	1:262518401-262520000	CNVR-939	1599	Both
1	262521201	1:262521201-262524000	CNVR-940	2799	Gain
1	262525201	1:262525201-262545600	CNVR-941	20399	Both
1	262550001	1:262550001-262551600	CNVR-942	1599	Gain
1	262551601	1:262551601-262572000	CNVR-943	20399	Both
1	262577201	1:262577201-262580800	CNVR-944	3599	Both
1	262581201	1:262581201-262582800	CNVR-945	1599	Loss
1	262597601	1:262597601-262607600	CNVR-946	9999	Both
1	262609201	1:262609201-262612400	CNVR-947	3199	Both
1	262624001	1:262624001-262626800	CNVR-948	2799	Both
1	262628801	1:262628801-262642400	CNVR-949	13599	Both
1	262646001	1:262646001-262653600	CNVR-950	7599	Both
1	262655601	1:262655601-262658800	CNVR-951	3199	Both
1	262659201	1:262659201-262712800	CNVR-952	53599	Both
1	262712401	1:262712401-262719600	CNVR-953	7199	Loss
1	262722001	1:262722001-262726000	CNVR-954	3999	Loss
1	262740001	1:262740001-262950800	CNVR-955	210799	Both
1	262950401	1:262950401-262957600	CNVR-956	7199	Loss
1	262957201	1:262957201-262965200	CNVR-957	7999	Gain
1	262966001	1:262966001-263006800	CNVR-958	40799	Gain
1	263050001	1:263050001-263052400	CNVR-959	2399	Loss
1	263066001	1:263066001-263080800	CNVR-960	14799	Loss
1	263116801	1:263116801-263120400	CNVR-961	3599	Both
1	263247601	1:263247601-263249200	CNVR-962	1599	Both
1	263343201	1:263343201-263346000	CNVR-963	2799	Loss
1	263388001	1:263388001-263389600	CNVR-964	1599	Both
1	263418801	1:263418801-263422400	CNVR-965	3599	Both
1	263431201	1:263431201-263439200	CNVR-966	7999	Loss
1	263446001	1:263446001-263450000	CNVR-967	3999	Both
1	263464401	1:263464401-263470400	CNVR-968	5999	Both
1	263530801	1:263530801-263535200	CNVR-969	4399	Both
1	263538801	1:263538801-263540800	CNVR-970	1999	Gain
1	263551201	1:263551201-263558400	CNVR-971	7199	Loss
1	263582001	1:263582001-263590000	CNVR-972	7999	Loss
1	263604801	1:263604801-263606800	CNVR-973	1999	Gain
1	263634401	1:263634401-263678000	CNVR-974	43599	Loss
1	263679201	1:263679201-263680800	CNVR-975	1599	Gain
1	263684801	1:263684801-263686400	CNVR-976	1599	Gain
1	263687601	1:263687601-263689600	CNVR-977	1999	Both
1	263691201	1:263691201-263692800	CNVR-978	1599	Both
1	263696401	1:263696401-263698000	CNVR-979	1599	Gain
1	263702001	1:263702001-263709600	CNVR-980	7599	Loss
1	263800801	1:263800801-263802800	CNVR-981	1999	Gain
1	264310001	1:264310001-264312000	CNVR-982	1999	Both
1	264919201	1:264919201-264921200	CNVR-983	1999	Loss
1	265059201	1:265059201-265061600	CNVR-984	2399	Both
1	265635201	1:265635201-265637200	CNVR-985	1999	Gain
1	265644401	1:265644401-265646000	CNVR-986	1599	Gain
1	265705201	1:265705201-265707200	CNVR-987	1999	Both
1	265946401	1:265946401-265948000	CNVR-988	1599	Both
1	265967601	1:265967601-265970400	CNVR-989	2799	Both
1	266044401	1:266044401-266048000	CNVR-990	3599	Both
1	266085601	1:266085601-266087600	CNVR-991	1999	Gain
1	266623201	1:266623201-266624800	CNVR-992	1599	Gain
1	266791601	1:266791601-266793600	CNVR-993	1999	Loss
1	266988801	1:266988801-266991600	CNVR-994	2799	Both
1	267787201	1:267787201-267789600	CNVR-995	2399	Loss
1	267964801	1:267964801-267967200	CNVR-996	2399	Both
1	268019601	1:268019601-268021600	CNVR-997	1999	Loss
1	268043601	1:268043601-268045200	CNVR-998	1599	Gain
1	268066401	1:268066401-268069200	CNVR-999	2799	Gain
1	268071601	1:268071601-268075200	CNVR-1000	3599	Gain
1	268141601	1:268141601-268143200	CNVR-1001	1599	Loss
1	268144401	1:268144401-268148000	CNVR-1002	3599	Loss
1	268149201	1:268149201-268150800	CNVR-1003	1599	Loss
1	268213601	1:268213601-268216800	CNVR-1004	3199	Gain
1	268452801	1:268452801-268456000	CNVR-1005	3199	Both
1	268530001	1:268530001-268531600	CNVR-1006	1599	Both
1	268557601	1:268557601-268560000	CNVR-1007	2399	Both
1	268565201	1:268565201-268567600	CNVR-1008	2399	Both
1	268583601	1:268583601-268585600	CNVR-1009	1999	Gain
1	268590001	1:268590001-268592400	CNVR-1010	2399	Both
1	268730401	1:268730401-268732400	CNVR-1011	1999	Gain
1	269114001	1:269114001-269116000	CNVR-1012	1999	Gain
1	269215601	1:269215601-269217200	CNVR-1013	1599	Both
1	269474401	1:269474401-269476400	CNVR-1014	1999	Gain
1	269584801	1:269584801-269587200	CNVR-1015	2399	Gain
1	269588001	1:269588001-269590400	CNVR-1016	2399	Both
1	269625201	1:269625201-269627200	CNVR-1017	1999	Both
1	269976401	1:269976401-269978400	CNVR-1018	1999	Both
1	270224801	1:270224801-270227600	CNVR-1019	2799	Gain
1	270972801	1:270972801-270974800	CNVR-1020	1999	Both
1	271125201	1:271125201-271126800	CNVR-1021	1599	Both
1	271483201	1:271483201-271485600	CNVR-1022	2399	Loss
1	272624401	1:272624401-272626400	CNVR-1023	1999	Gain
1	272798001	1:272798001-272799600	CNVR-1024	1599	Both
1	272800001	1:272800001-272802000	CNVR-1025	1999	Gain
1	272802801	1:272802801-272806400	CNVR-1026	3599	Both
1	272810001	1:272810001-272812400	CNVR-1027	2399	Gain
1	272819601	1:272819601-272821200	CNVR-1028	1599	Gain
1	273030001	1:273030001-273032800	CNVR-1029	2799	Loss
1	273091601	1:273091601-273093200	CNVR-1030	1599	Both
1	273579601	1:273579601-273582000	CNVR-1031	2399	Both
1	273700401	1:273700401-273702000	CNVR-1032	1599	Gain
1	273708801	1:273708801-273711600	CNVR-1033	2799	Gain
1	273800401	1:273800401-273802400	CNVR-1034	1999	Both
1	274172001	1:274172001-274174000	CNVR-1035	1999	Gain
1	274226001	1:274226001-274228000	CNVR-1036	1999	Loss
1	274314001	1:274314001-274324400	CNVR-1037	10399	Both
1	274324801	1:274324801-274326800	CNVR-1038	1999	Both
10	50401	10:50401-52000	CNVR-1039	1599	Loss
10	54401	10:54401-56400	CNVR-1040	1999	Loss
10	164801	10:164801-166800	CNVR-1041	1999	Loss
10	506001	10:506001-508000	CNVR-1042	1999	Loss
10	706801	10:706801-709600	CNVR-1043	2799	Loss
10	1688401	10:1688401-1690000	CNVR-1044	1599	Both
10	2049601	10:2049601-2052000	CNVR-1045	2399	Both
10	2698001	10:2698001-2700000	CNVR-1046	1999	Loss
10	2920401	10:2920401-2942000	CNVR-1047	21599	Gain
10	2944401	10:2944401-2952800	CNVR-1048	8399	Both
10	3104401	10:3104401-3107200	CNVR-1049	2799	Loss
10	3488401	10:3488401-3492400	CNVR-1050	3999	Loss
10	3570401	10:3570401-3572400	CNVR-1051	1999	Both
10	3600001	10:3600001-3608400	CNVR-1052	8399	Gain
10	3610801	10:3610801-3613600	CNVR-1053	2799	Both
10	3620801	10:3620801-3626400	CNVR-1054	5599	Gain
10	3629201	10:3629201-3637600	CNVR-1055	8399	Both
10	3639601	10:3639601-3660400	CNVR-1056	20799	Gain
10	3663601	10:3663601-3665200	CNVR-1057	1599	Gain
10	3668001	10:3668001-3670400	CNVR-1058	2399	Both
10	3670801	10:3670801-3672800	CNVR-1059	1999	Gain
10	3674801	10:3674801-3676400	CNVR-1060	1599	Gain
10	3678401	10:3678401-3682400	CNVR-1061	3999	Gain
10	3686401	10:3686401-3693600	CNVR-1062	7199	Gain
10	3696001	10:3696001-3702400	CNVR-1063	6399	Gain
10	3717201	10:3717201-3719200	CNVR-1064	1999	Both
10	4044401	10:4044401-4048400	CNVR-1065	3999	Loss
10	4252401	10:4252401-4254400	CNVR-1066	1999	Both
10	4988401	10:4988401-4990000	CNVR-1067	1599	Loss
10	5040401	10:5040401-5045600	CNVR-1068	5199	Loss
10	5216801	10:5216801-5224800	CNVR-1069	7999	Loss
10	5640801	10:5640801-5642400	CNVR-1070	1599	Loss
10	5643601	10:5643601-5646800	CNVR-1071	3199	Loss
10	5820001	10:5820001-5822000	CNVR-1072	1999	Both
10	6696401	10:6696401-6699600	CNVR-1073	3199	Both
10	6872001	10:6872001-6874000	CNVR-1074	1999	Both
10	7406401	10:7406401-7408400	CNVR-1075	1999	Loss
10	8030001	10:8030001-8032400	CNVR-1076	2399	Both
10	8466801	10:8466801-8468800	CNVR-1077	1999	Both
10	8516401	10:8516401-8518800	CNVR-1078	2399	Gain
10	9882801	10:9882801-9884800	CNVR-1079	1999	Loss
10	10760801	10:10760801-10762800	CNVR-1080	1999	Gain
10	10924401	10:10924401-10926400	CNVR-1081	1999	Gain
10	11525201	10:11525201-11527600	CNVR-1082	2399	Gain
10	12013201	10:12013201-12015600	CNVR-1083	2399	Loss
10	12527601	10:12527601-12529600	CNVR-1084	1999	Both
10	12570401	10:12570401-12572000	CNVR-1085	1599	Gain
10	12574401	10:12574401-12579600	CNVR-1086	5199	Gain
10	12669201	10:12669201-12672400	CNVR-1087	3199	Gain
10	12675201	10:12675201-12676800	CNVR-1088	1599	Gain
10	12678401	10:12678401-12680000	CNVR-1089	1599	Gain
10	12684801	10:12684801-12686800	CNVR-1090	1999	Both
10	12687601	10:12687601-12690000	CNVR-1091	2399	Gain
10	13060401	10:13060401-13062800	CNVR-1092	2399	Both
10	13424401	10:13424401-13426800	CNVR-1093	2399	Gain
10	13586001	10:13586001-13588000	CNVR-1094	1999	Loss
10	13713201	10:13713201-13715200	CNVR-1095	1999	Both
10	13920401	10:13920401-13922800	CNVR-1096	2399	Gain
10	13924801	10:13924801-13927600	CNVR-1097	2799	Gain
10	13981601	10:13981601-13984000	CNVR-1098	2399	Both
10	14003201	10:14003201-14005600	CNVR-1099	2399	Loss
10	14014401	10:14014401-14016000	CNVR-1100	1599	Both
10	14380401	10:14380401-14382400	CNVR-1101	1999	Both
10	14386801	10:14386801-14388400	CNVR-1102	1599	Gain
10	15022001	10:15022001-15024000	CNVR-1103	1999	Both
10	15135201	10:15135201-15137600	CNVR-1104	2399	Loss
10	15201201	10:15201201-15203200	CNVR-1105	1999	Gain
10	15204801	10:15204801-15207200	CNVR-1106	2399	Gain
10	15262001	10:15262001-15263600	CNVR-1107	1599	Gain
10	15264801	10:15264801-15268400	CNVR-1108	3599	Gain
10	15293601	10:15293601-15301200	CNVR-1109	7599	Gain
10	15308001	10:15308001-15309600	CNVR-1110	1599	Gain
10	15310801	10:15310801-15312400	CNVR-1111	1599	Gain
10	15312401	10:15312401-15314000	CNVR-1112	1599	Gain
10	15750001	10:15750001-15752000	CNVR-1113	1999	Loss
10	15846401	10:15846401-15848400	CNVR-1114	1999	Both
10	16571601	10:16571601-16573600	CNVR-1115	1999	Gain
10	17074801	10:17074801-17080000	CNVR-1116	5199	Gain
10	17378801	10:17378801-17392000	CNVR-1117	13199	Gain
10	17421201	10:17421201-17424400	CNVR-1118	3199	Both
10	17425201	10:17425201-17429200	CNVR-1119	3999	Both
10	17596001	10:17596001-17598800	CNVR-1120	2799	Loss
10	17623201	10:17623201-17626000	CNVR-1121	2799	Both
10	17689601	10:17689601-17693600	CNVR-1122	3999	Loss
10	17939201	10:17939201-17941200	CNVR-1123	1999	Both
10	18360401	10:18360401-18362000	CNVR-1124	1599	Both
10	18435601	10:18435601-18437600	CNVR-1125	1999	Loss
10	18844001	10:18844001-18848400	CNVR-1126	4399	Loss
10	18849201	10:18849201-18852800	CNVR-1127	3599	Loss
10	18883201	10:18883201-18889200	CNVR-1128	5999	Loss
10	19145201	10:19145201-19195600	CNVR-1129	50399	Gain
10	19250001	10:19250001-19252400	CNVR-1130	2399	Loss
10	19260001	10:19260001-19267200	CNVR-1131	7199	Gain
10	19274401	10:19274401-19277600	CNVR-1132	3199	Both
10	19278801	10:19278801-19281200	CNVR-1133	2399	Both
10	19282001	10:19282001-19290000	CNVR-1134	7999	Gain
10	19295201	10:19295201-19298400	CNVR-1135	3199	Gain
10	19316001	10:19316001-19318800	CNVR-1136	2799	Loss
10	19414001	10:19414001-19500000	CNVR-1137	85999	Gain
10	19508401	10:19508401-19510800	CNVR-1138	2399	Loss
10	19763601	10:19763601-19766400	CNVR-1139	2799	Both
10	20111601	10:20111601-20114000	CNVR-1140	2399	Loss
10	20940801	10:20940801-20943200	CNVR-1141	2399	Loss
10	22333601	10:22333601-22335200	CNVR-1142	1599	Both
10	22993201	10:22993201-22995200	CNVR-1143	1999	Both
10	23228401	10:23228401-23230000	CNVR-1144	1599	Both
10	23680801	10:23680801-23682400	CNVR-1145	1599	Gain
10	23699201	10:23699201-23701600	CNVR-1146	2399	Gain
10	23712401	10:23712401-23714800	CNVR-1147	2399	Gain
10	23741201	10:23741201-23746800	CNVR-1148	5599	Gain
10	23775601	10:23775601-23777200	CNVR-1149	1599	Both
10	23821201	10:23821201-23822800	CNVR-1150	1599	Gain
10	23827601	10:23827601-23829200	CNVR-1151	1599	Gain
10	23830801	10:23830801-23833200	CNVR-1152	2399	Both
10	24014001	10:24014001-24016000	CNVR-1153	1999	Both
10	24172001	10:24172001-24173600	CNVR-1154	1599	Gain
10	24244001	10:24244001-24246000	CNVR-1155	1999	Gain
10	24260801	10:24260801-24262400	CNVR-1156	1599	Both
10	24263601	10:24263601-24265600	CNVR-1157	1999	Loss
10	24296001	10:24296001-24298800	CNVR-1158	2799	Both
10	24929201	10:24929201-24963200	CNVR-1159	33999	Gain
10	24973201	10:24973201-24976800	CNVR-1160	3599	Gain
10	25063601	10:25063601-25067200	CNVR-1161	3599	Gain
10	25068401	10:25068401-25081200	CNVR-1162	12799	Gain
10	25098001	10:25098001-25101600	CNVR-1163	3599	Both
10	25146801	10:25146801-25148800	CNVR-1164	1999	Both
10	25242401	10:25242401-25247200	CNVR-1165	4799	Loss
10	26239201	10:26239201-26241600	CNVR-1166	2399	Gain
10	26524801	10:26524801-26527200	CNVR-1167	2399	Gain
10	27072801	10:27072801-27076800	CNVR-1168	3999	Gain
10	27228001	10:27228001-27230000	CNVR-1169	1999	Both
10	27238001	10:27238001-27239600	CNVR-1170	1599	Both
10	27296401	10:27296401-27306000	CNVR-1171	9599	Gain
10	27364001	10:27364001-27366400	CNVR-1172	2399	Both
10	27471201	10:27471201-27473600	CNVR-1173	2399	Gain
10	27598001	10:27598001-27600000	CNVR-1174	1999	Both
10	28308001	10:28308001-28310000	CNVR-1175	1999	Both
10	28982001	10:28982001-28983600	CNVR-1176	1599	Both
10	29417201	10:29417201-29419200	CNVR-1177	1999	Loss
10	29447201	10:29447201-29449600	CNVR-1178	2399	Loss
10	29680801	10:29680801-29686400	CNVR-1179	5599	Loss
10	29686801	10:29686801-29692400	CNVR-1180	5599	Loss
10	29694401	10:29694401-29700000	CNVR-1181	5599	Loss
10	29726401	10:29726401-29732000	CNVR-1182	5599	Loss
10	29732801	10:29732801-29734400	CNVR-1183	1599	Both
10	29735201	10:29735201-29736800	CNVR-1184	1599	Both
10	29739201	10:29739201-29744800	CNVR-1185	5599	Loss
10	30524801	10:30524801-30527200	CNVR-1186	2399	Loss
10	30800801	10:30800801-30804400	CNVR-1187	3599	Loss
10	31127601	10:31127601-31129200	CNVR-1188	1599	Loss
10	31245201	10:31245201-31247600	CNVR-1189	2399	Loss
10	31472801	10:31472801-31475200	CNVR-1190	2399	Loss
10	31697601	10:31697601-31699600	CNVR-1191	1999	Loss
10	31790401	10:31790401-31797200	CNVR-1192	6799	Loss
10	31859601	10:31859601-31862000	CNVR-1193	2399	Both
10	32022801	10:32022801-32024400	CNVR-1194	1599	Both
10	32096401	10:32096401-32099200	CNVR-1195	2799	Gain
10	32110001	10:32110001-32112800	CNVR-1196	2799	Gain
10	32132401	10:32132401-32141600	CNVR-1197	9199	Gain
10	32143601	10:32143601-32147200	CNVR-1198	3599	Gain
10	32158401	10:32158401-32160400	CNVR-1199	1999	Gain
10	32220401	10:32220401-32222400	CNVR-1200	1999	Loss
10	32338801	10:32338801-32340800	CNVR-1201	1999	Both
10	32754801	10:32754801-32757600	CNVR-1202	2799	Gain
10	33021201	10:33021201-33022800	CNVR-1203	1599	Gain
10	33028001	10:33028001-33029600	CNVR-1204	1599	Gain
10	33042401	10:33042401-33045200	CNVR-1205	2799	Gain
10	33066001	10:33066001-33068000	CNVR-1206	1999	Gain
10	33084401	10:33084401-33087600	CNVR-1207	3199	Both
10	33226401	10:33226401-33228400	CNVR-1208	1999	Gain
10	33304801	10:33304801-33306800	CNVR-1209	1999	Gain
10	33384001	10:33384001-33385600	CNVR-1210	1599	Gain
10	33539201	10:33539201-33541200	CNVR-1211	1999	Loss
10	33865601	10:33865601-33867600	CNVR-1212	1999	Both
10	34398401	10:34398401-34404400	CNVR-1213	5999	Loss
10	34480001	10:34480001-34482000	CNVR-1214	1999	Both
10	34508801	10:34508801-34512000	CNVR-1215	3199	Both
10	34527601	10:34527601-34530800	CNVR-1216	3199	Both
10	35358801	10:35358801-35361200	CNVR-1217	2399	Loss
10	35424001	10:35424001-35426000	CNVR-1218	1999	Both
10	35623601	10:35623601-35626800	CNVR-1219	3199	Loss
10	35800401	10:35800401-35802000	CNVR-1220	1599	Loss
10	35889201	10:35889201-35891200	CNVR-1221	1999	Loss
10	35896001	10:35896001-35898000	CNVR-1222	1999	Gain
10	35910401	10:35910401-35914000	CNVR-1223	3599	Loss
10	36028401	10:36028401-36030000	CNVR-1224	1599	Loss
10	36128801	10:36128801-36130800	CNVR-1225	1999	Loss
10	36351201	10:36351201-36354400	CNVR-1226	3199	Loss
10	37622001	10:37622001-37624000	CNVR-1227	1999	Both
10	38100801	10:38100801-38107200	CNVR-1228	6399	Loss
10	38188801	10:38188801-38190400	CNVR-1229	1599	Both
10	38386801	10:38386801-38389600	CNVR-1230	2799	Gain
10	38752401	10:38752401-38756800	CNVR-1231	4399	Loss
10	38774801	10:38774801-38776800	CNVR-1232	1999	Loss
10	38872001	10:38872001-38874000	CNVR-1233	1999	Gain
10	39198801	10:39198801-39200400	CNVR-1234	1599	Both
10	39202001	10:39202001-39207200	CNVR-1235	5199	Loss
10	39516801	10:39516801-39518800	CNVR-1236	1999	Loss
10	39786401	10:39786401-39788000	CNVR-1237	1599	Both
10	39788001	10:39788001-39790000	CNVR-1238	1999	Both
10	39874801	10:39874801-39876800	CNVR-1239	1999	Gain
10	40096401	10:40096401-40102800	CNVR-1240	6399	Loss
10	40378001	10:40378001-40380800	CNVR-1241	2799	Gain
10	40381601	10:40381601-40384800	CNVR-1242	3199	Gain
10	40386001	10:40386001-40394400	CNVR-1243	8399	Gain
10	40609201	10:40609201-40612000	CNVR-1244	2799	Loss
10	42680001	10:42680001-42682000	CNVR-1245	1999	Both
10	42710001	10:42710001-42712400	CNVR-1246	2399	Loss
10	42757601	10:42757601-42759200	CNVR-1247	1599	Loss
10	42997201	10:42997201-42999200	CNVR-1248	1999	Loss
10	43047601	10:43047601-43050800	CNVR-1249	3199	Loss
10	43052001	10:43052001-43054800	CNVR-1250	2799	Loss
10	43076001	10:43076001-43077600	CNVR-1251	1599	Loss
10	43102001	10:43102001-43104000	CNVR-1252	1999	Both
10	43113201	10:43113201-43114800	CNVR-1253	1599	Both
10	43763201	10:43763201-43769600	CNVR-1254	6399	Loss
10	43799201	10:43799201-43801600	CNVR-1255	2399	Loss
10	43846001	10:43846001-43849600	CNVR-1256	3599	Loss
10	43861601	10:43861601-43866400	CNVR-1257	4799	Loss
10	43944401	10:43944401-43947600	CNVR-1258	3199	Gain
10	44077601	10:44077601-44080000	CNVR-1259	2399	Both
10	44699201	10:44699201-44700800	CNVR-1260	1599	Loss
10	44999601	10:44999601-45002000	CNVR-1261	2399	Loss
10	45065201	10:45065201-45067600	CNVR-1262	2399	Gain
10	45087601	10:45087601-45090000	CNVR-1263	2399	Loss
10	45680401	10:45680401-45682800	CNVR-1264	2399	Loss
10	45916401	10:45916401-45918000	CNVR-1265	1599	Both
10	46808401	10:46808401-46812400	CNVR-1266	3999	Loss
10	46818401	10:46818401-46820800	CNVR-1267	2399	Gain
10	47312001	10:47312001-47316000	CNVR-1268	3999	Loss
10	48399201	10:48399201-48401200	CNVR-1269	1999	Gain
10	48432801	10:48432801-48434800	CNVR-1270	1999	Both
10	48523201	10:48523201-48525200	CNVR-1271	1999	Both
10	48594801	10:48594801-48598400	CNVR-1272	3599	Both
10	48616801	10:48616801-48618800	CNVR-1273	1999	Both
10	48619601	10:48619601-48626800	CNVR-1274	7199	Gain
10	48628401	10:48628401-48634400	CNVR-1275	5999	Both
10	48854801	10:48854801-48857200	CNVR-1276	2399	Both
10	48885601	10:48885601-48887600	CNVR-1277	1999	Loss
10	49486001	10:49486001-49490400	CNVR-1278	4399	Both
10	49554401	10:49554401-49557200	CNVR-1279	2799	Both
10	49580801	10:49580801-49584400	CNVR-1280	3599	Loss
10	49934001	10:49934001-49936000	CNVR-1281	1999	Loss
10	50098401	10:50098401-50104400	CNVR-1282	5999	Loss
10	50306401	10:50306401-50308800	CNVR-1283	2399	Loss
10	50687601	10:50687601-50690400	CNVR-1284	2799	Loss
10	51684401	10:51684401-51686800	CNVR-1285	2399	Gain
10	51952401	10:51952401-51954000	CNVR-1286	1599	Loss
10	52785601	10:52785601-52787200	CNVR-1287	1599	Loss
10	54000401	10:54000401-54002400	CNVR-1288	1999	Both
10	54100401	10:54100401-54102000	CNVR-1289	1599	Both
10	54519201	10:54519201-54522800	CNVR-1290	3599	Loss
10	54531201	10:54531201-54533200	CNVR-1291	1999	Loss
10	54613201	10:54613201-54615200	CNVR-1292	1999	Loss
10	55269601	10:55269601-55273200	CNVR-1293	3599	Loss
10	55698801	10:55698801-55700400	CNVR-1294	1599	Both
10	55739201	10:55739201-55742400	CNVR-1295	3199	Loss
10	55761201	10:55761201-55764400	CNVR-1296	3199	Loss
10	55976401	10:55976401-55981600	CNVR-1297	5199	Loss
10	58147601	10:58147601-58149600	CNVR-1298	1999	Both
10	58892801	10:58892801-58894800	CNVR-1299	1999	Loss
10	58896001	10:58896001-58898400	CNVR-1300	2399	Loss
10	59908001	10:59908001-59910000	CNVR-1301	1999	Both
10	60320401	10:60320401-60322800	CNVR-1302	2399	Gain
10	60452001	10:60452001-60454800	CNVR-1303	2799	Loss
10	60457601	10:60457601-60459200	CNVR-1304	1599	Loss
10	60462401	10:60462401-60464000	CNVR-1305	1599	Loss
10	60465201	10:60465201-60470000	CNVR-1306	4799	Loss
10	60470801	10:60470801-60472800	CNVR-1307	1999	Loss
10	60478401	10:60478401-60484000	CNVR-1308	5599	Loss
10	60486401	10:60486401-60488400	CNVR-1309	1999	Loss
10	60489601	10:60489601-60503200	CNVR-1310	13599	Loss
10	60510001	10:60510001-60513600	CNVR-1311	3599	Loss
10	60518401	10:60518401-60538400	CNVR-1312	19999	Loss
10	60570801	10:60570801-60573600	CNVR-1313	2799	Loss
10	60635601	10:60635601-60637600	CNVR-1314	1999	Both
10	61084001	10:61084001-61086000	CNVR-1315	1999	Loss
10	61112001	10:61112001-61114000	CNVR-1316	1999	Both
10	61359201	10:61359201-61360800	CNVR-1317	1599	Loss
10	62719601	10:62719601-62721600	CNVR-1318	1999	Gain
10	63380401	10:63380401-63382000	CNVR-1319	1599	Loss
10	63405201	10:63405201-63406800	CNVR-1320	1599	Both
10	63575201	10:63575201-63577600	CNVR-1321	2399	Both
10	63788401	10:63788401-63790400	CNVR-1322	1999	Loss
10	63888801	10:63888801-63890400	CNVR-1323	1599	Both
10	64570801	10:64570801-64572800	CNVR-1324	1999	Gain
10	64603601	10:64603601-64605600	CNVR-1325	1999	Loss
10	64685201	10:64685201-64687200	CNVR-1326	1999	Both
10	64688401	10:64688401-64690400	CNVR-1327	1999	Both
10	65028801	10:65028801-65030800	CNVR-1328	1999	Gain
10	65145201	10:65145201-65147200	CNVR-1329	1999	Gain
10	65156001	10:65156001-65158400	CNVR-1330	2399	Gain
10	65180801	10:65180801-65184000	CNVR-1331	3199	Loss
10	65347601	10:65347601-65349200	CNVR-1332	1599	Gain
10	65352801	10:65352801-65355200	CNVR-1333	2399	Gain
10	65369201	10:65369201-65371200	CNVR-1334	1999	Gain
10	65401201	10:65401201-65402800	CNVR-1335	1599	Gain
10	65403601	10:65403601-65406400	CNVR-1336	2799	Gain
10	66059601	10:66059601-66062000	CNVR-1337	2399	Gain
10	66497601	10:66497601-66500000	CNVR-1338	2399	Both
10	66507601	10:66507601-66509600	CNVR-1339	1999	Gain
10	66774801	10:66774801-66778400	CNVR-1340	3599	Both
10	66843201	10:66843201-66845600	CNVR-1341	2399	Both
10	66859601	10:66859601-66862000	CNVR-1342	2399	Both
10	67174801	10:67174801-67176800	CNVR-1343	1999	Both
10	67792401	10:67792401-67795200	CNVR-1344	2799	Loss
10	67948401	10:67948401-67955600	CNVR-1345	7199	Both
10	68012401	10:68012401-68014400	CNVR-1346	1999	Both
10	68215601	10:68215601-68218400	CNVR-1347	2799	Gain
10	68816801	10:68816801-68818400	CNVR-1348	1599	Both
10	68889201	10:68889201-68891200	CNVR-1349	1999	Both
11	182801	11:182801-184800	CNVR-1350	1999	Both
11	187201	11:187201-188800	CNVR-1351	1599	Both
11	237201	11:237201-239200	CNVR-1352	1999	Gain
11	320401	11:320401-322800	CNVR-1353	2399	Loss
11	345601	11:345601-347200	CNVR-1354	1599	Loss
11	662001	11:662001-664000	CNVR-1355	1999	Gain
11	780001	11:780001-782400	CNVR-1356	2399	Gain
11	1342801	11:1342801-1344800	CNVR-1357	1999	Both
11	1700001	11:1700001-1702800	CNVR-1358	2799	Loss
11	1874401	11:1874401-1876400	CNVR-1359	1999	Loss
11	2318401	11:2318401-2320400	CNVR-1360	1999	Both
11	2320801	11:2320801-2322400	CNVR-1361	1599	Both
11	2524001	11:2524001-2526000	CNVR-1362	1999	Both
11	2535201	11:2535201-2537600	CNVR-1363	2399	Both
11	2609601	11:2609601-2612000	CNVR-1364	2399	Loss
11	2687201	11:2687201-2690800	CNVR-1365	3599	Loss
11	3064001	11:3064001-3067200	CNVR-1366	3199	Loss
11	3929201	11:3929201-3931200	CNVR-1367	1999	Loss
11	3932401	11:3932401-3937600	CNVR-1368	5199	Both
11	3979201	11:3979201-3981200	CNVR-1369	1999	Loss
11	4394401	11:4394401-4396000	CNVR-1370	1599	Both
11	4400801	11:4400801-4403200	CNVR-1371	2399	Both
11	4571201	11:4571201-4574000	CNVR-1372	2799	Loss
11	4952801	11:4952801-4954800	CNVR-1373	1999	Loss
11	5012801	11:5012801-5017200	CNVR-1374	4399	Loss
11	5205601	11:5205601-5207600	CNVR-1375	1999	Loss
11	6228401	11:6228401-6236400	CNVR-1376	7999	Gain
11	6256001	11:6256001-6264000	CNVR-1377	7999	Loss
11	6394001	11:6394001-6398800	CNVR-1378	4799	Loss
11	6680001	11:6680001-6684800	CNVR-1379	4799	Loss
11	7165201	11:7165201-7167200	CNVR-1380	1999	Gain
11	7758401	11:7758401-7760400	CNVR-1381	1999	Gain
11	8729601	11:8729601-8731600	CNVR-1382	1999	Loss
11	8760801	11:8760801-8764000	CNVR-1383	3199	Loss
11	8764801	11:8764801-8766400	CNVR-1384	1599	Loss
11	8768801	11:8768801-8770400	CNVR-1385	1599	Loss
11	8772801	11:8772801-8774400	CNVR-1386	1599	Both
11	8774801	11:8774801-8779600	CNVR-1387	4799	Loss
11	8781201	11:8781201-8784000	CNVR-1388	2799	Loss
11	8784401	11:8784401-8787200	CNVR-1389	2799	Loss
11	8804801	11:8804801-8806800	CNVR-1390	1999	Both
11	8996401	11:8996401-8998400	CNVR-1391	1999	Gain
11	9009601	11:9009601-9012400	CNVR-1392	2799	Loss
11	9442801	11:9442801-9445200	CNVR-1393	2399	Loss
11	9453201	11:9453201-9455200	CNVR-1394	1999	Loss
11	9460401	11:9460401-9462000	CNVR-1395	1599	Loss
11	9472401	11:9472401-9474400	CNVR-1396	1999	Loss
11	9479601	11:9479601-9481200	CNVR-1397	1599	Loss
11	10197201	11:10197201-10199600	CNVR-1398	2399	Loss
11	10362401	11:10362401-10364400	CNVR-1399	1999	Both
11	10728401	11:10728401-10730400	CNVR-1400	1999	Both
11	10765601	11:10765601-10772000	CNVR-1401	6399	Loss
11	10876801	11:10876801-10880400	CNVR-1402	3599	Loss
11	11014001	11:11014001-11018400	CNVR-1403	4399	Loss
11	11616001	11:11616001-11618000	CNVR-1404	1999	Loss
11	11983201	11:11983201-11985600	CNVR-1405	2399	Both
11	12308801	11:12308801-12310800	CNVR-1406	1999	Both
11	12864001	11:12864001-12866400	CNVR-1407	2399	Both
11	12956801	11:12956801-12958800	CNVR-1408	1999	Loss
11	13492801	11:13492801-13494400	CNVR-1409	1599	Loss
11	13937201	11:13937201-13941200	CNVR-1410	3999	Loss
11	14166401	11:14166401-14170800	CNVR-1411	4399	Both
11	14183201	11:14183201-14185200	CNVR-1412	1999	Both
11	14261201	11:14261201-14264400	CNVR-1413	3199	Loss
11	14709201	11:14709201-14711200	CNVR-1414	1999	Both
11	14821601	11:14821601-14823200	CNVR-1415	1599	Both
11	14823601	11:14823601-14825200	CNVR-1416	1599	Both
11	15506801	11:15506801-15514000	CNVR-1417	7199	Loss
11	15590401	11:15590401-15592400	CNVR-1418	1999	Both
11	15618001	11:15618001-15621600	CNVR-1419	3599	Both
11	15731201	11:15731201-15734000	CNVR-1420	2799	Gain
11	17066001	11:17066001-17068400	CNVR-1421	2399	Both
11	17449601	11:17449601-17454800	CNVR-1422	5199	Both
11	18024001	11:18024001-18026800	CNVR-1423	2799	Loss
11	18296801	11:18296801-18298800	CNVR-1424	1999	Both
11	18362401	11:18362401-18364800	CNVR-1425	2399	Both
11	18915201	11:18915201-18917600	CNVR-1426	2399	Loss
11	19069601	11:19069601-19072800	CNVR-1427	3199	Both
11	19400401	11:19400401-19402800	CNVR-1428	2399	Both
11	19423601	11:19423601-19425600	CNVR-1429	1999	Loss
11	19430001	11:19430001-19434000	CNVR-1430	3999	Loss
11	19441601	11:19441601-19451600	CNVR-1431	9999	Loss
11	19452001	11:19452001-19453600	CNVR-1432	1599	Loss
11	19454001	11:19454001-19472800	CNVR-1433	18799	Loss
11	19480001	11:19480001-19484000	CNVR-1434	3999	Loss
11	19490401	11:19490401-19527200	CNVR-1435	36799	Loss
11	19672001	11:19672001-19674800	CNVR-1436	2799	Both
11	19738401	11:19738401-19741600	CNVR-1437	3199	Loss
11	19742801	11:19742801-19744800	CNVR-1438	1999	Both
11	19746001	11:19746001-19754000	CNVR-1439	7999	Loss
11	19754801	11:19754801-19756400	CNVR-1440	1599	Loss
11	19774801	11:19774801-19777200	CNVR-1441	2399	Loss
11	19779201	11:19779201-19781200	CNVR-1442	1999	Loss
11	19784001	11:19784001-19787600	CNVR-1443	3599	Loss
11	19790401	11:19790401-19794800	CNVR-1444	4399	Loss
11	19795601	11:19795601-19800800	CNVR-1445	5199	Loss
11	19802001	11:19802001-19813200	CNVR-1446	11199	Loss
11	19813201	11:19813201-19817600	CNVR-1447	4399	Loss
11	19822801	11:19822801-19824400	CNVR-1448	1599	Loss
11	19830401	11:19830401-19833600	CNVR-1449	3199	Loss
11	19834001	11:19834001-19839200	CNVR-1450	5199	Loss
11	19839601	11:19839601-19842800	CNVR-1451	3199	Loss
11	20237601	11:20237601-20240000	CNVR-1452	2399	Loss
11	20443601	11:20443601-20445600	CNVR-1453	1999	Loss
11	20511601	11:20511601-20515200	CNVR-1454	3599	Both
11	20545601	11:20545601-20548800	CNVR-1455	3199	Loss
11	20895601	11:20895601-20897600	CNVR-1456	1999	Both
11	20988001	11:20988001-20990000	CNVR-1457	1999	Both
11	21245201	11:21245201-21248000	CNVR-1458	2799	Both
11	21268801	11:21268801-21270400	CNVR-1459	1599	Loss
11	21830801	11:21830801-21832800	CNVR-1460	1999	Both
11	21833201	11:21833201-21834800	CNVR-1461	1599	Both
11	22660401	11:22660401-22665600	CNVR-1462	5199	Loss
11	22733201	11:22733201-22736000	CNVR-1463	2799	Both
11	22755601	11:22755601-22758800	CNVR-1464	3199	Both
11	23908001	11:23908001-23909600	CNVR-1465	1599	Loss
11	24016401	11:24016401-24018800	CNVR-1466	2399	Both
11	24245201	11:24245201-24248800	CNVR-1467	3599	Both
11	24332001	11:24332001-24334000	CNVR-1468	1999	Both
11	24440401	11:24440401-24442800	CNVR-1469	2399	Loss
11	24813201	11:24813201-24815200	CNVR-1470	1999	Loss
11	25108401	11:25108401-25112800	CNVR-1471	4399	Loss
11	25438401	11:25438401-25440400	CNVR-1472	1999	Loss
11	25441601	11:25441601-25443200	CNVR-1473	1599	Loss
11	25444801	11:25444801-25447200	CNVR-1474	2399	Loss
11	25523201	11:25523201-25524800	CNVR-1475	1599	Loss
11	25594401	11:25594401-25596400	CNVR-1476	1999	Both
11	25970401	11:25970401-25972400	CNVR-1477	1999	Gain
11	26489201	11:26489201-26491600	CNVR-1478	2399	Loss
11	26733601	11:26733601-26735600	CNVR-1479	1999	Loss
11	28028001	11:28028001-28030400	CNVR-1480	2399	Loss
11	28230401	11:28230401-28233600	CNVR-1481	3199	Loss
11	28452001	11:28452001-28454800	CNVR-1482	2799	Loss
11	28544401	11:28544401-28546400	CNVR-1483	1999	Both
11	28853601	11:28853601-28857600	CNVR-1484	3999	Both
11	29084801	11:29084801-29090000	CNVR-1485	5199	Both
11	29135201	11:29135201-29136800	CNVR-1486	1599	Loss
11	29249601	11:29249601-29253600	CNVR-1487	3999	Loss
11	29744401	11:29744401-29746400	CNVR-1488	1999	Both
11	29906801	11:29906801-29911600	CNVR-1489	4799	Loss
11	29931201	11:29931201-29938000	CNVR-1490	6799	Loss
11	30111601	11:30111601-30114000	CNVR-1491	2399	Loss
11	31006001	11:31006001-31008400	CNVR-1492	2399	Loss
11	31262401	11:31262401-31265200	CNVR-1493	2799	Loss
11	31401601	11:31401601-31403600	CNVR-1494	1999	Both
11	31424401	11:31424401-31426400	CNVR-1495	1999	Both
11	31427201	11:31427201-31429600	CNVR-1496	2399	Both
11	31626001	11:31626001-31628000	CNVR-1497	1999	Loss
11	32035601	11:32035601-32038000	CNVR-1498	2399	Loss
11	32413201	11:32413201-32414800	CNVR-1499	1599	Loss
11	33124401	11:33124401-33127200	CNVR-1500	2799	Loss
11	33610001	11:33610001-33611600	CNVR-1501	1599	Loss
11	33615601	11:33615601-33617200	CNVR-1502	1599	Loss
11	33722001	11:33722001-33726000	CNVR-1503	3999	Loss
11	33761601	11:33761601-33763600	CNVR-1504	1999	Both
11	33779201	11:33779201-33784000	CNVR-1505	4799	Both
11	33785201	11:33785201-33787200	CNVR-1506	1999	Both
11	33825201	11:33825201-33827600	CNVR-1507	2399	Both
11	33828001	11:33828001-33829600	CNVR-1508	1599	Both
11	33830801	11:33830801-33833600	CNVR-1509	2799	Both
11	33970001	11:33970001-33973200	CNVR-1510	3199	Loss
11	34074801	11:34074801-34085200	CNVR-1511	10399	Gain
11	34088001	11:34088001-34090800	CNVR-1512	2799	Gain
11	34092401	11:34092401-34094000	CNVR-1513	1599	Both
11	34097201	11:34097201-34102000	CNVR-1514	4799	Gain
11	34304401	11:34304401-34306400	CNVR-1515	1999	Both
11	34736001	11:34736001-34737600	CNVR-1516	1599	Loss
11	35042401	11:35042401-35045600	CNVR-1517	3199	Loss
11	35382801	11:35382801-35384400	CNVR-1518	1599	Loss
11	35385601	11:35385601-35388400	CNVR-1519	2799	Loss
11	35398401	11:35398401-35404800	CNVR-1520	6399	Loss
11	35870401	11:35870401-35872000	CNVR-1521	1599	Gain
11	35879201	11:35879201-35888800	CNVR-1522	9599	Loss
11	35897201	11:35897201-35904800	CNVR-1523	7599	Gain
11	36175201	11:36175201-36177200	CNVR-1524	1999	Both
11	36248001	11:36248001-36250000	CNVR-1525	1999	Both
11	36858801	11:36858801-36864400	CNVR-1526	5599	Gain
11	37405201	11:37405201-37407200	CNVR-1527	1999	Gain
11	37433601	11:37433601-37435200	CNVR-1528	1599	Loss
11	37914401	11:37914401-37916400	CNVR-1529	1999	Loss
11	37936401	11:37936401-37940000	CNVR-1530	3599	Loss
11	38201201	11:38201201-38203200	CNVR-1531	1999	Loss
11	38203601	11:38203601-38205200	CNVR-1532	1599	Loss
11	38240801	11:38240801-38244000	CNVR-1533	3199	Loss
11	38294401	11:38294401-38298800	CNVR-1534	4399	Loss
11	38303601	11:38303601-38307200	CNVR-1535	3599	Loss
11	38324001	11:38324001-38328000	CNVR-1536	3999	Both
11	39769601	11:39769601-39774000	CNVR-1537	4399	Both
11	40164401	11:40164401-40166400	CNVR-1538	1999	Both
11	40478801	11:40478801-40481200	CNVR-1539	2399	Loss
11	40488001	11:40488001-40494400	CNVR-1540	6399	Loss
11	40722401	11:40722401-40724400	CNVR-1541	1999	Both
11	41016401	11:41016401-41022000	CNVR-1542	5599	Loss
11	41088001	11:41088001-41093200	CNVR-1543	5199	Loss
11	41339601	11:41339601-41344000	CNVR-1544	4399	Loss
11	41714001	11:41714001-41715600	CNVR-1545	1599	Loss
11	41922401	11:41922401-41925200	CNVR-1546	2799	Both
11	41932001	11:41932001-41934000	CNVR-1547	1999	Loss
11	42152801	11:42152801-42154800	CNVR-1548	1999	Both
11	42448401	11:42448401-42452000	CNVR-1549	3599	Loss
11	42459601	11:42459601-42462400	CNVR-1550	2799	Gain
11	42465201	11:42465201-42468400	CNVR-1551	3199	Both
11	42470801	11:42470801-42472400	CNVR-1552	1599	Both
11	42642801	11:42642801-42644400	CNVR-1553	1599	Loss
11	42670001	11:42670001-42672000	CNVR-1554	1999	Loss
11	42755201	11:42755201-42759600	CNVR-1555	4399	Loss
11	42904801	11:42904801-42908000	CNVR-1556	3199	Loss
11	43064401	11:43064401-43066000	CNVR-1557	1599	Loss
11	43343601	11:43343601-43346400	CNVR-1558	2799	Both
11	43679201	11:43679201-43682400	CNVR-1559	3199	Loss
11	43906001	11:43906001-43908800	CNVR-1560	2799	Loss
11	44877201	11:44877201-44879200	CNVR-1561	1999	Both
11	45116801	11:45116801-45118400	CNVR-1562	1599	Both
11	45469601	11:45469601-45471200	CNVR-1563	1599	Gain
11	45723601	11:45723601-45726400	CNVR-1564	2799	Gain
11	47006401	11:47006401-47008400	CNVR-1565	1999	Gain
11	47698401	11:47698401-47706000	CNVR-1566	7599	Loss
11	48626801	11:48626801-48630000	CNVR-1567	3199	Gain
11	48991601	11:48991601-48993200	CNVR-1568	1599	Loss
11	49017201	11:49017201-49019200	CNVR-1569	1999	Both
11	49283201	11:49283201-49285600	CNVR-1570	2399	Both
11	49433201	11:49433201-49436000	CNVR-1571	2799	Gain
11	50194001	11:50194001-50195600	CNVR-1572	1599	Loss
11	51465201	11:51465201-51466800	CNVR-1573	1599	Both
11	51492801	11:51492801-51495200	CNVR-1574	2399	Both
11	51497201	11:51497201-51499600	CNVR-1575	2399	Gain
11	52138401	11:52138401-52141200	CNVR-1576	2799	Both
11	52825201	11:52825201-52826800	CNVR-1577	1599	Loss
11	53158001	11:53158001-53163600	CNVR-1578	5599	Loss
11	53228401	11:53228401-53230000	CNVR-1579	1599	Both
11	53786001	11:53786001-53788400	CNVR-1580	2399	Both
11	53788801	11:53788801-53792400	CNVR-1581	3599	Both
11	53816401	11:53816401-53818800	CNVR-1582	2399	Loss
11	53874001	11:53874001-53875600	CNVR-1583	1599	Loss
11	53940401	11:53940401-53942800	CNVR-1584	2399	Both
11	54024801	11:54024801-54026800	CNVR-1585	1999	Loss
11	54163201	11:54163201-54165600	CNVR-1586	2399	Loss
11	54169201	11:54169201-54174400	CNVR-1587	5199	Both
11	54437601	11:54437601-54439600	CNVR-1588	1999	Loss
11	56253601	11:56253601-56255600	CNVR-1589	1999	Loss
11	57262001	11:57262001-57276800	CNVR-1590	14799	Gain
11	57709201	11:57709201-57725600	CNVR-1591	16399	Gain
11	58400801	11:58400801-58406800	CNVR-1592	5999	Loss
11	58571601	11:58571601-58573600	CNVR-1593	1999	Loss
11	59045601	11:59045601-59047600	CNVR-1594	1999	Gain
11	59129201	11:59129201-59133600	CNVR-1595	4399	Loss
11	59447601	11:59447601-59449600	CNVR-1596	1999	Loss
11	61044801	11:61044801-61046800	CNVR-1597	1999	Loss
11	62037201	11:62037201-62038800	CNVR-1598	1599	Loss
11	62056801	11:62056801-62059600	CNVR-1599	2799	Both
11	62294801	11:62294801-62296400	CNVR-1600	1599	Loss
11	63511201	11:63511201-63513200	CNVR-1601	1999	Both
11	63590801	11:63590801-63595200	CNVR-1602	4399	Both
11	63596001	11:63596001-63598800	CNVR-1603	2799	Both
11	63600401	11:63600401-63602800	CNVR-1604	2399	Both
11	63645201	11:63645201-63648400	CNVR-1605	3199	Both
11	64102401	11:64102401-64104400	CNVR-1606	1999	Both
11	64394801	11:64394801-64399200	CNVR-1607	4399	Both
11	64399601	11:64399601-64403600	CNVR-1608	3999	Loss
11	64403601	11:64403601-64414400	CNVR-1609	10799	Loss
11	64418401	11:64418401-64420400	CNVR-1610	1999	Loss
11	64420801	11:64420801-64424000	CNVR-1611	3199	Loss
11	64427601	11:64427601-64430000	CNVR-1612	2399	Loss
11	64431201	11:64431201-64433600	CNVR-1613	2399	Loss
11	64436001	11:64436001-64442800	CNVR-1614	6799	Both
11	64452001	11:64452001-64454800	CNVR-1615	2799	Loss
11	64469201	11:64469201-64477600	CNVR-1616	8399	Loss
11	64479201	11:64479201-64511600	CNVR-1617	32399	Loss
11	64534801	11:64534801-64595600	CNVR-1618	60799	Loss
11	64598801	11:64598801-64600400	CNVR-1619	1599	Loss
11	64603201	11:64603201-64663600	CNVR-1620	60399	Loss
11	64684401	11:64684401-64692400	CNVR-1621	7999	Loss
11	64709201	11:64709201-64713600	CNVR-1622	4399	Both
11	64714001	11:64714001-64716000	CNVR-1623	1999	Both
11	64716801	11:64716801-64858800	CNVR-1624	141999	Loss
11	64872001	11:64872001-64874000	CNVR-1625	1999	Loss
11	64879601	11:64879601-64884800	CNVR-1626	5199	Loss
11	64938001	11:64938001-64940000	CNVR-1627	1999	Both
11	64946801	11:64946801-64950400	CNVR-1628	3599	Loss
11	64952001	11:64952001-64954800	CNVR-1629	2799	Loss
11	64993601	11:64993601-64995200	CNVR-1630	1599	Loss
11	65006801	11:65006801-65009200	CNVR-1631	2399	Both
11	65010801	11:65010801-65012800	CNVR-1632	1999	Loss
11	65015201	11:65015201-65017200	CNVR-1633	1999	Both
11	65030001	11:65030001-65032000	CNVR-1634	1999	Both
11	65103601	11:65103601-65105600	CNVR-1635	1999	Both
11	65538401	11:65538401-65540400	CNVR-1636	1999	Loss
11	66398401	11:66398401-66402400	CNVR-1637	3999	Loss
11	66406001	11:66406001-66409200	CNVR-1638	3199	Loss
11	66518001	11:66518001-66520000	CNVR-1639	1999	Gain
11	66952401	11:66952401-66954400	CNVR-1640	1999	Gain
11	67115601	11:67115601-67117600	CNVR-1641	1999	Loss
11	67192001	11:67192001-67195200	CNVR-1642	3199	Both
11	67362001	11:67362001-67364400	CNVR-1643	2399	Both
11	67616401	11:67616401-67618400	CNVR-1644	1999	Loss
11	68109601	11:68109601-68111600	CNVR-1645	1999	Both
11	68322801	11:68322801-68324800	CNVR-1646	1999	Both
11	68366401	11:68366401-68368400	CNVR-1647	1999	Both
11	68397601	11:68397601-68400000	CNVR-1648	2399	Loss
11	68494001	11:68494001-68496000	CNVR-1649	1999	Both
11	68885601	11:68885601-68888400	CNVR-1650	2799	Both
11	68890001	11:68890001-68892400	CNVR-1651	2399	Loss
11	71692401	11:71692401-71696800	CNVR-1652	4399	Both
11	72116801	11:72116801-72118400	CNVR-1653	1599	Loss
11	72348001	11:72348001-72350400	CNVR-1654	2399	Loss
11	73021201	11:73021201-73024400	CNVR-1655	3199	Both
11	73095201	11:73095201-73096800	CNVR-1656	1599	Loss
11	74271201	11:74271201-74273600	CNVR-1657	2399	Gain
11	74470801	11:74470801-74472400	CNVR-1658	1599	Both
11	75118801	11:75118801-75121200	CNVR-1659	2399	Loss
11	75544001	11:75544001-75546000	CNVR-1660	1999	Gain
11	75798401	11:75798401-75801600	CNVR-1661	3199	Loss
11	76062401	11:76062401-76064800	CNVR-1662	2399	Both
11	76175201	11:76175201-76177200	CNVR-1663	1999	Both
11	76414801	11:76414801-76416800	CNVR-1664	1999	Loss
11	76421601	11:76421601-76427200	CNVR-1665	5599	Loss
11	76703201	11:76703201-76704800	CNVR-1666	1599	Gain
11	77632801	11:77632801-77635200	CNVR-1667	2399	Loss
11	78069201	11:78069201-78071600	CNVR-1668	2399	Loss
11	78072401	11:78072401-78074800	CNVR-1669	2399	Loss
11	78076001	11:78076001-78083600	CNVR-1670	7599	Loss
11	78116001	11:78116001-78118000	CNVR-1671	1999	Both
11	78506801	11:78506801-78508800	CNVR-1672	1999	Gain
11	78859201	11:78859201-78862000	CNVR-1673	2799	Gain
12	8001	12:8001-12000	CNVR-1674	3999	Both
12	60401	12:60401-64000	CNVR-1675	3599	Loss
12	146401	12:146401-148000	CNVR-1676	1599	Both
12	225601	12:225601-227200	CNVR-1677	1599	Both
12	241601	12:241601-244000	CNVR-1678	2399	Gain
12	245201	12:245201-248400	CNVR-1679	3199	Gain
12	400001	12:400001-402000	CNVR-1680	1999	Both
12	714401	12:714401-716400	CNVR-1681	1999	Both
12	1118401	12:1118401-1120000	CNVR-1682	1599	Gain
12	1133201	12:1133201-1136000	CNVR-1683	2799	Gain
12	1198001	12:1198001-1199600	CNVR-1684	1599	Gain
12	1202801	12:1202801-1206000	CNVR-1685	3199	Gain
12	1312801	12:1312801-1315600	CNVR-1686	2799	Gain
12	1376801	12:1376801-1379200	CNVR-1687	2399	Loss
12	1663601	12:1663601-1666000	CNVR-1688	2399	Both
12	1804801	12:1804801-1806800	CNVR-1689	1999	Both
12	2185601	12:2185601-2188400	CNVR-1690	2799	Both
12	2238801	12:2238801-2240800	CNVR-1691	1999	Gain
12	2279201	12:2279201-2281200	CNVR-1692	1999	Gain
12	2354801	12:2354801-2356400	CNVR-1693	1599	Gain
12	2393601	12:2393601-2396400	CNVR-1694	2799	Both
12	3125201	12:3125201-3127600	CNVR-1695	2399	Loss
12	3502001	12:3502001-3505200	CNVR-1696	3199	Both
12	3547601	12:3547601-3549200	CNVR-1697	1599	Both
12	3555601	12:3555601-3557600	CNVR-1698	1999	Loss
12	3826001	12:3826001-3828000	CNVR-1699	1999	Gain
12	4188001	12:4188001-4189600	CNVR-1700	1599	Loss
12	4195601	12:4195601-4198400	CNVR-1701	2799	Loss
12	4245201	12:4245201-4247600	CNVR-1702	2399	Both
12	4670801	12:4670801-4673200	CNVR-1703	2399	Both
12	4680801	12:4680801-4682800	CNVR-1704	1999	Loss
12	4721201	12:4721201-4723200	CNVR-1705	1999	Both
12	4846801	12:4846801-4849600	CNVR-1706	2799	Both
12	4868001	12:4868001-4870000	CNVR-1707	1999	Both
12	4924801	12:4924801-4926400	CNVR-1708	1599	Gain
12	4959601	12:4959601-4961200	CNVR-1709	1599	Both
12	5015601	12:5015601-5018000	CNVR-1710	2399	Gain
12	5407601	12:5407601-5409200	CNVR-1711	1599	Gain
12	5540801	12:5540801-5542400	CNVR-1712	1599	Gain
12	5636001	12:5636001-5638400	CNVR-1713	2399	Gain
12	5754001	12:5754001-5756400	CNVR-1714	2399	Both
12	5762001	12:5762001-5764400	CNVR-1715	2399	Gain
12	5897601	12:5897601-5902400	CNVR-1716	4799	Gain
12	6194801	12:6194801-6196800	CNVR-1717	1999	Gain
12	6473201	12:6473201-6475200	CNVR-1718	1999	Gain
12	6601601	12:6601601-6603600	CNVR-1719	1999	Both
12	6832001	12:6832001-6834000	CNVR-1720	1999	Both
12	7204401	12:7204401-7206400	CNVR-1721	1999	Both
12	7710001	12:7710001-7712000	CNVR-1722	1999	Loss
12	7724001	12:7724001-7726000	CNVR-1723	1999	Gain
12	8184801	12:8184801-8186400	CNVR-1724	1599	Gain
12	9288001	12:9288001-9290000	CNVR-1725	1999	Gain
12	9298801	12:9298801-9302000	CNVR-1726	3199	Both
12	9690001	12:9690001-9695600	CNVR-1727	5599	Loss
12	9725201	12:9725201-9727200	CNVR-1728	1999	Loss
12	10064401	12:10064401-10066800	CNVR-1729	2399	Loss
12	10338001	12:10338001-10340000	CNVR-1730	1999	Gain
12	11382001	12:11382001-11385200	CNVR-1731	3199	Loss
12	11967601	12:11967601-11969600	CNVR-1732	1999	Gain
12	13655201	12:13655201-13657200	CNVR-1733	1999	Gain
12	13730801	12:13730801-13733200	CNVR-1734	2399	Loss
12	13790401	12:13790401-13792400	CNVR-1735	1999	Gain
12	14581201	12:14581201-14584000	CNVR-1736	2799	Both
12	14605201	12:14605201-14609600	CNVR-1737	4399	Gain
12	14844001	12:14844001-14847200	CNVR-1738	3199	Both
12	15094001	12:15094001-15096800	CNVR-1739	2799	Gain
12	15250001	12:15250001-15252400	CNVR-1740	2399	Both
12	15902401	12:15902401-15906400	CNVR-1741	3999	Loss
12	16079601	12:16079601-16081600	CNVR-1742	1999	Gain
12	16358401	12:16358401-16360400	CNVR-1743	1999	Both
12	16520801	12:16520801-16523200	CNVR-1744	2399	Loss
12	17103601	12:17103601-17105200	CNVR-1745	1599	Both
12	17110801	12:17110801-17112400	CNVR-1746	1599	Gain
12	17350401	12:17350401-17352400	CNVR-1747	1999	Loss
12	17860401	12:17860401-17863600	CNVR-1748	3199	Both
12	17864401	12:17864401-17866800	CNVR-1749	2399	Gain
12	17870801	12:17870801-17873200	CNVR-1750	2399	Gain
12	17873201	12:17873201-17877200	CNVR-1751	3999	Loss
12	17891601	12:17891601-17894400	CNVR-1752	2799	Loss
12	17895601	12:17895601-17897200	CNVR-1753	1599	Loss
12	17905601	12:17905601-17914400	CNVR-1754	8799	Both
12	17931201	12:17931201-17936400	CNVR-1755	5199	Gain
12	17938001	12:17938001-17944400	CNVR-1756	6399	Gain
12	17945201	12:17945201-17950400	CNVR-1757	5199	Gain
12	17951201	12:17951201-17953200	CNVR-1758	1999	Gain
12	17954001	12:17954001-17958400	CNVR-1759	4399	Both
12	17967601	12:17967601-17969200	CNVR-1760	1599	Gain
12	17983201	12:17983201-17986400	CNVR-1761	3199	Gain
12	18002001	12:18002001-18004800	CNVR-1762	2799	Gain
12	18076001	12:18076001-18085600	CNVR-1763	9599	Gain
12	18132801	12:18132801-18134400	CNVR-1764	1599	Gain
12	18239201	12:18239201-18241200	CNVR-1765	1999	Gain
12	18256001	12:18256001-18257600	CNVR-1766	1599	Both
12	18472401	12:18472401-18474400	CNVR-1767	1999	Gain
12	18592401	12:18592401-18594800	CNVR-1768	2399	Gain
12	18638801	12:18638801-18640800	CNVR-1769	1999	Gain
12	19088801	12:19088801-19090800	CNVR-1770	1999	Gain
12	19100401	12:19100401-19102800	CNVR-1771	2399	Both
12	19385601	12:19385601-19387600	CNVR-1772	1999	Loss
12	19662001	12:19662001-19664000	CNVR-1773	1999	Both
12	19695601	12:19695601-19698400	CNVR-1774	2799	Both
12	19699201	12:19699201-19701600	CNVR-1775	2399	Gain
12	20061601	12:20061601-20063600	CNVR-1776	1999	Both
12	20169601	12:20169601-20171200	CNVR-1777	1599	Both
12	20262801	12:20262801-20264800	CNVR-1778	1999	Both
12	20278001	12:20278001-20279600	CNVR-1779	1599	Gain
12	20382801	12:20382801-20385200	CNVR-1780	2399	Gain
12	20785601	12:20785601-20787200	CNVR-1781	1599	Gain
12	20889601	12:20889601-20894400	CNVR-1782	4799	Gain
12	20896001	12:20896001-20898400	CNVR-1783	2399	Gain
12	20912001	12:20912001-20913600	CNVR-1784	1599	Both
12	20992401	12:20992401-20998800	CNVR-1785	6399	Gain
12	21000001	12:21000001-21002000	CNVR-1786	1999	Gain
12	21006401	12:21006401-21008400	CNVR-1787	1999	Both
12	21055201	12:21055201-21056800	CNVR-1788	1599	Gain
12	21418401	12:21418401-21420400	CNVR-1789	1999	Loss
12	21514401	12:21514401-21516800	CNVR-1790	2399	Both
12	21649201	12:21649201-21651200	CNVR-1791	1999	Both
12	22090801	12:22090801-22093600	CNVR-1792	2799	Gain
12	22094801	12:22094801-22097200	CNVR-1793	2399	Gain
12	22116801	12:22116801-22119200	CNVR-1794	2399	Gain
12	22257601	12:22257601-22264000	CNVR-1795	6399	Gain
12	22265201	12:22265201-22266800	CNVR-1796	1599	Gain
12	22308001	12:22308001-22310000	CNVR-1797	1999	Gain
12	22497601	12:22497601-22499600	CNVR-1798	1999	Both
12	22586801	12:22586801-22588800	CNVR-1799	1999	Gain
12	22628801	12:22628801-22630400	CNVR-1800	1599	Gain
12	22830801	12:22830801-22833200	CNVR-1801	2399	Both
12	22839601	12:22839601-22842000	CNVR-1802	2399	Gain
12	23033201	12:23033201-23034800	CNVR-1803	1599	Both
12	23056001	12:23056001-23058400	CNVR-1804	2399	Gain
12	23070401	12:23070401-23072400	CNVR-1805	1999	Gain
12	23297201	12:23297201-23299600	CNVR-1806	2399	Gain
12	24300801	12:24300801-24302400	CNVR-1807	1599	Gain
12	24304801	12:24304801-24309200	CNVR-1808	4399	Gain
12	24658001	12:24658001-24659600	CNVR-1809	1599	Both
12	24828801	12:24828801-24830800	CNVR-1810	1999	Loss
12	25273201	12:25273201-25276400	CNVR-1811	3199	Loss
12	25286801	12:25286801-25289200	CNVR-1812	2399	Loss
12	25292001	12:25292001-25294000	CNVR-1813	1999	Both
12	25306001	12:25306001-25308000	CNVR-1814	1999	Both
12	25310801	12:25310801-25312400	CNVR-1815	1599	Loss
12	25320001	12:25320001-25322000	CNVR-1816	1999	Loss
12	25390401	12:25390401-25394400	CNVR-1817	3999	Loss
12	25396001	12:25396001-25400000	CNVR-1818	3999	Gain
12	25422001	12:25422001-25425200	CNVR-1819	3199	Loss
12	25470401	12:25470401-25472000	CNVR-1820	1599	Loss
12	25734001	12:25734001-25736000	CNVR-1821	1999	Loss
12	25888001	12:25888001-25890000	CNVR-1822	1999	Gain
12	26066801	12:26066801-26068800	CNVR-1823	1999	Gain
12	26140801	12:26140801-26142800	CNVR-1824	1999	Gain
12	26275201	12:26275201-26277600	CNVR-1825	2399	Gain
12	26297201	12:26297201-26299200	CNVR-1826	1999	Both
12	26378401	12:26378401-26380800	CNVR-1827	2399	Loss
12	26455201	12:26455201-26457200	CNVR-1828	1999	Gain
12	26532001	12:26532001-26534000	CNVR-1829	1999	Both
12	26543601	12:26543601-26545600	CNVR-1830	1999	Loss
12	26546801	12:26546801-26548400	CNVR-1831	1599	Both
12	26550801	12:26550801-26555200	CNVR-1832	4399	Loss
12	26606801	12:26606801-26610800	CNVR-1833	3999	Loss
12	26614001	12:26614001-26615600	CNVR-1834	1599	Both
12	26618001	12:26618001-26626400	CNVR-1835	8399	Both
12	26754001	12:26754001-26756000	CNVR-1836	1999	Loss
12	26765601	12:26765601-26768000	CNVR-1837	2399	Loss
12	26862401	12:26862401-26864400	CNVR-1838	1999	Loss
12	27003201	12:27003201-27004800	CNVR-1839	1599	Both
12	27050801	12:27050801-27054000	CNVR-1840	3199	Gain
12	27100001	12:27100001-27102000	CNVR-1841	1999	Gain
12	27729201	12:27729201-27731200	CNVR-1842	1999	Loss
12	27900001	12:27900001-27907200	CNVR-1843	7199	Loss
12	28282001	12:28282001-28285600	CNVR-1844	3599	Loss
12	28442001	12:28442001-28444800	CNVR-1845	2799	Both
12	28472801	12:28472801-28474800	CNVR-1846	1999	Loss
12	28502001	12:28502001-28508400	CNVR-1847	6399	Loss
12	28742001	12:28742001-28744000	CNVR-1848	1999	Loss
12	28818001	12:28818001-28820000	CNVR-1849	1999	Both
12	28820001	12:28820001-28822000	CNVR-1850	1999	Loss
12	28850401	12:28850401-28852800	CNVR-1851	2399	Gain
12	29134801	12:29134801-29137600	CNVR-1852	2799	Gain
12	29375201	12:29375201-29377200	CNVR-1853	1999	Both
12	29378001	12:29378001-29382800	CNVR-1854	4799	Gain
12	29480001	12:29480001-29502800	CNVR-1855	22799	Both
12	29502801	12:29502801-29504400	CNVR-1856	1599	Both
12	29504801	12:29504801-29510000	CNVR-1857	5199	Loss
12	29618001	12:29618001-29620400	CNVR-1858	2399	Gain
12	29639601	12:29639601-29641200	CNVR-1859	1599	Gain
12	29650001	12:29650001-29652000	CNVR-1860	1999	Gain
12	29654801	12:29654801-29658800	CNVR-1861	3999	Both
12	29667201	12:29667201-29670000	CNVR-1862	2799	Gain
12	30368801	12:30368801-30370400	CNVR-1863	1599	Loss
12	30421601	12:30421601-30424000	CNVR-1864	2399	Loss
12	30640001	12:30640001-30647600	CNVR-1865	7599	Loss
12	30688401	12:30688401-30693600	CNVR-1866	5199	Both
12	30848001	12:30848001-30850800	CNVR-1867	2799	Both
12	31103201	12:31103201-31105600	CNVR-1868	2399	Both
12	31275601	12:31275601-31277600	CNVR-1869	1999	Gain
12	31960801	12:31960801-31968000	CNVR-1870	7199	Both
12	32892801	12:32892801-32895600	CNVR-1871	2799	Loss
12	33942001	12:33942001-33944400	CNVR-1872	2399	Loss
12	33963201	12:33963201-33966000	CNVR-1873	2799	Loss
12	34171601	12:34171601-34173200	CNVR-1874	1599	Gain
12	34295201	12:34295201-34301200	CNVR-1875	5999	Loss
12	34443201	12:34443201-34444800	CNVR-1876	1599	Gain
12	34447201	12:34447201-34454400	CNVR-1877	7199	Gain
12	34456801	12:34456801-34458800	CNVR-1878	1999	Gain
12	34768401	12:34768401-34770000	CNVR-1879	1599	Gain
12	34888001	12:34888001-34898800	CNVR-1880	10799	Gain
12	34900001	12:34900001-34902400	CNVR-1881	2399	Both
12	34914801	12:34914801-34928800	CNVR-1882	13999	Gain
12	34929201	12:34929201-34934000	CNVR-1883	4799	Gain
12	34965201	12:34965201-34968800	CNVR-1884	3599	Both
12	35094001	12:35094001-35096800	CNVR-1885	2799	Loss
12	35392401	12:35392401-35394400	CNVR-1886	1999	Both
12	35505601	12:35505601-35507200	CNVR-1887	1599	Loss
12	35528001	12:35528001-35530000	CNVR-1888	1999	Loss
12	35534001	12:35534001-35562800	CNVR-1889	28799	Loss
12	36069201	12:36069201-36070800	CNVR-1890	1599	Both
12	37474401	12:37474401-37476400	CNVR-1891	1999	Gain
12	38407601	12:38407601-38409200	CNVR-1892	1599	Loss
12	38837601	12:38837601-38839600	CNVR-1893	1999	Loss
12	38939201	12:38939201-38940800	CNVR-1894	1599	Both
12	39360801	12:39360801-39363200	CNVR-1895	2399	Both
12	39364401	12:39364401-39366800	CNVR-1896	2399	Loss
12	39368401	12:39368401-39371200	CNVR-1897	2799	Both
12	39374001	12:39374001-39384000	CNVR-1898	9999	Both
12	39387601	12:39387601-39394400	CNVR-1899	6799	Gain
12	39744001	12:39744001-39748000	CNVR-1900	3999	Gain
12	40809201	12:40809201-40811200	CNVR-1901	1999	Gain
12	41314401	12:41314401-41316000	CNVR-1902	1599	Both
12	41452401	12:41452401-41454400	CNVR-1903	1999	Both
12	41817601	12:41817601-41819200	CNVR-1904	1599	Loss
12	42021201	12:42021201-42027200	CNVR-1905	5999	Gain
12	42334401	12:42334401-42337200	CNVR-1906	2799	Gain
12	43884001	12:43884001-43886000	CNVR-1907	1999	Gain
12	44575601	12:44575601-44577200	CNVR-1908	1599	Loss
12	44615601	12:44615601-44617600	CNVR-1909	1999	Gain
12	44906001	12:44906001-44908000	CNVR-1910	1999	Gain
12	44955201	12:44955201-44956800	CNVR-1911	1599	Gain
12	44960801	12:44960801-44966000	CNVR-1912	5199	Gain
12	45126401	12:45126401-45128800	CNVR-1913	2399	Gain
12	45259601	12:45259601-45261200	CNVR-1914	1599	Loss
12	45264001	12:45264001-45270400	CNVR-1915	6399	Loss
12	45274001	12:45274001-45276000	CNVR-1916	1999	Loss
12	45313201	12:45313201-45319600	CNVR-1917	6399	Loss
12	45323201	12:45323201-45325200	CNVR-1918	1999	Loss
12	45426401	12:45426401-45428000	CNVR-1919	1599	Both
12	45774001	12:45774001-45776000	CNVR-1920	1999	Gain
12	45782401	12:45782401-45786800	CNVR-1921	4399	Both
12	46210401	12:46210401-46212400	CNVR-1922	1999	Gain
12	46540801	12:46540801-46542800	CNVR-1923	1999	Both
12	47709601	12:47709601-47713600	CNVR-1924	3999	Both
12	47784001	12:47784001-47786800	CNVR-1925	2799	Gain
12	47798401	12:47798401-47800000	CNVR-1926	1599	Both
12	47805601	12:47805601-47808800	CNVR-1927	3199	Gain
12	47816801	12:47816801-47818400	CNVR-1928	1599	Both
12	47836401	12:47836401-47839200	CNVR-1929	2799	Gain
12	47854001	12:47854001-47856000	CNVR-1930	1999	Both
12	47915201	12:47915201-47916800	CNVR-1931	1599	Both
12	48145201	12:48145201-48147200	CNVR-1932	1999	Gain
12	48174801	12:48174801-48176800	CNVR-1933	1999	Loss
12	48201201	12:48201201-48203600	CNVR-1934	2399	Gain
12	48226801	12:48226801-48228400	CNVR-1935	1599	Both
12	48302401	12:48302401-48305200	CNVR-1936	2799	Gain
12	48424401	12:48424401-48426000	CNVR-1937	1599	Both
12	48481201	12:48481201-48482800	CNVR-1938	1599	Gain
12	48483601	12:48483601-48487600	CNVR-1939	3999	Gain
12	48758401	12:48758401-48762000	CNVR-1940	3599	Gain
12	48950801	12:48950801-48953600	CNVR-1941	2799	Both
12	49034001	12:49034001-49079600	CNVR-1942	45599	Gain
12	49079201	12:49079201-49082400	CNVR-1943	3199	Loss
12	49086401	12:49086401-49127200	CNVR-1944	40799	Gain
12	49127601	12:49127601-49130000	CNVR-1945	2399	Both
12	49134001	12:49134001-49136000	CNVR-1946	1999	Both
12	49139201	12:49139201-49140800	CNVR-1947	1599	Both
12	49141201	12:49141201-49148000	CNVR-1948	6799	Both
12	49149201	12:49149201-49152800	CNVR-1949	3599	Loss
12	49152801	12:49152801-49158000	CNVR-1950	5199	Loss
12	49158001	12:49158001-49160800	CNVR-1951	2799	Both
12	49161201	12:49161201-49174000	CNVR-1952	12799	Both
12	49174401	12:49174401-49177200	CNVR-1953	2799	Both
12	49198801	12:49198801-49225600	CNVR-1954	26799	Both
12	49244801	12:49244801-49251600	CNVR-1955	6799	Both
12	49254001	12:49254001-49256000	CNVR-1956	1999	Both
12	49256401	12:49256401-49260400	CNVR-1957	3999	Both
12	49262001	12:49262001-49276400	CNVR-1958	14399	Both
12	49276801	12:49276801-49279200	CNVR-1959	2399	Both
12	49279601	12:49279601-49281200	CNVR-1960	1599	Both
12	49282001	12:49282001-49289200	CNVR-1961	7199	Both
12	49290001	12:49290001-49292000	CNVR-1962	1999	Both
12	49318001	12:49318001-49320800	CNVR-1963	2799	Both
12	49324001	12:49324001-49331200	CNVR-1964	7199	Both
12	49331201	12:49331201-49351600	CNVR-1965	20399	Gain
12	49352801	12:49352801-49354800	CNVR-1966	1999	Gain
12	49356001	12:49356001-49360000	CNVR-1967	3999	Gain
12	49547201	12:49547201-49560000	CNVR-1968	12799	Loss
12	49670801	12:49670801-49673200	CNVR-1969	2399	Gain
12	49757201	12:49757201-49760000	CNVR-1970	2799	Gain
12	49945601	12:49945601-49948000	CNVR-1971	2399	Gain
12	50151601	12:50151601-50153600	CNVR-1972	1999	Gain
12	50154401	12:50154401-50156800	CNVR-1973	2399	Both
12	50508801	12:50508801-50511200	CNVR-1974	2399	Gain
12	50604401	12:50604401-50608000	CNVR-1975	3599	Gain
12	50610001	12:50610001-50612000	CNVR-1976	1999	Gain
12	50619201	12:50619201-50621200	CNVR-1977	1999	Loss
12	51147201	12:51147201-51149200	CNVR-1978	1999	Both
12	51561201	12:51561201-51562800	CNVR-1979	1599	Both
12	51574001	12:51574001-51576000	CNVR-1980	1999	Both
12	51701201	12:51701201-51703200	CNVR-1981	1999	Both
12	51703601	12:51703601-51706000	CNVR-1982	2399	Both
12	51969201	12:51969201-51971200	CNVR-1983	1999	Gain
12	52031601	12:52031601-52033200	CNVR-1984	1599	Both
12	52048801	12:52048801-52051600	CNVR-1985	2799	Gain
12	52102401	12:52102401-52104800	CNVR-1986	2399	Gain
12	52162801	12:52162801-52164800	CNVR-1987	1999	Loss
12	52206401	12:52206401-52208000	CNVR-1988	1599	Loss
12	52265601	12:52265601-52271600	CNVR-1989	5999	Loss
12	52275601	12:52275601-52280400	CNVR-1990	4799	Gain
12	52281201	12:52281201-52284800	CNVR-1991	3599	Both
12	52427601	12:52427601-52429600	CNVR-1992	1999	Gain
12	52430001	12:52430001-52432000	CNVR-1993	1999	Gain
12	52699601	12:52699601-52701600	CNVR-1994	1999	Gain
12	52877601	12:52877601-52879200	CNVR-1995	1599	Gain
12	52952001	12:52952001-52954800	CNVR-1996	2799	Gain
12	53095201	12:53095201-53097200	CNVR-1997	1999	Both
12	53100001	12:53100001-53103200	CNVR-1998	3199	Loss
[truncated: 9,099 more rows]
