# Supplementary material for: Genome-Wide Analysis Reveals Copy Number Variant Gene TGFBR3 Regulates Pig Back Fat Deposition
Source: Animals (Basel). 2024 Sep 12;14(18):2657. doi: 10.3390/ani14182657 (PMC11429474; doi:10.3390/ani14182657)
Supplement: Supplementary file 1 [file animals-14-02657-s001.zip › Table_S5.xlsx]

## Sheet: Sheet1
Table S5. The length distribution and percentage of the CNVRs.
The length distribution and percentage of the CNVRs
Length(bp) \ Number (Percentage%)	Gain	Loss	Both
1.5-3kb	2,064 (71.45)	2,241 (55.76)	3,263 (77.82)
3-5kb	441 (15.29)	950 (23.64)	583 (13.90)
5-8kb	156 (5.41)	518 (12.89)	196 (4.67)
8-10kb	64 (2.22)	91 (2.26)	34 (0.81)
10-15kb	49 (1.70)	93 (2.31)	40 (0.95)
15-20kb	29 (1.01)	44 (1.09)	19 (0.45)
20-30kb	34 (1.18)	38 (0.95)	23 (0.55)
30-50kb	27 (0.94)	31 (0.77)	20 (0.48)
>50kb	21 (0.73)	13 (0.32)	15 (0.36)
Total length	12729915	17557181	13860207
Total number	2885	4019	4193
Average length (Total length/Total number)	4412.45	4368.54	3305.56
