# Supplementary material for: Genome-Wide Analysis Reveals Copy Number Variant Gene TGFBR3 Regulates Pig Back Fat Deposition
Source: Animals (Basel). 2024 Sep 12;14(18):2657. doi: 10.3390/ani14182657 (PMC11429474; doi:10.3390/ani14182657)
Supplement: Supplementary file 1 [file animals-14-02657-s001.zip › Table_S6.xlsx]

## Sheet: Sheet1
Table S6. Genes annotated from the shared CNVRs of LW and MZ pigs.
Known genes annotated in shared CNVRs between LW and MZ pigs					Novel genes annotated in shared CNVRs between LW and MZ pigs
ID	Initial_alias	Gene_name	Description		ID	Gene_name	Description
K_1	ENSSSCG00000014902	ANKRD42	ankyrin repeat domain 42 [Source:HGNC Symbol;Acc:HGNC:26752]		N_1	ENSSSCG00000029596	None
K_2	ENSSSCG00000034107	RNF223	ring finger protein 223 [Source:VGNC Symbol;Acc:VGNC:92385]		N_2	ENSSSCG00000033643	None
K_3	ENSSSCG00000003707	NPC1	NPC intracellular cholesterol transporter 1 [Source:VGNC Symbol;Acc:VGNC:98521]		N_3	ENSSSCG00000032231	None
K_4	ENSSSCG00000032444	PLXDC2	plexin domain containing 2 [Source:VGNC Symbol;Acc:VGNC:95958]		N_4	ENSSSCG00000043842	None
K_5	ENSSSCG00000039842	ZSCAN25	zinc finger and SCAN domain containing 25 [Source:VGNC Symbol;Acc:VGNC:95329]		N_5	ENSSSCG00000045431	None
K_6	ENSSSCG00000029196	DIP2B	disco interacting B [Source:VGNC Symbol;Acc:VGNC:87306]		N_6	ENSSSCG00000041027	None
K_7	ENSSSCG00000000839	ALDH1L2	aldehyde dehydrogenase 1 family member L2 [Source:VGNC Symbol;Acc:VGNC:97882]		N_7	ENSSSCG00000039396	None
K_8	ENSSSCG00000004012	THBS2	thrombospondin 2 [Source:VGNC Symbol;Acc:VGNC:93947]		N_8	ENSSSCG00000027903	None
K_9	ENSSSCG00000000033	TSPO	translocator protein [Source:NCBI gene (formerly Entrezgene);Acc:396592]		N_9	ENSSSCG00000010546	cytochrome P450 family 2 subfamily C member 33 [Source:NCBI gene (formerly Entrezgene);Acc:403107]
K_10	ENSSSCG00000024232	CCDC91	coiled-coil domain containing 91 [Source:VGNC Symbol;Acc:VGNC:86329]		N_10	ENSSSCG00000046578	None
K_11	ENSSSCG00000029070	PAFAH1B3	platelet activating factor acetylhydrolase 1b catalytic subunit 3 [Source:VGNC Symbol;Acc:VGNC:91152]		N_11	ENSSSCG00000020750	None
K_12	ENSSSCG00000003024	PRR19	proline rich 19 [Source:VGNC Symbol;Acc:VGNC:91856]		N_12	ENSSSCG00000049570	None
K_13	ENSSSCG00000003850	CZIB	CXXC motif containing zinc binding protein [Source:VGNC Symbol;Acc:VGNC:87140]		N_13	ENSSSCG00000040065	None
K_14	ENSSSCG00000013842	CYP4F3	cytochrome P450 family 4 subfamily F member 3 [Source:HGNC Symbol;Acc:HGNC:2646]		N_14	ENSSSCG00000012071	None
K_15	ENSSSCG00000003810	UBE2U	ubiquitin conjugating enzyme E2 U [Source:VGNC Symbol;Acc:VGNC:96770]		N_15	ENSSSCG00000047118	None
K_16	ENSSSCG00000004829	CACHD1	cache domain containing 1 [Source:VGNC Symbol;Acc:VGNC:86116]		N_16	ENSSSCG00000046173	None
K_17	ENSSSCG00000022402	GRAMD2B	GRAM domain containing 2B [Source:VGNC Symbol;Acc:VGNC:88658]		N_17	ENSSSCG00000034067	None
K_18	ENSSSCG00000003798	SERBP1	SERPINE1 mRNA binding protein 1 [Source:VGNC Symbol;Acc:VGNC:92727]		N_18	ENSSSCG00000044445	None
K_19	ENSSSCG00000011629	ACAD11	acyl-CoA dehydrogenase family member 11 [Source:VGNC Symbol;Acc:VGNC:84999]		N_19	ENSSSCG00000036240	None
K_20	ENSSSCG00000011631	UBA5	ubiquitin like modifier activating enzyme 5 [Source:VGNC Symbol;Acc:VGNC:94629]		N_20	ENSSSCG00000016475	None
K_21	ENSSSCG00000010597	TAF5	TATA-box binding protein associated factor 5 [Source:VGNC Symbol;Acc:VGNC:93717]		N_21	ENSSSCG00000045541	None
K_22	ENSSSCG00000039986	RGS8	regulator of G protein signaling 8 [Source:VGNC Symbol;Acc:VGNC:92269]		N_22	ENSSSCG00000044150	None
K_23	ENSSSCG00000005502	ASTN2	astrotactin 2 [Source:VGNC Symbol;Acc:VGNC:85594]		N_23	ENSSSCG00000022295	None
K_24	ENSSSCG00000035830	ssc-mir-4335	ssc-mir-4335 [Source:miRBase;Acc:MI0015923]		N_24	ENSSSCG00000043504	None
K_25	ENSSSCG00000014861	MOGAT2	monoacylglycerol O-acyltransferase 2 [Source:NCBI gene (formerly Entrezgene);Acc:100312975]		N_25	ENSSSCG00000048960	None
K_26	ENSSSCG00000001770	CTSH	cathepsin H [Source:VGNC Symbol;Acc:VGNC:87077]		N_26	ENSSSCG00000002729	VAC14 component of PIKFYVE complex [Source:VGNC Symbol;Acc:VGNC:98405]
K_27	ENSSSCG00000007727	AUTS2	activator of transcription and developmental regulator AUTS2 [Source:VGNC Symbol;Acc:VGNC:97897]		N_27	ENSSSCG00000046618	None
K_28	ENSSSCG00000006846	HENMT1	HEN methyltransferase 1 [Source:VGNC Symbol;Acc:VGNC:88844]		N_28	ENSSSCG00000014242	zinc finger protein 608 [Source:VGNC Symbol;Acc:VGNC:100889]
K_29	ENSSSCG00000025408	ULK4	unc-51 like kinase 4 [Source:VGNC Symbol;Acc:VGNC:94697]		N_29	ENSSSCG00000038594	syndecan 4 [Source:VGNC Symbol;Acc:VGNC:95487]
K_30	ENSSSCG00000006294	NME7	NME/NM23 family member 7 [Source:VGNC Symbol;Acc:VGNC:90794]		N_30	ENSSSCG00000037808	None
K_31	ENSSSCG00000015238	ARHGAP32	Rho GTPase activating protein 32 [Source:VGNC Symbol;Acc:VGNC:85471]		N_31	ENSSSCG00000029160	None
K_32	ENSSSCG00000017781	PIPOX	pipecolic acid and sarcosine oxidase [Source:HGNC Symbol;Acc:HGNC:17804]		N_32	ENSSSCG00000051755	None
K_33	ENSSSCG00000035445	SEZ6	seizure related 6 homolog [Source:VGNC Symbol;Acc:VGNC:92767]		N_33	ENSSSCG00000034253	None
K_34	ENSSSCG00000016473	EPHB6	EPH receptor B6 [Source:VGNC Symbol;Acc:VGNC:87740]		N_34	ENSSSCG00000038095	None
K_35	ENSSSCG00000005636	SLC25A25	solute carrier family 25 member 25 [Source:VGNC Symbol;Acc:VGNC:93002]		N_35	ENSSSCG00000051733	None
K_36	ENSSSCG00000028148	DMD	dystrophin [Source:NCBI gene (formerly Entrezgene);Acc:497636]		N_36	ENSSSCG00000003011	None
K_37	ENSSSCG00000013382	PLEKHA7	pleckstrin homology domain containing A7 [Source:VGNC Symbol;Acc:VGNC:91537]		N_37	ENSSSCG00000034625	peroxisomal membrane protein 4 [Source:VGNC Symbol;Acc:VGNC:95708]
K_38	ENSSSCG00000026817	ZNF646	zinc finger protein 646 [Source:VGNC Symbol;Acc:VGNC:95284]		N_38	ENSSSCG00000047330	None
K_39	ENSSSCG00000035364	VKORC1	vitamin K epoxide reductase complex subunit 1 [Source:HGNC Symbol;Acc:HGNC:23663]		N_39	ENSSSCG00000036224	None
K_40	ENSSSCG00000007763	BCKDK	branched chain keto acid dehydrogenase kinase [Source:VGNC Symbol;Acc:VGNC:85778]		N_40	ENSSSCG00000043918	None
K_41	ENSSSCG00000023934	KCNIP4	potassium voltage-gated channel interacting protein 4 [Source:VGNC Symbol;Acc:VGNC:89351]		N_41	ENSSSCG00000001850	actin related protein 2/3 complex inhibitor [Source:NCBI gene (formerly Entrezgene);Acc:100689297]
K_42	ENSSSCG00000037508	GSN	gelsolin [Source:HGNC Symbol;Acc:HGNC:4620]		N_42	ENSSSCG00000042259	None
K_43	ENSSSCG00000021562	PLXNA4	plexin A4 [Source:VGNC Symbol;Acc:VGNC:98204]		N_43	ENSSSCG00000023325	aminoacylase 1 [Source:NCBI gene (formerly Entrezgene);Acc:396930]
K_44	ENSSSCG00000022004	SH3BP2	SH3 domain binding protein 2 [Source:VGNC Symbol;Acc:VGNC:92818]		N_44	ENSSSCG00000046367	None
K_45	ENSSSCG00000001490	KHDRBS2	KH RNA binding domain containing, signal transduction associated 2 [Source:VGNC Symbol;Acc:VGNC:89423]		N_45	ENSSSCG00000041499	None
K_46	ENSSSCG00000016853	RICTOR	RPTOR independent companion of MTOR complex 2 [Source:VGNC Symbol;Acc:VGNC:92303]		N_46	ENSSSCG00000002400	sterile alpha motif domain containing 15 [Source:VGNC Symbol;Acc:VGNC:92567]
K_47	ENSSSCG00000030368	HSPA1L	heat shock protein family A (Hsp70) member 1 like [Source:NCBI gene (formerly Entrezgene);Acc:100144518]		N_47	ENSSSCG00000047008	None
K_48	ENSSSCG00000035058	PID1	phosphotyrosine interaction domain containing 1 [Source:VGNC Symbol;Acc:VGNC:96114]		N_48	ENSSSCG00000046807	None
K_49	ENSSSCG00000008747	NCAPG	non-SMC condensin I complex subunit G [Source:VGNC Symbol;Acc:VGNC:90599]		N_49	ENSSSCG00000036379	None
K_50	ENSSSCG00000013936	NDUFA13	NADH:ubiquinone oxidoreductase subunit A13 [Source:VGNC Symbol;Acc:VGNC:100311]		N_50	ENSSSCG00000032297	None
K_51	ENSSSCG00000013937	TSSK6	testis specific serine kinase 6 [Source:VGNC Symbol;Acc:VGNC:94528]		N_51	ENSSSCG00000033601	None
K_52	ENSSSCG00000029474	AVEN	apoptosis and caspase activation inhibitor [Source:HGNC Symbol;Acc:HGNC:13509]		N_52	ENSSSCG00000012101	None
K_53	ENSSSCG00000009256	ANTXR2	ANTXR cell adhesion molecule 2 [Source:VGNC Symbol;Acc:VGNC:85365]		N_53	ENSSSCG00000041432	None
K_54	ENSSSCG00000021361	ZNF710	zinc finger protein 710 [Source:VGNC Symbol;Acc:VGNC:107180]		N_54	ENSSSCG00000041292	None
K_55	ENSSSCG00000008691	TNIP2	TNFAIP3 interacting protein 2 [Source:VGNC Symbol;Acc:VGNC:94276]		N_55	ENSSSCG00000004096	None
K_56	ENSSSCG00000014725	HBB	hemoglobin, beta [Source:NCBI gene (formerly Entrezgene);Acc:407066]		N_56	ENSSSCG00000044933	None
K_57	ENSSSCG00000028446	PCBP4	poly(rC) binding protein 4 [Source:HGNC Symbol;Acc:HGNC:8652]		N_57	ENSSSCG00000045889	None
K_58	ENSSSCG00000030229	ABHD14A	abhydrolase domain containing 14A [Source:VGNC Symbol;Acc:VGNC:84973]		N_58	ENSSSCG00000031683	None
K_59	ENSSSCG00000026433	CCDC73	coiled-coil domain containing 73 [Source:VGNC Symbol;Acc:VGNC:86312]		N_59	ENSSSCG00000033010	AHNAK nucleoprotein [Source:VGNC Symbol;Acc:VGNC:96790]
K_60	ENSSSCG00000014225	DTWD2	DTW domain containing 2 [Source:VGNC Symbol;Acc:VGNC:87465]		N_60	ENSSSCG00000044899	None
K_61	ENSSSCG00000004064	ARID1B	AT-rich interaction domain 1B [Source:VGNC Symbol;Acc:VGNC:85506]		N_61	ENSSSCG00000035226	None
K_62	ENSSSCG00000007815	GTF3C1	ral transcription factor IIIC subunit 1 [Source:VGNC Symbol;Acc:VGNC:88738]		N_62	ENSSSCG00000034920	None
K_63	ENSSSCG00000033297	AP5S1	adaptor related protein complex 5 subunit sigma 1 [Source:VGNC Symbol;Acc:VGNC:95686]		N_63	ENSSSCG00000029231	None
K_64	ENSSSCG00000024205	ARHGEF26	Rho guanine nucleotide exchange factor 26 [Source:VGNC Symbol;Acc:VGNC:85494]		N_64	ENSSSCG00000045878	None
K_65	ENSSSCG00000014213	KCNN2	potassium calcium-activated channel subfamily N member 2 [Source:VGNC Symbol;Acc:VGNC:89380]		N_65	ENSSSCG00000048231	None
K_66	ENSSSCG00000035347	CYP2C42	cytochrome P450 C42 [Source:NCBI gene (formerly Entrezgene);Acc:403111]		N_66	ENSSSCG00000040586	None
K_67	ENSSSCG00000014943	DEUP1	deuterosome assembly protein 1 [Source:VGNC Symbol;Acc:VGNC:87264]		N_67	ENSSSCG00000032129	cytochrome c oxidase subunit 7B [Source:VGNC Symbol;Acc:VGNC:106446]
K_68	ENSSSCG00000011230	OSBPL10	oxysterol binding protein like 10 [Source:VGNC Symbol;Acc:VGNC:91068]		N_68	ENSSSCG00000035585	None
K_69	ENSSSCG00000029236	ZBTB7A	zinc finger and BTB domain containing 7A [Source:VGNC Symbol;Acc:VGNC:95081]		N_69	ENSSSCG00000042444	None
K_70	ENSSSCG00000028755	EIPR1	EARP complex and GARP complex interacting protein 1 [Source:VGNC Symbol;Acc:VGNC:87635]		N_70	ENSSSCG00000049278	None
K_71	ENSSSCG00000030544	TMEM143	transmembrane protein 143 [Source:VGNC Symbol;Acc:VGNC:94090]		N_71	ENSSSCG00000034223	None
K_72	ENSSSCG00000003131	SYNGR4	synaptogyrin 4 [Source:VGNC Symbol;Acc:VGNC:93667]		N_72	ENSSSCG00000041169	None
K_73	ENSSSCG00000036028	TMED8	transmembrane p24 trafficking protein family member 8 [Source:VGNC Symbol;Acc:VGNC:94058]		N_73	ENSSSCG00000044593	None
K_74	ENSSSCG00000028338	PAMR1	peptidase domain containing associated with muscle reration 1 [Source:VGNC Symbol;Acc:VGNC:91164]		N_74	ENSSSCG00000049065	None
K_75	ENSSSCG00000009616	HR	HR lysine demethylase and nuclear receptor corepressor [Source:VGNC Symbol;Acc:VGNC:88969]		N_75	ENSSSCG00000026746	centrosomal protein 70 [Source:VGNC Symbol;Acc:VGNC:103066]
K_76	ENSSSCG00000014044	NSD1	nuclear receptor binding SET domain protein 1 [Source:VGNC Symbol;Acc:VGNC:90904]		N_76	ENSSSCG00000044694	None
K_77	ENSSSCG00000034031	ZNF16	zinc finger protein 16 [Source:HGNC Symbol;Acc:HGNC:12947]		N_77	ENSSSCG00000017577	None
K_78	ENSSSCG00000026945	LRRC2	leucine rich repeat containing 2 [Source:VGNC Symbol;Acc:VGNC:98079]		N_78	ENSSSCG00000044598	None
K_79	ENSSSCG00000021997	ALS2CL	ALS2 C-terminal like [Source:VGNC Symbol;Acc:VGNC:85270]		N_79	ENSSSCG00000041241	None
K_80	ENSSSCG00000013647	CDC37	cell division cycle 37, HSP90 cochaperone [Source:VGNC Symbol;Acc:VGNC:86450]		N_80	ENSSSCG00000003987	None
K_81	ENSSSCG00000025179	NECAP1	NECAP endocytosis associated 1 [Source:VGNC Symbol;Acc:VGNC:90660]		N_81	ENSSSCG00000042694	None
K_82	ENSSSCG00000038436	HYPK	huntingtin interacting protein K [Source:HGNC Symbol;Acc:HGNC:18418]		N_82	ENSSSCG00000040490	None
K_83	ENSSSCG00000004698	SERINC4	serine incorporator 4 [Source:VGNC Symbol;Acc:VGNC:98309]		N_83	ENSSSCG00000030433	None
K_84	ENSSSCG00000036785	MTMR7	myotubularin related protein 7 [Source:HGNC Symbol;Acc:HGNC:7454]		N_84	ENSSSCG00000025086	None
K_85	ENSSSCG00000010631	GPAM	glycerol-3-phosphate acyltransferase, mitochondrial [Source:VGNC Symbol;Acc:VGNC:88570]		N_85	ENSSSCG00000021200	None
K_86	ENSSSCG00000009761	NCOR2	nuclear receptor corepressor 2 [Source:VGNC Symbol;Acc:VGNC:98148]		N_86	ENSSSCG00000047205	None
K_87	ENSSSCG00000022919	KIF5C	kinesin family member 5C [Source:VGNC Symbol;Acc:VGNC:96394]		N_87	ENSSSCG00000046967	None
K_88	ENSSSCG00000038963	PRKX	protein kinase X-linked [Source:HGNC Symbol;Acc:HGNC:9441]		N_88	ENSSSCG00000025224	acylphosphatase 2 [Source:VGNC Symbol;Acc:VGNC:97030]
K_89	ENSSSCG00000034569	OBSCN	obscurin, cytoskeletal calmodulin and titin-interacting RhoGEF [Source:HGNC Symbol;Acc:HGNC:15719]		N_89	ENSSSCG00000045669	None
K_90	ENSSSCG00000022569	GRIA1	glutamate ionotropic receptor AMPA type subunit 1 [Source:VGNC Symbol;Acc:VGNC:88670]		N_90	ENSSSCG00000043180	None
K_91	ENSSSCG00000011516	EIF4E3	eukaryotic translation initiation factor 4E family member 3 [Source:VGNC Symbol;Acc:VGNC:87628]		N_91	ENSSSCG00000051670	None
K_92	ENSSSCG00000035684	TMED10	transmembrane p24 trafficking protein 10 [Source:VGNC Symbol;Acc:VGNC:94054]		N_92	ENSSSCG00000049409	None
K_93	ENSSSCG00000034159	SNAPIN	SNAP associated protein [Source:VGNC Symbol;Acc:VGNC:93284]		N_93	ENSSSCG00000050658	None
K_94	ENSSSCG00000006935	CLCA2	chloride channel accessory 2 [Source:VGNC Symbol;Acc:VGNC:86723]		N_94	ENSSSCG00000013063	terminal uridylyl transferase 1, U6 snRNA-specific [Source:VGNC Symbol;Acc:VGNC:100878]
K_95	ENSSSCG00000007842	SDR42E2	short chain dehydrogenase/reductase family 42E, member 2 [Source:VGNC Symbol;Acc:VGNC:92663]		N_95	ENSSSCG00000032093	None
K_96	ENSSSCG00000036356	ZSCAN2	zinc finger and SCAN domain containing 2 [Source:HGNC Symbol;Acc:HGNC:20994]		N_96	ENSSSCG00000051221	None
K_97	ENSSSCG00000010809	BRINP3	BMP/retinoic acid inducible neural specific 3 [Source:VGNC Symbol;Acc:VGNC:95983]		N_97	ENSSSCG00000027349	None
K_98	ENSSSCG00000002368	LTBP2	latent transforming growth factor beta binding protein 2 [Source:VGNC Symbol;Acc:VGNC:89886]		N_98	ENSSSCG00000041258	None
K_99	ENSSSCG00000012054	DOP1B	DOP1 leucine zipper like protein B [Source:VGNC Symbol;Acc:VGNC:87409]		N_99	ENSSSCG00000037462	None
K_100	ENSSSCG00000025942	MCCC1	methylcrotonyl-CoA carboxylase subunit 1 [Source:VGNC Symbol;Acc:VGNC:90063]		N_100	ENSSSCG00000051708	None
K_101	ENSSSCG00000016050	INPP1	inositol polyphosphate-1-phosphatase [Source:VGNC Symbol;Acc:VGNC:96373]		N_101	ENSSSCG00000050900	None
K_102	ENSSSCG00000011204	KCNH8	potassium voltage-gated channel subfamily H member 8 [Source:VGNC Symbol;Acc:VGNC:89347]		N_102	ENSSSCG00000043952	None
K_103	ENSSSCG00000008035	GFER	growth factor, augmenter of liver reration [Source:VGNC Symbol;Acc:VGNC:102569]		N_103	ENSSSCG00000047914	None
K_104	ENSSSCG00000037815	ZC3H12A	zinc finger CCCH-type containing 12A [Source:VGNC Symbol;Acc:VGNC:95089]		N_104	ENSSSCG00000049314	None
K_105	ENSSSCG00000029837	VWA8	von Willebrand factor A domain containing 8 [Source:VGNC Symbol;Acc:VGNC:94886]		N_105	ENSSSCG00000044012	None
K_106	ENSSSCG00000008601	SDC1	syndecan 1 [Source:VGNC Symbol;Acc:VGNC:92654]		N_106	ENSSSCG00000047619	None
K_107	ENSSSCG00000025290	ZNF596	zinc finger protein 596 [Source:HGNC Symbol;Acc:HGNC:27268]		N_107	ENSSSCG00000048733	None
K_108	ENSSSCG00000023785	TMEM156	transmembrane protein 156 [Source:VGNC Symbol;Acc:VGNC:94099]		N_108	ENSSSCG00000044726	None
K_109	ENSSSCG00000005214	INSL6	insulin like 6 [Source:VGNC Symbol;Acc:VGNC:89151]		N_109	ENSSSCG00000028385	None
K_110	ENSSSCG00000000994	GMDS	GDP-mannose 4,6-dehydratase [Source:VGNC Symbol;Acc:VGNC:88507]		N_110	ENSSSCG00000048881	None
K_111	ENSSSCG00000017349	ADAM11	ADAM metallopeptidase domain 11 [Source:VGNC Symbol;Acc:VGNC:85062]		N_111	ENSSSCG00000032625	None
K_112	ENSSSCG00000009646	ADAM7	ADAM metallopeptidase domain 7 [Source:VGNC Symbol;Acc:VGNC:85070]		N_112	ENSSSCG00000042521	None
K_113	ENSSSCG00000009645	ADAMDEC1	ADAM like decysin 1 [Source:VGNC Symbol;Acc:VGNC:85071]		N_113	ENSSSCG00000037566	None
K_114	ENSSSCG00000006105	GEM	GTP binding protein overexpressed in skeletal muscle [Source:VGNC Symbol;Acc:VGNC:88410]		N_114	ENSSSCG00000029442	None
K_115	ENSSSCG00000006101	RAD54B	RAD54 homolog B [Source:VGNC Symbol;Acc:VGNC:98843]		N_115	ENSSSCG00000031906	None
K_116	ENSSSCG00000021067	BLVRB	biliverdin reductase B [Source:VGNC Symbol;Acc:VGNC:85834]		N_116	ENSSSCG00000043163	None
K_117	ENSSSCG00000029249	NAV3	neuron navigator 3 [Source:VGNC Symbol;Acc:VGNC:90589]		N_117	ENSSSCG00000038570	None
K_118	ENSSSCG00000005444	TMEM245	transmembrane protein 245 [Source:HGNC Symbol;Acc:HGNC:1363]		N_118	ENSSSCG00000006704	None
K_119	ENSSSCG00000009093	BBS7	Bardet-Biedl syndrome 7 [Source:HGNC Symbol;Acc:HGNC:18758]		N_119	ENSSSCG00000049223	None
K_120	ENSSSCG00000036630	GCSAML	germinal center associated signaling and motility like [Source:VGNC Symbol;Acc:VGNC:88392]		N_120	ENSSSCG00000047158	None
K_121	ENSSSCG00000032692	SPIN3	spindlin family member 3 [Source:VGNC Symbol;Acc:VGNC:93407]		N_121	ENSSSCG00000038836	None
K_122	ENSSSCG00000023727	TRIM37	tripartite motif containing 37 [Source:VGNC Symbol;Acc:VGNC:94410]		N_122	ENSSSCG00000048210	None
K_123	ENSSSCG00000006361	PPOX	protoporphyrinogen oxidase [Source:VGNC Symbol;Acc:VGNC:91714]		N_123	ENSSSCG00000007899	None
K_124	ENSSSCG00000006360	B4GALT3	beta-1,4-galactosyltransferase 3 [Source:VGNC Symbol;Acc:VGNC:97899]		N_124	ENSSSCG00000032113	None
K_125	ENSSSCG00000031300	AGBL4	AGBL carboxypeptidase 4 [Source:HGNC Symbol;Acc:HGNC:25892]		N_125	ENSSSCG00000043757	None
K_126	ENSSSCG00000006848	SLC25A24	solute carrier family 25 member 24 [Source:VGNC Symbol;Acc:VGNC:93001]		N_126	ENSSSCG00000001945	NK2 homeobox 1 [Source:VGNC Symbol;Acc:VGNC:90767]
K_127	ENSSSCG00000031423	UPK3A	uroplakin 3A [Source:VGNC Symbol;Acc:VGNC:94724]		N_127	ENSSSCG00000047255	None
K_128	ENSSSCG00000000014	FAM118A	family with sequence similarity 118 member A [Source:VGNC Symbol;Acc:VGNC:87893]		N_128	ENSSSCG00000047017	None
K_129	ENSSSCG00000034280	LARP1B	La ribonucleoprotein 1B [Source:VGNC Symbol;Acc:VGNC:89640]		N_129	ENSSSCG00000036687	None
K_130	ENSSSCG00000011295	SNRK	SNF related kinase [Source:VGNC Symbol;Acc:VGNC:93290]		N_130	ENSSSCG00000027553	None
K_131	ENSSSCG00000004737	PLA2G4B	jumonji domain containing 7 [Source:NCBI gene (formerly Entrezgene);Acc:100533119]		N_131	ENSSSCG00000046494	None
K_132	ENSSSCG00000011906	IGSF11	immunoglobulin superfamily member 11 [Source:VGNC Symbol;Acc:VGNC:89064]		N_132	ENSSSCG00000042911	None
K_133	ENSSSCG00000032999	FXN	frataxin [Source:VGNC Symbol;Acc:VGNC:88273]		N_133	ENSSSCG00000035274	None
K_134	ENSSSCG00000013313	PRRG4	proline rich and Gla domain 4 [Source:VGNC Symbol;Acc:VGNC:91870]		N_134	ENSSSCG00000004839	None
K_135	ENSSSCG00000033919	DCLK1	doublecortin like kinase 1 [Source:HGNC Symbol;Acc:HGNC:2700]		N_135	ENSSSCG00000008892	None
K_136	ENSSSCG00000014443	CAMK2A	calcium/calmodulin dependent protein kinase II alpha [Source:VGNC Symbol;Acc:VGNC:86155]		N_136	ENSSSCG00000005920	None
K_137	ENSSSCG00000023451	KCNK2	potassium two pore domain channel subfamily K member 2 [Source:VGNC Symbol;Acc:VGNC:89369]		N_137	ENSSSCG00000035929	None
K_138	ENSSSCG00000024881	TCP11L2	t-complex 11 like 2 [Source:VGNC Symbol;Acc:VGNC:93835]		N_138	ENSSSCG00000041603	None
K_139	ENSSSCG00000012411	PHKA1	phosphorylase kinase regulatory subunit alpha 1 [Source:VGNC Symbol;Acc:VGNC:91393]		N_139	ENSSSCG00000041328	None
K_140	ENSSSCG00000010429	PRKG1	protein kinase cGMP-dependent 1 [Source:VGNC Symbol;Acc:VGNC:91816]		N_140	ENSSSCG00000042921	None
K_141	ENSSSCG00000005090	MNAT1	MNAT1 component of CDK activating kinase [Source:VGNC Symbol;Acc:VGNC:90286]		N_141	ENSSSCG00000050303	None
K_142	ENSSSCG00000011120	USP6NL	USP6 N-terminal like [Source:VGNC Symbol;Acc:VGNC:95820]		N_142	ENSSSCG00000050021	None
K_143	ENSSSCG00000015462	TPK1	thiamin pyrophosphokinase 1 [Source:VGNC Symbol;Acc:VGNC:94337]		N_143	ENSSSCG00000041898	None
K_144	ENSSSCG00000003744	MOCOS	molybdenum cofactor sulfurase [Source:VGNC Symbol;Acc:VGNC:90294]		N_144	ENSSSCG00000041014	None
K_145	ENSSSCG00000023267	SCN1B	sodium voltage-gated channel beta subunit 1 [Source:VGNC Symbol;Acc:VGNC:92632]		N_145	ENSSSCG00000042070	None
K_146	ENSSSCG00000021867	HPN	hepsin [Source:VGNC Symbol;Acc:VGNC:88963]		N_146	ENSSSCG00000036119	None
K_147	ENSSSCG00000036168	PDSS2	decaprenyl diphosphate synthase subunit 2 [Source:VGNC Symbol;Acc:VGNC:91291]		N_147	ENSSSCG00000004307	akirin 2 [Source:VGNC Symbol;Acc:VGNC:103023]
K_148	ENSSSCG00000016018	FRZB	frizzled related protein [Source:VGNC Symbol;Acc:VGNC:96308]		N_148	ENSSSCG00000042415	None
K_149	ENSSSCG00000007652	PPP1R35	protein phosphatase 1 regulatory subunit 35 [Source:VGNC Symbol;Acc:VGNC:91733]		N_149	ENSSSCG00000042115	None
K_150	ENSSSCG00000024109	BDH1	3-hydroxybutyrate dehydrogenase 1 [Source:VGNC Symbol;Acc:VGNC:85792]		N_150	ENSSSCG00000010559	None
K_151	ENSSSCG00000011714	MED12L	mediator complex subunit 12L [Source:VGNC Symbol;Acc:VGNC:90105]		N_151	ENSSSCG00000050535	None
K_152	ENSSSCG00000011713	P2RY12	purinergic receptor P2Y12 [Source:VGNC Symbol;Acc:VGNC:91124]		N_152	ENSSSCG00000043476	None
K_153	ENSSSCG00000016780	CTNND2	catenin delta 2 [Source:VGNC Symbol;Acc:VGNC:87068]		N_153	ENSSSCG00000031738	None
K_154	ENSSSCG00000008770	NWD2	NACHT and WD repeat domain containing 2 [Source:VGNC Symbol;Acc:VGNC:90992]		N_154	ENSSSCG00000051105	None
K_155	ENSSSCG00000031361	CELSR1	cadherin EGF LAG seven-pass G-type receptor 1 [Source:HGNC Symbol;Acc:HGNC:1850]		N_155	ENSSSCG00000046268	None
K_156	ENSSSCG00000014913	PICALM	phosphatidylinositol binding clathrin assembly protein [Source:VGNC Symbol;Acc:VGNC:91415]		N_156	ENSSSCG00000010626	None
K_157	ENSSSCG00000005016	L2HGDH	L-2-hydroxyglutarate dehydrogenase [Source:VGNC Symbol;Acc:VGNC:89611]		N_157	ENSSSCG00000014695	None
K_158	ENSSSCG00000031354	DMAC2L	distal membrane arm assembly component 2 like [Source:VGNC Symbol;Acc:VGNC:96729]		N_158	ENSSSCG00000039107	None
K_159	ENSSSCG00000005380	COL15A1	collagen type XV alpha 1 chain [Source:VGNC Symbol;Acc:VGNC:86866]		N_159	ENSSSCG00000042522	None
K_160	ENSSSCG00000024305	MT3	metallothionein 3 [Source:VGNC Symbol;Acc:VGNC:107155]		N_160	ENSSSCG00000046902	None
K_161	ENSSSCG00000003749	PIK3C3	phosphatidylinositol 3-kinase catalytic subunit type 3 [Source:VGNC Symbol;Acc:VGNC:91439]		N_161	ENSSSCG00000009633	None
K_162	ENSSSCG00000007565	TTYH3	tweety family member 3 [Source:VGNC Symbol;Acc:VGNC:94576]		N_162	ENSSSCG00000045477	None
K_163	ENSSSCG00000013729	GCDH	glutaryl-CoA dehydrogenase [Source:VGNC Symbol;Acc:VGNC:88381]		N_163	ENSSSCG00000050554	None
K_164	ENSSSCG00000033706	NUP88	nucleoporin 88 [Source:VGNC Symbol;Acc:VGNC:90986]		N_164	ENSSSCG00000045751	None
K_165	ENSSSCG00000024864	ATXN10	ataxin 10 [Source:VGNC Symbol;Acc:VGNC:85688]		N_165	ENSSSCG00000004583	None
K_166	ENSSSCG00000014292	HSPA4	heat shock protein family A (Hsp70) member 4 [Source:HGNC Symbol;Acc:HGNC:5237]		N_166	ENSSSCG00000045527	None
K_167	ENSSSCG00000035069	CHSY3	chondroitin sulfate synthase 3 [Source:VGNC Symbol;Acc:VGNC:86685]		N_167	ENSSSCG00000007082	None
K_168	ENSSSCG00000007153	ATRN	attractin [Source:VGNC Symbol;Acc:VGNC:96479]		N_168	ENSSSCG00000032540	None
K_169	ENSSSCG00000030428	TWNK	twinkle mtDNA helicase [Source:VGNC Symbol;Acc:VGNC:94597]		N_169	ENSSSCG00000037123	None
K_170	ENSSSCG00000009435	NAA16	N-alpha-acetyltransferase 16, NatA auxiliary subunit [Source:VGNC Symbol;Acc:VGNC:96748]		N_170	ENSSSCG00000049210	None
K_171	ENSSSCG00000012095	OBP	odorant binding protein [Source:NCBI gene (formerly Entrezgene);Acc:396704]		N_171	ENSSSCG00000049060	None
K_172	ENSSSCG00000016816	ADAMTS12	ADAM metallopeptidase with thrombospondin type 1 motif 12 [Source:VGNC Symbol;Acc:VGNC:85074]		N_172	ENSSSCG00000038719	None
K_173	ENSSSCG00000032423	SPOCK1	SPARC (osteonectin), cwcv and kazal like domains proteoglycan 1 [Source:VGNC Symbol;Acc:VGNC:96619]		N_173	ENSSSCG00000031037	None
K_174	ENSSSCG00000001076	RNF144B	ring finger protein 144B [Source:VGNC Symbol;Acc:VGNC:92359]		N_174	ENSSSCG00000041929	None
K_175	ENSSSCG00000013395	BTBD10	BTB domain containing 10 [Source:VGNC Symbol;Acc:VGNC:99595]		N_175	ENSSSCG00000033578	None
K_176	ENSSSCG00000027183	FSTL5	follistatin like 5 [Source:VGNC Symbol;Acc:VGNC:88257]		N_176	ENSSSCG00000000333	None
K_177	ENSSSCG00000013784	DNAJB1	DnaJ heat shock protein family (Hsp40) member B1 [Source:VGNC Symbol;Acc:VGNC:96614]		N_177	ENSSSCG00000001229	MHC class I antigen 2 [Source:NCBI gene (formerly Entrezgene);Acc:100135031]
K_178	ENSSSCG00000002838	ZNF423	zinc finger protein 423 [Source:VGNC Symbol;Acc:VGNC:98752]		N_178	ENSSSCG00000041364	None
K_179	ENSSSCG00000013399	TEAD1	TEA domain transcription factor 1 [Source:VGNC Symbol;Acc:VGNC:93853]		N_179	ENSSSCG00000015193	None
K_180	ENSSSCG00000008738	CC2D2A	coiled-coil and C2 domain containing 2A [Source:VGNC Symbol;Acc:VGNC:86237]		N_180	ENSSSCG00000017783	None
K_181	ENSSSCG00000038257	SGCZ	sarcoglycan zeta [Source:VGNC Symbol;Acc:VGNC:104055]		N_181	ENSSSCG00000012103	None
K_182	ENSSSCG00000008434	TTC7A	tetratricopeptide repeat domain 7A [Source:VGNC Symbol;Acc:VGNC:94557]		N_182	ENSSSCG00000026520	None
K_183	ENSSSCG00000007488	DOK5	docking protein 5 [Source:VGNC Symbol;Acc:VGNC:95768]		N_183	ENSSSCG00000048408	None
K_184	ENSSSCG00000012042	ATP5PO	ATP synthase peripheral stalk subunit OSCP [Source:NCBI gene (formerly Entrezgene);Acc:733678]		N_184	ENSSSCG00000050969	None
K_185	ENSSSCG00000036933	NR1D1	nuclear receptor subfamily 1 group D member 1 [Source:VGNC Symbol;Acc:VGNC:90869]		N_185	ENSSSCG00000000721	dual specificity tyrosine phosphorylation regulated kinase 4 [Source:VGNC Symbol;Acc:VGNC:97971]
K_186	ENSSSCG00000026177	SLC25A40	solute carrier family 25 member 40 [Source:VGNC Symbol;Acc:VGNC:93015]		N_186	ENSSSCG00000048773	None
K_187	ENSSSCG00000007249	NOL4L	nucleolar protein 4 like [Source:VGNC Symbol;Acc:VGNC:107160]		N_187	ENSSSCG00000044959	None
K_188	ENSSSCG00000037534	OPCML	opioid binding protein/cell adhesion molecule like [Source:VGNC Symbol;Acc:VGNC:91047]		N_188	ENSSSCG00000037996	None
K_189	ENSSSCG00000013030	PRDX5	peroxiredoxin 5 [Source:VGNC Symbol;Acc:VGNC:91784]		N_189	ENSSSCG00000042361	None
K_190	ENSSSCG00000013029	TRMT112	tRNA methyltransferase activator subunit 11-2 [Source:VGNC Symbol;Acc:VGNC:94445]		N_190	ENSSSCG00000045940	None
K_191	ENSSSCG00000009230	WDFY3	WD repeat and FYVE domain containing 3 [Source:VGNC Symbol;Acc:VGNC:94903]		N_191	ENSSSCG00000039661	None
K_192	ENSSSCG00000035200	ssc-mir-1285	ssc-mir-1285 [Source:miRBase;Acc:MI0013164]		N_192	ENSSSCG00000045227	None
K_193	ENSSSCG00000031740	Metazoa_SRP	Metazoan signal recognition particle RNA [Source:RFAM;Acc:RF00017]		N_193	ENSSSCG00000049567	None
K_194	ENSSSCG00000005009	KLHDC2	kelch domain containing 2 [Source:VGNC Symbol;Acc:VGNC:89503]		N_194	ENSSSCG00000031462	None
K_195	ENSSSCG00000013403	GALNT18	polypeptide N-acetylgalactosaminyltransferase 18 [Source:VGNC Symbol;Acc:VGNC:88333]		N_195	ENSSSCG00000007088	None
K_196	ENSSSCG00000029281	PCDHAC2	protocadherin alpha subfamily C, 2 [Source:HGNC Symbol;Acc:HGNC:8677]		N_196	ENSSSCG00000009374	None
K_197	ENSSSCG00000005498	PAPPA	pappalysin 1 [Source:VGNC Symbol;Acc:VGNC:91170]		N_197	ENSSSCG00000038455	RNA binding motif protein 24 [Source:VGNC Symbol;Acc:VGNC:92152]
K_198	ENSSSCG00000036920	SELENOT	selenoprotein T [Source:NCBI gene (formerly Entrezgene);Acc:100302502]		N_198	ENSSSCG00000043063	None
K_199	ENSSSCG00000000169	POLR3B	RNA polymerase III subunit B [Source:HGNC Symbol;Acc:HGNC:30348]		N_199	ENSSSCG00000042008	None
K_200	ENSSSCG00000026661	PTPRN2	protein tyrosine phosphatase receptor type N2 [Source:VGNC Symbol;Acc:VGNC:91993]		N_200	ENSSSCG00000050524	None
K_201	ENSSSCG00000003794	RPE65	retinoid isomerohydrolase RPE65 [Source:VGNC Symbol;Acc:VGNC:92420]		N_201	ENSSSCG00000047321	None
K_202	ENSSSCG00000003795	WLS	Wnt ligand secretion mediator [Source:VGNC Symbol;Acc:VGNC:94961]		N_202	ENSSSCG00000032060	None
K_203	ENSSSCG00000026705	NVL	nuclear VCP like [Source:VGNC Symbol;Acc:VGNC:96459]		N_203	ENSSSCG00000042592	None
K_204	ENSSSCG00000008830	CWH43	cell wall biosis 43 C-terminal homolog [Source:VGNC Symbol;Acc:VGNC:87098]		N_204	ENSSSCG00000046674	None
K_205	ENSSSCG00000000477	HELB	DNA helicase B [Source:VGNC Symbol;Acc:VGNC:88837]		N_205	ENSSSCG00000041715	None
K_206	ENSSSCG00000003493	CAPZB	capping actin protein of muscle Z-line subunit beta [Source:VGNC Symbol;Acc:VGNC:86184]		N_206	ENSSSCG00000051696	None
K_207	ENSSSCG00000010253	HK1	hexokinase 1 [Source:VGNC Symbol;Acc:VGNC:88892]		N_207	ENSSSCG00000041559	None
K_208	ENSSSCG00000015565	C1orf21	chromosome 9 C1orf21 homolog [Source:VGNC Symbol;Acc:VGNC:86094]		N_208	ENSSSCG00000049256	None
K_209	ENSSSCG00000011726	VEPH1	ventricular zone expressed PH domain containing 1 [Source:VGNC Symbol;Acc:VGNC:94817]		N_209	ENSSSCG00000005961	None
K_210	ENSSSCG00000031302	CTBP1	C-terminal binding protein 1 [Source:VGNC Symbol;Acc:VGNC:87053]		N_210	ENSSSCG00000016186	transmembrane BAX inhibitor motif containing 1 [Source:VGNC Symbol;Acc:VGNC:96000]
K_211	ENSSSCG00000034720	IQCK	IQ motif containing K [Source:VGNC Symbol;Acc:VGNC:89191]		N_211	ENSSSCG00000040942	beta-1,4-N-acetyl-galactosaminyltransferase 2 [Source:NCBI gene (formerly Entrezgene);Acc:100621328]
K_212	ENSSSCG00000038639	TOM1L2	target of myb1 like 2 membrane trafficking protein [Source:VGNC Symbol;Acc:VGNC:94303]		N_212	ENSSSCG00000048918	None
K_213	ENSSSCG00000015586	RPS6KC1	ribosomal protein S6 kinase C1 [Source:VGNC Symbol;Acc:VGNC:92447]		N_213	ENSSSCG00000014575	None
K_214	ENSSSCG00000037269	LANCL3	LanC like 3 [Source:VGNC Symbol;Acc:VGNC:89634]		N_214	ENSSSCG00000003909	None
K_215	ENSSSCG00000013270	CRY2	cryptochrome circadian regulator 2 [Source:VGNC Symbol;Acc:VGNC:87012]		N_215	ENSSSCG00000038892	None
K_216	ENSSSCG00000026851	RMC1	regulator of MON1-CCZ1 [Source:VGNC Symbol;Acc:VGNC:92330]		N_216	ENSSSCG00000035665	None
K_217	ENSSSCG00000029578	NFATC3	nuclear factor of activated T cells 3 [Source:VGNC Symbol;Acc:VGNC:90710]		N_217	ENSSSCG00000039465	None
K_218	ENSSSCG00000035227	ESRP2	epithelial splicing regulatory protein 2 [Source:VGNC Symbol;Acc:VGNC:87792]		N_218	ENSSSCG00000045447	None
K_219	ENSSSCG00000009652	KCTD9	potassium channel tetramerization domain containing 9 [Source:VGNC Symbol;Acc:VGNC:89404]		N_219	ENSSSCG00000046762	None
K_220	ENSSSCG00000011349	NPG1	protegrin 4 [Source:NCBI gene (formerly Entrezgene);Acc:396871]		N_220	ENSSSCG00000050424	None
K_221	ENSSSCG00000011353	PFKFB4	6-phosphofructo-2-kinase/fructose-2,6-biphosphatase 4 [Source:VGNC Symbol;Acc:VGNC:91336]		N_221	ENSSSCG00000049235	None
K_222	ENSSSCG00000013758	ZSWIM4	zinc finger SWIM-type containing 4 [Source:VGNC Symbol;Acc:VGNC:95333]		N_222	ENSSSCG00000044950	None
K_223	ENSSSCG00000005924	MROH1	maestro heat like repeat family member 1 [Source:VGNC Symbol;Acc:VGNC:98140]		N_223	ENSSSCG00000051418	None
K_224	ENSSSCG00000038036	TTLL11	tubulin tyrosine ligase like 11 [Source:HGNC Symbol;Acc:HGNC:18113]		N_224	ENSSSCG00000038991	S100 calcium binding protein A13 [Source:VGNC Symbol;Acc:VGNC:92539]
K_225	ENSSSCG00000037755	NSMCE2	NSE2 (MMS21) homolog, SMC5-SMC6 complex SUMO ligase [Source:VGNC Symbol;Acc:VGNC:98828]		N_225	ENSSSCG00000000148	None
K_226	ENSSSCG00000000006	PPARA	peroxisome proliferator activated receptor alpha [Source:VGNC Symbol;Acc:VGNC:91682]		N_226	ENSSSCG00000033104	None
K_227	ENSSSCG00000016688	CPVL	carboxypeptidase vitellogenic like [Source:VGNC Symbol;Acc:VGNC:86968]		N_227	ENSSSCG00000028802	None
K_228	ENSSSCG00000008808	GNPDA2	glucosamine-6-phosphate deaminase 2 [Source:VGNC Symbol;Acc:VGNC:88545]		N_228	ENSSSCG00000022032	None
K_229	ENSSSCG00000012545	IL1RAPL2	interleukin 1 receptor accessory protein like 2 [Source:VGNC Symbol;Acc:VGNC:103968]		N_229	ENSSSCG00000009138	None
K_230	ENSSSCG00000008360	CEP68	centrosomal protein 68 [Source:VGNC Symbol;Acc:VGNC:86575]		N_230	ENSSSCG00000044374	None
K_231	ENSSSCG00000014792	STIM1	stromal interaction molecule 1 [Source:VGNC Symbol;Acc:VGNC:93546]		N_231	ENSSSCG00000044429	None
K_232	ENSSSCG00000027144	LMNTD1	lamin tail domain containing 1 [Source:VGNC Symbol;Acc:VGNC:89762]		N_232	ENSSSCG00000034434	None
K_233	ENSSSCG00000002802	GINS3	GINS complex subunit 3 [Source:VGNC Symbol;Acc:VGNC:88452]		N_233	ENSSSCG00000045796	None
K_234	ENSSSCG00000006393	KCNJ9	potassium inwardly rectifying channel subfamily J member 9 [Source:VGNC Symbol;Acc:VGNC:89362]		N_234	ENSSSCG00000041588	None
K_235	ENSSSCG00000031858	KCNJ10	potassium inwardly rectifying channel subfamily J member 10 [Source:VGNC Symbol;Acc:VGNC:89353]		N_235	ENSSSCG00000045365	None
K_236	ENSSSCG00000003301	PPP6R1	protein phosphatase 6 regulatory subunit 1 [Source:VGNC Symbol;Acc:VGNC:91760]		N_236	ENSSSCG00000008582	family with sequence similarity 228 member A [Source:VGNC Symbol;Acc:VGNC:87962]
K_237	ENSSSCG00000012847	TALDO1	transaldolase 1 [Source:VGNC Symbol;Acc:VGNC:100870]		N_237	ENSSSCG00000009936	None
K_238	ENSSSCG00000012842	RPLP2	ribosomal protein lateral stalk subunit P2 [Source:NCBI gene (formerly Entrezgene);Acc:100513643]		N_238	ENSSSCG00000042145	None
K_239	ENSSSCG00000010962	FRMD3	FERM domain containing 3 [Source:VGNC Symbol;Acc:VGNC:96031]		N_239	ENSSSCG00000046920	None
K_240	ENSSSCG00000003578	FGR	FGR proto-onco, Src family tyrosine kinase [Source:VGNC Symbol;Acc:VGNC:88124]		N_240	ENSSSCG00000010306	SEC24 homolog C, COPII coat complex component [Source:VGNC Symbol;Acc:VGNC:92678]
K_241	ENSSSCG00000031719	SEMA4B	semaphorin 4B [Source:VGNC Symbol;Acc:VGNC:92701]		N_241	ENSSSCG00000043893	None
K_242	ENSSSCG00000011752	FNDC3B	fibronectin type III domain containing 3B [Source:VGNC Symbol;Acc:VGNC:88183]		N_242	ENSSSCG00000044201	None
K_243	ENSSSCG00000022126	EGFR	epidermal growth factor receptor [Source:VGNC Symbol;Acc:VGNC:87587]		N_243	ENSSSCG00000050939	None
K_244	ENSSSCG00000006755	DENND2C	DENN domain containing 2C [Source:HGNC Symbol;Acc:HGNC:24748]		N_244	ENSSSCG00000032197	G protein subunit gamma 3 [Source:VGNC Symbol;Acc:VGNC:88537]
K_245	ENSSSCG00000003006	CYP2B6B	cytochrome P450 family 2 subfamily B member 6B [Source:VGNC Symbol;Acc:VGNC:104271]		N_245	ENSSSCG00000043769	None
K_246	ENSSSCG00000027198	PDK2	pyruvate dehydrogenase kinase 2 [Source:VGNC Symbol;Acc:VGNC:91278]		N_246	ENSSSCG00000046730	None
K_247	ENSSSCG00000025885	ITLN2	intelectin 2 [Source:NCBI gene (formerly Entrezgene);Acc:100144619]		N_247	ENSSSCG00000046793	None
K_248	ENSSSCG00000023738	COG3	component of oligomeric golgi complex 3 [Source:HGNC Symbol;Acc:HGNC:18619]		N_248	ENSSSCG00000049720	None
K_249	ENSSSCG00000023187	VAV3	vav guanine nucleotide exchange factor 3 [Source:HGNC Symbol;Acc:HGNC:12659]		N_249	ENSSSCG00000048218	None
K_250	ENSSSCG00000024895	GGA1	golgi associated, gamma adaptin ear containing, ARF binding protein 1 [Source:VGNC Symbol;Acc:VGNC:88431]		N_250	ENSSSCG00000044011	None
K_251	ENSSSCG00000004582	BNIP2	BCL2 interacting protein 2 [Source:VGNC Symbol;Acc:VGNC:85854]		N_251	ENSSSCG00000048229	None
K_252	ENSSSCG00000017139	RPTOR	regulatory associated protein of MTOR complex 1 [Source:VGNC Symbol;Acc:VGNC:92450]		N_252	ENSSSCG00000032301	None
K_253	ENSSSCG00000024001	PLXNA1	plexin A1 [Source:VGNC Symbol;Acc:VGNC:91579]		N_253	ENSSSCG00000045823	None
K_254	ENSSSCG00000024377	RPS6KA5	ribosomal protein S6 kinase A5 [Source:VGNC Symbol;Acc:VGNC:92444]		N_254	ENSSSCG00000037083	None
K_255	ENSSSCG00000016192	PLCD4	phospholipase C delta 4 [Source:NCBI gene (formerly Entrezgene);Acc:397119]		N_255	ENSSSCG00000003889	None
K_256	ENSSSCG00000016193	CNOT9	CCR4-NOT transcription complex subunit 9 [Source:VGNC Symbol;Acc:VGNC:95473]		N_256	ENSSSCG00000044874	None
K_257	ENSSSCG00000030603	TATDN1	TatD DNase domain containing 1 [Source:VGNC Symbol;Acc:VGNC:98359]		N_257	ENSSSCG00000040511	None
K_258	ENSSSCG00000004850	FAM189A1	family with sequence similarity 189 member A1 [Source:VGNC Symbol;Acc:VGNC:87943]		N_258	ENSSSCG00000044839	None
K_259	ENSSSCG00000006538	FLAD1	flavin adenine dinucleotide synthetase 1 [Source:HGNC Symbol;Acc:HGNC:24671]		N_259	ENSSSCG00000044317	None
K_260	ENSSSCG00000006539	SHC1	SHC adaptor protein 1 [Source:VGNC Symbol;Acc:VGNC:92837]		N_260	ENSSSCG00000016970	survival of motor neuron 1, telomeric [Source:NCBI gene (formerly Entrezgene);Acc:100170853]
K_261	ENSSSCG00000038397	PTK2	protein tyrosine kinase 2 [Source:VGNC Symbol;Acc:VGNC:98840]		N_261	ENSSSCG00000050443	None
K_262	ENSSSCG00000033731	SLC35B1	solute carrier family 35 member B1 [Source:VGNC Symbol;Acc:VGNC:93071]		N_262	ENSSSCG00000051586	None
K_263	ENSSSCG00000003737	NOL4	nucleolar protein 4 [Source:VGNC Symbol;Acc:VGNC:90814]		N_263	ENSSSCG00000045765	None
K_264	ENSSSCG00000023243	NFIA	nuclear factor I A [Source:VGNC Symbol;Acc:VGNC:90715]		N_264	ENSSSCG00000043152	None
K_265	ENSSSCG00000028995	TLE2	TLE family member 2, transcriptional corepressor [Source:VGNC Symbol;Acc:VGNC:94015]		N_265	ENSSSCG00000036331	amylase, alpha 2B (pancreatic) [Source:NCBI gene (formerly Entrezgene);Acc:397397]
K_266	ENSSSCG00000008397	EFEMP1	EGF containing fibulin extracellular matrix protein 1 [Source:VGNC Symbol;Acc:VGNC:102566]		N_266	ENSSSCG00000004578	annexin A2 [Source:VGNC Symbol;Acc:VGNC:103027]
K_267	ENSSSCG00000007094	DZANK1	double zinc ribbon and ankyrin repeat domains 1 [Source:VGNC Symbol;Acc:VGNC:95675]		N_267	ENSSSCG00000021069	None
K_268	ENSSSCG00000009349	RFC3	replication factor C subunit 3 [Source:VGNC Symbol;Acc:VGNC:92233]		N_268	ENSSSCG00000014043	RAB24, member RAS onco family [Source:VGNC Symbol;Acc:VGNC:98246]
K_269	ENSSSCG00000001968	NUBPL	nucleotide binding protein like [Source:VGNC Symbol;Acc:VGNC:90945]		N_269	ENSSSCG00000046023	None
K_270	ENSSSCG00000037958	TOB2	transducer of ERBB2, 2 [Source:VGNC Symbol;Acc:VGNC:94298]		N_270	ENSSSCG00000014097	phosphodiesterase 8B [Source:VGNC Symbol;Acc:VGNC:100321]
K_271	ENSSSCG00000031538	RNASE4	angiogenin [Source:NCBI gene (formerly Entrezgene);Acc:733639]		N_271	ENSSSCG00000046780	None
K_272	ENSSSCG00000014259	ADAMTS19	ADAM metallopeptidase with thrombospondin type 1 motif 19 [Source:VGNC Symbol;Acc:VGNC:96786]		N_272	ENSSSCG00000021815	interleukin 15 receptor subunit alpha [Source:VGNC Symbol;Acc:VGNC:107146]
K_273	ENSSSCG00000038607	GADL1	glutamate decarboxylase like 1 [Source:VGNC Symbol;Acc:VGNC:88319]		N_273	ENSSSCG00000042710	None
K_274	ENSSSCG00000039751	NLRC5	NLR family CARD domain containing 5 [Source:VGNC Symbol;Acc:VGNC:90782]		N_274	ENSSSCG00000041092	None
K_275	ENSSSCG00000036515	DACH2	dachshund family transcription factor 2 [Source:HGNC Symbol;Acc:HGNC:16814]		N_275	ENSSSCG00000000312	None
K_276	ENSSSCG00000016260	SLC16A14	solute carrier family 16 member 14 [Source:VGNC Symbol;Acc:VGNC:96129]		N_276	ENSSSCG00000049674	None
K_277	ENSSSCG00000004478	MYO6	myosin VI [Source:VGNC Symbol;Acc:VGNC:103137]		N_277	ENSSSCG00000029771	None
K_278	ENSSSCG00000023054	IDO2	indoleamine 2,3-dioxygenase 2 [Source:VGNC Symbol;Acc:VGNC:96155]		N_278	ENSSSCG00000014930	None
K_279	ENSSSCG00000016809	DROSHA	drosha ribonuclease III [Source:VGNC Symbol;Acc:VGNC:87450]		N_279	ENSSSCG00000040242	basic proline-rich protein [Source:NCBI gene (formerly Entrezgene);Acc:100113399]
K_280	ENSSSCG00000001499	DST	dystonin [Source:HGNC Symbol;Acc:HGNC:1090]		N_280	ENSSSCG00000001618	None
K_281	ENSSSCG00000016022	ZNF804A	zinc finger protein 804A [Source:VGNC Symbol;Acc:VGNC:95976]		N_281	ENSSSCG00000041312	None
K_282	ENSSSCG00000024494	ST6GALNAC3	ST6 N-acetylgalactosaminide alpha-2,6-sialyltransferase 3 [Source:VGNC Symbol;Acc:VGNC:93511]		N_282	ENSSSCG00000043683	None
K_283	ENSSSCG00000021741	ZNF527	zinc finger protein 527 [Source:VGNC Symbol;Acc:VGNC:95261]		N_283	ENSSSCG00000051315	None
K_284	ENSSSCG00000038487	TMPO	thymopoietin [Source:NCBI gene (formerly Entrezgene);Acc:100512350]		N_284	ENSSSCG00000041876	None
K_285	ENSSSCG00000003198	FUZ	fuzzy planar cell polarity protein [Source:VGNC Symbol;Acc:VGNC:88272]		N_285	ENSSSCG00000023479	None
K_286	ENSSSCG00000003197	MED25	mediator complex subunit 25 [Source:VGNC Symbol;Acc:VGNC:90116]		N_286	ENSSSCG00000049013	None
K_287	ENSSSCG00000010987	UBAP2	ubiquitin associated protein 2 [Source:VGNC Symbol;Acc:VGNC:95607]		N_287	ENSSSCG00000043118	None
K_288	ENSSSCG00000008621	NBAS	NBAS subunit of NRZ tethering complex [Source:VGNC Symbol;Acc:VGNC:96592]		N_288	ENSSSCG00000042776	None
K_289	ENSSSCG00000017095	SEMA5A	semaphorin 5A [Source:VGNC Symbol;Acc:VGNC:92706]		N_289	ENSSSCG00000036632	None
K_290	ENSSSCG00000013839	RASAL3	RAS protein activator like 3 [Source:VGNC Symbol;Acc:VGNC:92106]		N_290	ENSSSCG00000049531	None
K_291	ENSSSCG00000009215	ABCG2	ATP-binding cassette, sub-family G (WHITE), member 2 [Source:NCBI gene (formerly Entrezgene);Acc:397073]		N_291	ENSSSCG00000002281	farnesyltransferase, CAAX box, beta [Source:NCBI gene (formerly Entrezgene);Acc:100512293]
K_292	ENSSSCG00000028420	EIF4E	eukaryotic translation initiation factor 4E [Source:VGNC Symbol;Acc:VGNC:87626]		N_292	ENSSSCG00000032624	None
K_293	ENSSSCG00000007100	SLC24A3	solute carrier family 24 member 3 [Source:VGNC Symbol;Acc:VGNC:95501]		N_293	ENSSSCG00000022724	None
K_294	ENSSSCG00000001572	FGD2	FYVE, RhoGEF and PH domain containing 2 [Source:VGNC Symbol;Acc:VGNC:88095]		N_294	ENSSSCG00000042523	None
K_295	ENSSSCG00000002243	SLC12A6	solute carrier family 12 member 6 [Source:VGNC Symbol;Acc:VGNC:92925]		N_295	ENSSSCG00000049022	None
K_296	ENSSSCG00000025119	GRIK1	glutamate ionotropic receptor kainate type subunit 1 [Source:VGNC Symbol;Acc:VGNC:88677]		N_296	ENSSSCG00000040980	None
K_297	ENSSSCG00000023619	SLC12A9	solute carrier family 12 member 9 [Source:VGNC Symbol;Acc:VGNC:92928]		N_297	ENSSSCG00000039915	None
K_298	ENSSSCG00000027486	TRIP6	thyroid hormone receptor interactor 6 [Source:VGNC Symbol;Acc:VGNC:107176]		N_298	ENSSSCG00000043732	None
K_299	ENSSSCG00000008111	NPHP1	nephrocystin 1 [Source:VGNC Symbol;Acc:VGNC:90848]		N_299	ENSSSCG00000038734	None
K_300	ENSSSCG00000030253	NOL9	nucleolar protein 9 [Source:VGNC Symbol;Acc:VGNC:90817]		N_300	ENSSSCG00000042819	None
K_301	ENSSSCG00000003382	TAS1R1	taste 1 receptor member 1 [Source:VGNC Symbol;Acc:VGNC:93740]		N_301	ENSSSCG00000040742	None
K_302	ENSSSCG00000012474	DIAPH2	diaphanous related formin 2 [Source:VGNC Symbol;Acc:VGNC:87300]		N_302	ENSSSCG00000049150	None
K_303	ENSSSCG00000004485	CD109	CD109 molecule [Source:VGNC Symbol;Acc:VGNC:86388]		N_303	ENSSSCG00000050066	None
K_304	ENSSSCG00000000619	FAM234B	family with sequence similarity 234 member B [Source:VGNC Symbol;Acc:VGNC:87964]		N_304	ENSSSCG00000043617	None
K_305	ENSSSCG00000001912	PML	PML nuclear body scaffold [Source:VGNC Symbol;Acc:VGNC:99296]		N_305	ENSSSCG00000046606	None
K_306	ENSSSCG00000001913	STOML1	stomatin like 1 [Source:VGNC Symbol;Acc:VGNC:93566]		N_306	ENSSSCG00000002071	None
K_307	ENSSSCG00000015618	LAMB3	laminin subunit beta 3 [Source:VGNC Symbol;Acc:VGNC:89622]		N_307	ENSSSCG00000050931	None
K_308	ENSSSCG00000038152	CNTN6	contactin 6 [Source:HGNC Symbol;Acc:HGNC:2176]		N_308	ENSSSCG00000051543	None
K_309	ENSSSCG00000007089	MGME1	mitochondrial genome maintenance exonuclease 1 [Source:VGNC Symbol;Acc:VGNC:103986]		N_309	ENSSSCG00000048141	None
K_310	ENSSSCG00000010281	PSAP	prosaposin [Source:NCBI gene (formerly Entrezgene);Acc:100153167]		N_310	ENSSSCG00000044275	None
K_311	ENSSSCG00000028297	APH1A	aph-1 homolog A, gamma-secretase subunit [Source:VGNC Symbol;Acc:VGNC:85409]		N_311	ENSSSCG00000044480	None
K_312	ENSSSCG00000024072	P2RY11	purinergic receptor P2Y11 [Source:VGNC Symbol;Acc:VGNC:100317]		N_312	ENSSSCG00000044834	None
K_313	ENSSSCG00000036607	NKAIN2	sodium/potassium transporting ATPase interacting 2 [Source:VGNC Symbol;Acc:VGNC:103141]		N_313	ENSSSCG00000014600	None
K_314	ENSSSCG00000013670	FBXL12	F-box and leucine rich repeat protein 12 [Source:VGNC Symbol;Acc:VGNC:88028]		N_314	ENSSSCG00000049402	None
K_315	ENSSSCG00000000629	TP23	basic proline-rich protein [Source:NCBI gene (formerly Entrezgene);Acc:100049648]		N_315	ENSSSCG00000049840	None
K_316	ENSSSCG00000037105	EVL	Enah/Vasp-like [Source:VGNC Symbol;Acc:VGNC:87820]		N_316	ENSSSCG00000042524	None
K_317	ENSSSCG00000012182	PCYT1B	phosphate cytidylyltransferase 1B, choline [Source:VGNC Symbol;Acc:VGNC:91237]		N_317	ENSSSCG00000050195	None
K_318	ENSSSCG00000007881	ERCC4	ERCC excision repair 4, endonuclease catalytic subunit [Source:VGNC Symbol;Acc:VGNC:87764]		N_318	ENSSSCG00000043734	None
K_319	ENSSSCG00000034627	PAX7	paired box 7 [Source:VGNC Symbol;Acc:VGNC:91196]		N_319	ENSSSCG00000012520	None
K_320	ENSSSCG00000039216	CENPN	centromere protein N [Source:VGNC Symbol;Acc:VGNC:86554]		N_320	ENSSSCG00000040088	None
K_321	ENSSSCG00000011426	POC1A	POC1 centriolar protein A [Source:VGNC Symbol;Acc:VGNC:91615]		N_321	ENSSSCG00000051508	None
K_322	ENSSSCG00000027857	DMXL1	Dmx like 1 [Source:VGNC Symbol;Acc:VGNC:87359]		N_322	ENSSSCG00000035443	None
K_323	ENSSSCG00000012196	IL1RAPL1	interleukin 1 receptor accessory protein like 1 [Source:VGNC Symbol;Acc:VGNC:103967]		N_323	ENSSSCG00000051294	None
K_324	ENSSSCG00000012050	RCAN1	regulator of calcineurin 1 [Source:VGNC Symbol;Acc:VGNC:92170]		N_324	ENSSSCG00000041585	None
K_325	ENSSSCG00000031625	U6	U6 spliceosomal RNA [Source:RFAM;Acc:RF00026]		N_325	ENSSSCG00000043616	None
K_326	ENSSSCG00000010002	SF3A1	splicing factor 3a subunit 1 [Source:VGNC Symbol;Acc:VGNC:92769]		N_326	ENSSSCG00000043436	None
K_327	ENSSSCG00000038278	NTSR1	neurotensin receptor 1 [Source:VGNC Symbol;Acc:VGNC:96456]		N_327	ENSSSCG00000051681	None
K_328	ENSSSCG00000017273	PSMD12	proteasome 26S subunit, non-ATPase 12 [Source:VGNC Symbol;Acc:VGNC:91920]		N_328	ENSSSCG00000037490	None
K_329	ENSSSCG00000025691	BCL10	BCL10 immune signaling adaptor [Source:VGNC Symbol;Acc:VGNC:96561]		N_329	ENSSSCG00000042476	None
K_330	ENSSSCG00000029393	CENPJ	centromere protein J [Source:VGNC Symbol;Acc:VGNC:86550]		N_330	ENSSSCG00000047952	None
K_331	ENSSSCG00000039556	KCNQ1	potassium voltage-gated channel subfamily Q member 1 [Source:VGNC Symbol;Acc:VGNC:99782]		N_331	ENSSSCG00000050183	None
K_332	ENSSSCG00000008591	ATAD2B	ATPase family AAA domain containing 2B [Source:VGNC Symbol;Acc:VGNC:85600]		N_332	ENSSSCG00000036463	None
K_333	ENSSSCG00000003891	CYP4A24	cytochrome P450 family 4 subfamily A member 24 [Source:NCBI gene (formerly Entrezgene);Acc:403326]		N_333	ENSSSCG00000014949	None
K_334	ENSSSCG00000038767	MBP	myelin basic protein [Source:VGNC Symbol;Acc:VGNC:103124]		N_334	ENSSSCG00000047725	None
K_335	ENSSSCG00000022656	SRFBP1	serum response factor binding protein 1 [Source:VGNC Symbol;Acc:VGNC:93453]		N_335	ENSSSCG00000045379	None
K_336	ENSSSCG00000029002	PNKD	PNKD metallo-beta-lactamase domain containing [Source:VGNC Symbol;Acc:VGNC:96493]		N_336	ENSSSCG00000041454	None
K_337	ENSSSCG00000011482	CFAP20DC	CFAP20 domain containing [Source:HGNC Symbol;Acc:HGNC:24763]		N_337	ENSSSCG00000046971	None
K_338	ENSSSCG00000005291	TLE1	TLE family member 1, transcriptional corepressor [Source:VGNC Symbol;Acc:VGNC:103189]		N_338	ENSSSCG00000051484	None
K_339	ENSSSCG00000009192	PDLIM5	PDZ and LIM domain 5 [Source:VGNC Symbol;Acc:VGNC:91284]		N_339	ENSSSCG00000008898	HOP homeobox [Source:VGNC Symbol;Acc:VGNC:88932]
K_340	ENSSSCG00000004311	RNGTT	RNA guanylyltransferase and 5'-phosphatase [Source:VGNC Symbol;Acc:VGNC:92400]		N_340	ENSSSCG00000050094	None
K_341	ENSSSCG00000009864	MED13L	mediator complex subunit 13L [Source:VGNC Symbol;Acc:VGNC:90107]		N_341	ENSSSCG00000047580	None
K_342	ENSSSCG00000011239	TRANK1	tetratricopeptide repeat and ankyrin repeat containing 1 [Source:VGNC Symbol;Acc:VGNC:94370]		N_342	ENSSSCG00000047126	None
K_343	ENSSSCG00000009666	EPHX2	epoxide hydrolase 2 [Source:VGNC Symbol;Acc:VGNC:107387]		N_343	ENSSSCG00000042216	None
K_344	ENSSSCG00000023357	REST	RE1 silencing transcription factor [Source:HGNC Symbol;Acc:HGNC:9966]		N_344	ENSSSCG00000012916	DNA polymerase delta 4, accessory subunit [Source:VGNC Symbol;Acc:VGNC:100337]
K_345	ENSSSCG00000025792	NOA1	nitric oxide associated 1 [Source:HGNC Symbol;Acc:HGNC:28473]		N_345	ENSSSCG00000046222	None
K_346	ENSSSCG00000001905	ARID3B	AT-rich interaction domain 3B [Source:VGNC Symbol;Acc:VGNC:85508]		N_346	ENSSSCG00000028537	None
K_347	ENSSSCG00000013341	LUZP2	leucine zipper protein 2 [Source:VGNC Symbol;Acc:VGNC:98095]		N_347	ENSSSCG00000051706	None
K_348	ENSSSCG00000006582	S100A14	S100 calcium binding protein A14 [Source:VGNC Symbol;Acc:VGNC:92540]		N_348	ENSSSCG00000012452	SH3 domain binding glutamate rich protein like [Source:VGNC Symbol;Acc:VGNC:92815]
K_349	ENSSSCG00000015784	ACSL1	acyl-CoA synthetase long chain family member 1 [Source:VGNC Symbol;Acc:VGNC:96294]		N_349	ENSSSCG00000030874	None
K_350	ENSSSCG00000017012	SLIT3	slit guidance ligand 3 [Source:VGNC Symbol;Acc:VGNC:93205]		N_350	ENSSSCG00000029938	None
K_351	ENSSSCG00000006664	MTMR11	myotubularin related protein 11 [Source:VGNC Symbol;Acc:VGNC:90458]		N_351	ENSSSCG00000045756	None
K_352	ENSSSCG00000006665	SF3B4	splicing factor 3b subunit 4 [Source:VGNC Symbol;Acc:VGNC:98855]		N_352	ENSSSCG00000051235	None
K_353	ENSSSCG00000014989	DCUN1D5	defective in cullin neddylation 1 domain containing 5 [Source:VGNC Symbol;Acc:VGNC:87198]		N_353	ENSSSCG00000043316	None
K_354	ENSSSCG00000036311	RPAIN	RPA interacting protein [Source:VGNC Symbol;Acc:VGNC:92416]		N_354	ENSSSCG00000046465	None
K_355	ENSSSCG00000026655	PTPN13	protein tyrosine phosphatase non-receptor type 13 [Source:VGNC Symbol;Acc:VGNC:91974]		N_355	ENSSSCG00000044779	None
K_356	ENSSSCG00000039056	GAS7	growth arrest specific 7 [Source:VGNC Symbol;Acc:VGNC:88359]		N_356	ENSSSCG00000048716	None
K_357	ENSSSCG00000000509	ZFC3H1	zinc finger C3H1-type containing [Source:VGNC Symbol;Acc:VGNC:95139]		N_357	ENSSSCG00000045597	None
K_358	ENSSSCG00000021270	THAP2	THAP domain containing 2 [Source:VGNC Symbol;Acc:VGNC:104071]		N_358	ENSSSCG00000045736	None
K_359	ENSSSCG00000008496	EIF2AK2	eukaryotic translation initiation factor 2 alpha kinase 2 [Source:VGNC Symbol;Acc:VGNC:87607]		N_359	ENSSSCG00000042953	None
K_360	ENSSSCG00000031957	RIMS2	regulating synaptic membrane exocytosis 2 [Source:HGNC Symbol;Acc:HGNC:17283]		N_360	ENSSSCG00000040936	None
K_361	ENSSSCG00000012755	GABRQ	gamma-aminobutyric acid type A receptor subunit theta [Source:VGNC Symbol;Acc:VGNC:88315]		N_361	ENSSSCG00000046642	None
K_362	ENSSSCG00000018033	UBB	ubiquitin B [Source:VGNC Symbol;Acc:VGNC:98389]		N_362	ENSSSCG00000048147	None
K_363	ENSSSCG00000030528	LTN1	listerin E3 ubiquitin protein ligase 1 [Source:VGNC Symbol;Acc:VGNC:89892]		N_363	ENSSSCG00000046518	None
K_364	ENSSSCG00000033340	ZNF543	zinc finger protein 543 [Source:HGNC Symbol;Acc:HGNC:25281]		N_364	ENSSSCG00000042982	None
K_365	ENSSSCG00000009617	REEP4	receptor accessory protein 4 [Source:VGNC Symbol;Acc:VGNC:92200]		N_365	ENSSSCG00000012102	None
K_366	ENSSSCG00000004508	DYM	dymeclin [Source:VGNC Symbol;Acc:VGNC:87495]		N_366	ENSSSCG00000051495	None
K_367	ENSSSCG00000004142	CITED2	Cbp/p300 interacting transactivator with Glu/Asp rich carboxy-terminal domain 2 [Source:VGNC Symbol;Acc:VGNC:86712]		N_367	ENSSSCG00000046460	None
K_368	ENSSSCG00000030857	LENG8	leukocyte receptor cluster member 8 [Source:VGNC Symbol;Acc:VGNC:89681]		N_368	ENSSSCG00000038647	None
K_369	ENSSSCG00000003271	TTYH1	tweety family member 1 [Source:VGNC Symbol;Acc:VGNC:94574]		N_369	ENSSSCG00000013788	None
K_370	ENSSSCG00000010288	DNAJB12	DnaJ heat shock protein family (Hsp40) member B12 [Source:VGNC Symbol;Acc:VGNC:96679]		N_370	ENSSSCG00000046509	None
K_371	ENSSSCG00000036083	PCGF5	polycomb group ring finger 5 [Source:VGNC Symbol;Acc:VGNC:104016]		N_371	ENSSSCG00000028913	None
K_372	ENSSSCG00000035523	FUT11	fucosyltransferase 11 [Source:VGNC Symbol;Acc:VGNC:88269]		N_372	ENSSSCG00000047890	None
K_373	ENSSSCG00000005969	WASHC5	WASH complex subunit 5 [Source:VGNC Symbol;Acc:VGNC:94896]		N_373	ENSSSCG00000032456	None
K_374	ENSSSCG00000029518	RIOK3	RIO kinase 3 [Source:VGNC Symbol;Acc:VGNC:92316]		N_374	ENSSSCG00000041283	None
K_375	ENSSSCG00000015808	ADAM9	ADAM metallopeptidase domain 9 [Source:VGNC Symbol;Acc:VGNC:95969]		N_375	ENSSSCG00000029709	spermatosis associated 22 [Source:NCBI gene (formerly Entrezgene);Acc:100415924]
K_376	ENSSSCG00000028592	TM2D2	TM2 domain containing 2 [Source:VGNC Symbol;Acc:VGNC:96032]		N_376	ENSSSCG00000049709	None
K_377	ENSSSCG00000029102	MED24	mediator complex subunit 24 [Source:VGNC Symbol;Acc:VGNC:90115]		N_377	ENSSSCG00000003792	None
K_378	ENSSSCG00000012018	CHODL	chondrolectin [Source:VGNC Symbol;Acc:VGNC:86655]		N_378	ENSSSCG00000026798	cytochrome P450 family 2 subfamily C member 304 [Source:VGNC Symbol;Acc:VGNC:103354]
K_379	ENSSSCG00000016416	SHH	sonic hedgehog signaling molecule [Source:VGNC Symbol;Acc:VGNC:92844]		N_379	ENSSSCG00000041378	None
K_380	ENSSSCG00000033036	ZC3H7B	zinc finger CCCH-type containing 7B [Source:VGNC Symbol;Acc:VGNC:95100]		N_380	ENSSSCG00000015632	None
K_381	ENSSSCG00000003468	PLEKHM2	pleckstrin homology and RUN domain containing M2 [Source:VGNC Symbol;Acc:VGNC:91553]		N_381	ENSSSCG00000038922	None
K_382	ENSSSCG00000020823	BSCL2	BSCL2 lipid droplet biosis associated, seipin [Source:VGNC Symbol;Acc:VGNC:85891]		N_382	ENSSSCG00000022343	enolase 1 [Source:VGNC Symbol;Acc:VGNC:87701]
K_383	ENSSSCG00000045632	CENPW	centromere protein W [Source:HGNC Symbol;Acc:HGNC:21488]		N_383	ENSSSCG00000022975	aminomethyltransferase [Source:NCBI gene (formerly Entrezgene);Acc:396679]
K_384	ENSSSCG00000002664	GSE1	Gse1 coiled-coil protein [Source:VGNC Symbol;Acc:VGNC:88720]		N_384	ENSSSCG00000041465	None
K_385	ENSSSCG00000028807	SNORA16A	small nucleolar RNA, H/ACA box 16A [Source:HGNC Symbol;Acc:HGNC:32605]		N_385	ENSSSCG00000033067	glycosyltransferase 1 domain containing 1 [Source:VGNC Symbol;Acc:VGNC:88498]
K_386	ENSSSCG00000003672	CAP1	cyclase associated actin cytoskeleton regulatory protein 1 [Source:VGNC Symbol;Acc:VGNC:96936]		N_386	ENSSSCG00000034665	None
K_387	ENSSSCG00000003669	MFSD2A	major facilitator superfamily domain containing 2A [Source:VGNC Symbol;Acc:VGNC:90188]		N_387	ENSSSCG00000041023	None
K_388	ENSSSCG00000007768	STX4	syntaxin 4 [Source:VGNC Symbol;Acc:VGNC:93592]		N_388	ENSSSCG00000046461	None
K_389	ENSSSCG00000001903	EDC3	enhancer of mRNA decapping 3 [Source:VGNC Symbol;Acc:VGNC:87543]		N_389	ENSSSCG00000049068	None
K_390	ENSSSCG00000029170	ZNF566	zinc finger protein 566 [Source:VGNC Symbol;Acc:VGNC:98427]		N_390	ENSSSCG00000041832	None
K_391	ENSSSCG00000012314	SERAC1	serine active site containing 1 [Source:VGNC Symbol;Acc:VGNC:103173]		N_391	ENSSSCG00000048183	None
K_392	ENSSSCG00000031903	TNNT3	troponin T3, fast skeletal type [Source:VGNC Symbol;Acc:VGNC:94285]		N_392	ENSSSCG00000044523	None
K_393	ENSSSCG00000023130	ASCC1	activating signal cointegrator 1 complex subunit 1 [Source:VGNC Symbol;Acc:VGNC:85569]		N_393	ENSSSCG00000033862	None
K_394	ENSSSCG00000004663	SEMA6D	semaphorin 6D [Source:VGNC Symbol;Acc:VGNC:92711]		N_394	ENSSSCG00000033189	family with sequence similarity 107 member A [Source:NCBI gene (formerly Entrezgene);Acc:100516512]
K_395	ENSSSCG00000015340	ASNS	asparagine synthetase (glutamine-hydrolyzing) [Source:NCBI gene (formerly Entrezgene);Acc:100312961]		N_395	ENSSSCG00000044110	None
K_396	ENSSSCG00000011010	C9orf72	chromosome 10 C9orf72 homolog [Source:VGNC Symbol;Acc:VGNC:96173]		N_396	ENSSSCG00000047555	None
K_397	ENSSSCG00000002812	KIFC3	kinesin family member C3 [Source:VGNC Symbol;Acc:VGNC:89479]		N_397	ENSSSCG00000011212	None
K_398	ENSSSCG00000005178	CNTLN	centlein [Source:VGNC Symbol;Acc:VGNC:86847]		N_398	ENSSSCG00000031499	None
K_399	ENSSSCG00000033392	SCML4	Scm polycomb group protein like 4 [Source:VGNC Symbol;Acc:VGNC:92629]		N_399	ENSSSCG00000037357	None
K_400	ENSSSCG00000008838	LNX1	ligand of numb-protein X 1 [Source:VGNC Symbol;Acc:VGNC:89773]		N_400	ENSSSCG00000015691	None
K_401	ENSSSCG00000005711	NUP214	nucleoporin 214 [Source:VGNC Symbol;Acc:VGNC:90979]		N_401	ENSSSCG00000033041	GNAS complex locus [Source:NCBI gene (formerly Entrezgene);Acc:100049657]
K_402	ENSSSCG00000012104	SHROOM2	shroom family member 2 [Source:HGNC Symbol;Acc:HGNC:630]		N_402	ENSSSCG00000007520	GNAS complex locus [Source:NCBI gene (formerly Entrezgene);Acc:100049657]
K_403	ENSSSCG00000028237	POU2F3	POU class 2 homeobox 3 [Source:VGNC Symbol;Acc:VGNC:91674]		N_403	ENSSSCG00000043313	None
K_404	ENSSSCG00000037159	MNT	MAX network transcriptional repressor [Source:VGNC Symbol;Acc:VGNC:90289]		N_404	ENSSSCG00000043817	None
K_405	ENSSSCG00000011471	FLNB	filamin B [Source:VGNC Symbol;Acc:VGNC:88156]		N_405	ENSSSCG00000034735	None
K_406	ENSSSCG00000020795	ssc-mir-141	ssc-mir-141 [Source:miRBase;Acc:MI0033406]		N_406	ENSSSCG00000041031	None
K_407	ENSSSCG00000002135	PNP	purine nucleoside phosphorylase [Source:VGNC Symbol;Acc:VGNC:91605]		N_407	ENSSSCG00000011892	None
K_408	ENSSSCG00000015099	BCL9L	BCL9 like [Source:VGNC Symbol;Acc:VGNC:96568]		N_408	ENSSSCG00000045776	None
K_409	ENSSSCG00000025701	NCK1	NCK adaptor protein 1 [Source:VGNC Symbol;Acc:VGNC:90609]		N_409	ENSSSCG00000045079	None
K_410	ENSSSCG00000010627	PDCD4	programmed cell death 4 [Source:VGNC Symbol;Acc:VGNC:91244]		N_410	ENSSSCG00000044845	None
K_411	ENSSSCG00000001216	ZBED9	zinc finger BED-type containing 9 [Source:HGNC Symbol;Acc:HGNC:13851]		N_411	ENSSSCG00000044260	None
K_412	ENSSSCG00000003828	FGGY	FGGY carbohydrate kinase domain containing [Source:VGNC Symbol;Acc:VGNC:97059]		N_412	ENSSSCG00000049837	None
K_413	ENSSSCG00000010456	PANK1	pantothenate kinase 1 [Source:VGNC Symbol;Acc:VGNC:107164]		N_413	ENSSSCG00000050816	None
K_414	ENSSSCG00000015906	CSRNP3	cysteine and serine rich nuclear protein 3 [Source:VGNC Symbol;Acc:VGNC:96249]		N_414	ENSSSCG00000043335	None
K_415	ENSSSCG00000001501	VPS52	VPS52 subunit of GARP complex [Source:VGNC Symbol;Acc:VGNC:94860]		N_415	ENSSSCG00000044233	None
K_416	ENSSSCG00000020992	IGSF21	immunoglobin superfamily member 21 [Source:VGNC Symbol;Acc:VGNC:89065]		N_416	ENSSSCG00000037567	None
K_417	ENSSSCG00000010142	RYR2	ryanodine receptor 2 [Source:VGNC Symbol;Acc:VGNC:92534]		N_417	ENSSSCG00000042220	None
K_418	ENSSSCG00000031716	PTPRQ	protein tyrosine phosphatase receptor type Q [Source:HGNC Symbol;Acc:HGNC:9679]		N_418	ENSSSCG00000045690	None
K_419	ENSSSCG00000039186	RAB25	RAB25, member RAS onco family [Source:VGNC Symbol;Acc:VGNC:98247]		N_419	ENSSSCG00000033204	None
K_420	ENSSSCG00000006499	LAMTOR2	late endosomal/lysosomal adaptor, MAPK and MTOR activator 2 [Source:VGNC Symbol;Acc:VGNC:89630]		N_420	ENSSSCG00000023771	None
K_421	ENSSSCG00000011929	SLC35A5	solute carrier family 35 member A5 [Source:VGNC Symbol;Acc:VGNC:93070]		N_421	ENSSSCG00000031661	chromosome 5 C12orf75 homolog [Source:VGNC Symbol;Acc:VGNC:86048]
K_422	ENSSSCG00000011930	ATG3	autophagy related 3 [Source:VGNC Symbol;Acc:VGNC:85621]		N_422	ENSSSCG00000045190	None
K_423	ENSSSCG00000037592	SLF2	SMC5-SMC6 complex localization factor 2 [Source:HGNC Symbol;Acc:HGNC:17814]		N_423	ENSSSCG00000047657	None
K_424	ENSSSCG00000029533	SEMA4G	semaphorin 4G [Source:VGNC Symbol;Acc:VGNC:92705]		N_424	ENSSSCG00000041198	None
K_425	ENSSSCG00000007807	CD19	CD19 molecule [Source:VGNC Symbol;Acc:VGNC:86393]		N_425	ENSSSCG00000002078	None
K_426	ENSSSCG00000031182	PRELID1	PRELI domain containing 1 [Source:VGNC Symbol;Acc:VGNC:100333]		N_426	ENSSSCG00000041852	None
K_427	ENSSSCG00000027016	C19orf47	chromosome 6 C19orf47 homolog [Source:VGNC Symbol;Acc:VGNC:86056]		N_427	ENSSSCG00000033721	None
K_428	ENSSSCG00000025109	PLD3	phospholipase D family member 3 [Source:VGNC Symbol;Acc:VGNC:91527]		N_428	ENSSSCG00000044643	None
K_429	ENSSSCG00000011400	SEMA3B	semaphorin 3B [Source:VGNC Symbol;Acc:VGNC:92694]		N_429	ENSSSCG00000048833	None
K_430	ENSSSCG00000044472	COL19A1	collagen type XIX alpha 1 chain [Source:HGNC Symbol;Acc:HGNC:2196]		N_430	ENSSSCG00000046151	None
K_431	ENSSSCG00000030030	FBH1	F-box DNA helicase 1 [Source:VGNC Symbol;Acc:VGNC:95589]		N_431	ENSSSCG00000034578	None
K_432	ENSSSCG00000038932	PPM1E	protein phosphatase, Mg2+/Mn2+ dependent 1E [Source:VGNC Symbol;Acc:VGNC:91705]		N_432	ENSSSCG00000011059	None
K_433	ENSSSCG00000004254	DCBLD1	discoidin, CUB and LCCL domain containing 1 [Source:VGNC Symbol;Acc:VGNC:87179]		N_433	ENSSSCG00000041222	None
K_434	ENSSSCG00000026466	SLC23A2	solute carrier family 23 member 2 [Source:NCBI gene (formerly Entrezgene);Acc:397367]		N_434	ENSSSCG00000047475	None
K_435	ENSSSCG00000006775	CAPZA1	capping actin protein of muscle Z-line subunit alpha 1 [Source:VGNC Symbol;Acc:VGNC:86183]		N_435	ENSSSCG00000046947	None
K_436	ENSSSCG00000006779	ST7L	suppression of tumorigenicity 7 like [Source:VGNC Symbol;Acc:VGNC:93515]		N_436	ENSSSCG00000047147	None
K_437	ENSSSCG00000008332	C2orf42	chromosome 3 C2orf42 homolog [Source:VGNC Symbol;Acc:VGNC:86021]		N_437	ENSSSCG00000042574	None
K_438	ENSSSCG00000023121	ABCA7	ATP binding cassette subfamily A member 7 [Source:VGNC Symbol;Acc:VGNC:84951]		N_438	ENSSSCG00000048345	None
K_439	ENSSSCG00000039542	CNN2	calponin 2 [Source:VGNC Symbol;Acc:VGNC:99619]		N_439	ENSSSCG00000031117	dihydrofolate reductase [Source:NCBI gene (formerly Entrezgene);Acc:100525912]
K_440	ENSSSCG00000028805	PTPRM	protein tyrosine phosphatase receptor type M [Source:VGNC Symbol;Acc:VGNC:91992]		N_440	ENSSSCG00000041278	None
K_441	ENSSSCG00000006911	TGFBR3	transforming growth factor beta receptor 3 [Source:VGNC Symbol;Acc:VGNC:93932]		N_441	ENSSSCG00000045069	None
K_442	ENSSSCG00000009572	RNF17	ring finger protein 17 [Source:VGNC Symbol;Acc:VGNC:92369]		N_442	ENSSSCG00000043011	None
K_443	ENSSSCG00000017504	CDK12	cyclin dependent kinase 12 [Source:VGNC Symbol;Acc:VGNC:86496]		N_443	ENSSSCG00000049534	None
K_444	ENSSSCG00000010319	SAMD8	sterile alpha motif domain containing 8 [Source:VGNC Symbol;Acc:VGNC:92571]		N_444	ENSSSCG00000005241	None
K_445	ENSSSCG00000033259	ARMH1	armadillo like helical domain containing 1 [Source:VGNC Symbol;Acc:VGNC:85532]		N_445	ENSSSCG00000047024	None
K_446	ENSSSCG00000037200	U5	U5 spliceosomal RNA [Source:RFAM;Acc:RF00020]		N_446	ENSSSCG00000011851	mucin 20, cell surface associated [Source:VGNC Symbol;Acc:VGNC:90482]
K_447	ENSSSCG00000040697	PROSER1	proline and serine rich 1 [Source:VGNC Symbol;Acc:VGNC:91836]		N_447	ENSSSCG00000011489	None
K_448	ENSSSCG00000037746	NHLRC3	NHL repeat containing 3 [Source:HGNC Symbol;Acc:HGNC:33751]		N_448	ENSSSCG00000039422	None
K_449	ENSSSCG00000010604	SH3PXD2A	SH3 and PX domains 2A [Source:VGNC Symbol;Acc:VGNC:92829]		N_449	ENSSSCG00000043488	None
K_450	ENSSSCG00000024674	ABL2	ABL proto-onco 2, non-receptor tyrosine kinase [Source:VGNC Symbol;Acc:VGNC:84985]		N_450	ENSSSCG00000041050	None
K_451	ENSSSCG00000016846	WDR70	WD repeat domain 70 [Source:VGNC Symbol;Acc:VGNC:94937]		N_451	ENSSSCG00000033497	arginine-glutamic acid dipeptide repeats [Source:VGNC Symbol;Acc:VGNC:92216]
K_452	ENSSSCG00000026473	ABCA8	ATP binding cassette subfamily A member 8 [Source:HGNC Symbol;Acc:HGNC:38]		N_452	ENSSSCG00000051012	None
K_453	ENSSSCG00000031267	NIPAL2	NIPA like domain containing 2 [Source:VGNC Symbol;Acc:VGNC:90749]		N_453	ENSSSCG00000041517	None
K_454	ENSSSCG00000022828	PNN	pinin, desmosome associated protein [Source:VGNC Symbol;Acc:VGNC:91603]		N_454	ENSSSCG00000038717	phenylalanyl-tRNA synthetase 2, mitochondrial [Source:VGNC Symbol;Acc:VGNC:88013]
K_455	ENSSSCG00000004781	PAK6	p21 (RAC1) activated kinase 6 [Source:VGNC Symbol;Acc:VGNC:103144]		N_455	ENSSSCG00000047728	None
K_456	ENSSSCG00000008447	CAMKMT	calmodulin-lysine N-methyltransferase [Source:VGNC Symbol;Acc:VGNC:86159]		N_456	ENSSSCG00000032379	None
K_457	ENSSSCG00000008448	PREPL	prolyl endopeptidase like [Source:VGNC Symbol;Acc:VGNC:91790]		N_457	ENSSSCG00000039709	None
K_458	ENSSSCG00000007432	ZNF335	zinc finger protein 335 [Source:VGNC Symbol;Acc:VGNC:95664]		N_458	ENSSSCG00000045061	None
K_459	ENSSSCG00000004027	PDE10A	phosphodiesterase 10A [Source:VGNC Symbol;Acc:VGNC:91248]		N_459	ENSSSCG00000049070	None
K_460	ENSSSCG00000028123	VPS26B	VPS26, retromer complex component B [Source:NCBI gene (formerly Entrezgene);Acc:100192441]		N_460	ENSSSCG00000050659	None
K_461	ENSSSCG00000028149	THYN1	thymocyte nuclear protein 1 [Source:VGNC Symbol;Acc:VGNC:93974]		N_461	ENSSSCG00000003278	None
K_462	ENSSSCG00000017158	CCDC40	coiled-coil domain containing 40 [Source:VGNC Symbol;Acc:VGNC:86297]		N_462	ENSSSCG00000038458	None
K_463	ENSSSCG00000011376	IHO1	interactor of HORMAD1 1 [Source:VGNC Symbol;Acc:VGNC:86295]		N_463	ENSSSCG00000048945	None
K_464	ENSSSCG00000011379	KLHDC8B	kelch domain containing 8B [Source:VGNC Symbol;Acc:VGNC:89509]		N_464	ENSSSCG00000041431	None
K_465	ENSSSCG00000001500	COL21A1	collagen type XXI alpha 1 chain [Source:HGNC Symbol;Acc:HGNC:17025]		N_465	ENSSSCG00000040419	None
K_466	ENSSSCG00000040638	DIO2	iodothyronine deiodinase 2 [Source:VGNC Symbol;Acc:VGNC:103935]		N_466	ENSSSCG00000013132	None
K_467	ENSSSCG00000015355	DGKB	diacylglycerol kinase beta [Source:VGNC Symbol;Acc:VGNC:87270]		N_467	ENSSSCG00000049374	None
K_468	ENSSSCG00000010067	MIF	macrophage migration inhibitory factor [Source:VGNC Symbol;Acc:VGNC:90222]		N_468	ENSSSCG00000046368	None
K_469	ENSSSCG00000000955	TBC1D22A	TBC1 domain family member 22A [Source:VGNC Symbol;Acc:VGNC:93770]		N_469	ENSSSCG00000040034	None
K_470	ENSSSCG00000005399	RNF20	ring finger protein 20 [Source:VGNC Symbol;Acc:VGNC:92378]		N_470	ENSSSCG00000035373	None
K_471	ENSSSCG00000024998	PCDHA11	protocadherin alpha 11 [Source:HGNC Symbol;Acc:HGNC:8665]		N_471	ENSSSCG00000048711	None
K_472	ENSSSCG00000004405	FIG4	FIG4 phosphoinositide 5-phosphatase [Source:VGNC Symbol;Acc:VGNC:88136]		N_472	ENSSSCG00000029261	None
K_473	ENSSSCG00000013311	KIAA1549L	KIAA1549 like [Source:VGNC Symbol;Acc:VGNC:89445]		N_473	ENSSSCG00000051443	None
K_474	ENSSSCG00000010966	CCL19	C-C motif chemokine ligand 19 [Source:VGNC Symbol;Acc:VGNC:95483]		N_474	ENSSSCG00000046408	None
K_475	ENSSSCG00000000873	ANO4	anoctamin 4 [Source:VGNC Symbol;Acc:VGNC:85357]		N_475	ENSSSCG00000048434	None
K_476	ENSSSCG00000009048	GAB1	GRB2 associated binding protein 1 [Source:VGNC Symbol;Acc:VGNC:88294]		N_476	ENSSSCG00000049192	None
K_477	ENSSSCG00000022536	SLC37A2	solute carrier family 37 member 2 [Source:VGNC Symbol;Acc:VGNC:98323]		N_477	ENSSSCG00000042310	None
K_478	ENSSSCG00000039276	UGT2B31	UDP-glucuronosyltransferase 2B31 [Source:NCBI gene (formerly Entrezgene);Acc:100514063]		N_478	ENSSSCG00000012669	Rho GTPase activating protein 36 [Source:VGNC Symbol;Acc:VGNC:85474]
K_479	ENSSSCG00000024222	MLH1	mutL homolog 1 [Source:VGNC Symbol;Acc:VGNC:90252]		N_479	ENSSSCG00000044348	None
K_480	ENSSSCG00000030247	EPM2AIP1	EPM2A interacting protein 1 [Source:VGNC Symbol;Acc:VGNC:87741]		N_480	ENSSSCG00000046707	None
K_481	ENSSSCG00000014369	CD14	CD14 molecule [Source:VGNC Symbol;Acc:VGNC:86389]		N_481	ENSSSCG00000043631	None
K_482	ENSSSCG00000001425	DXO	decapping exoribonuclease [Source:VGNC Symbol;Acc:VGNC:87493]		N_482	ENSSSCG00000001658	mitochondrial ribosomal protein L2 [Source:VGNC Symbol;Acc:VGNC:103072]
K_483	ENSSSCG00000001426	STK19	serine/threonine kinase 19 [Source:VGNC Symbol;Acc:VGNC:93550]		N_483	ENSSSCG00000044928	None
K_484	ENSSSCG00000001566	RAB44	RAB44, member RAS onco family [Source:VGNC Symbol;Acc:VGNC:98269]		N_484	ENSSSCG00000044016	None
K_485	ENSSSCG00000037539	SORCS2	sortilin related VPS10 domain containing receptor 2 [Source:VGNC Symbol;Acc:VGNC:93340]		N_485	ENSSSCG00000041949	None
K_486	ENSSSCG00000035133	MTMR9	myotubularin related protein 9 [Source:VGNC Symbol;Acc:VGNC:90464]		N_486	ENSSSCG00000033487	None
K_487	ENSSSCG00000005465	SUSD1	sushi domain containing 1 [Source:VGNC Symbol;Acc:VGNC:93633]		N_487	ENSSSCG00000044356	None
K_488	ENSSSCG00000015446	PNPLA8	patatin like phospholipase domain containing 8 [Source:VGNC Symbol;Acc:VGNC:91610]		N_488	ENSSSCG00000013559	None
K_489	ENSSSCG00000027525	DHCR24	24-dehydrocholesterol reductase [Source:NCBI gene (formerly Entrezgene);Acc:100628197]		N_489	ENSSSCG00000033635	None
K_490	ENSSSCG00000010445	ANKRD22	ankyrin repeat domain 22 [Source:VGNC Symbol;Acc:VGNC:85329]		N_490	ENSSSCG00000046576	None
K_491	ENSSSCG00000011181	NEK11	NIMA related kinase 11 [Source:HGNC Symbol;Acc:HGNC:18593]		N_491	ENSSSCG00000043048	None
K_492	ENSSSCG00000013761	CC2D1A	coiled-coil and C2 domain containing 1A [Source:VGNC Symbol;Acc:VGNC:86235]		N_492	ENSSSCG00000049794	None
K_493	ENSSSCG00000013760	BRME1	break repair meiotic recombinase recruitment factor 1 [Source:VGNC Symbol;Acc:VGNC:86006]		N_493	ENSSSCG00000034914	CD163 molecule-like 1 [Source:NCBI gene (formerly Entrezgene);Acc:100144477]
K_494	ENSSSCG00000006116	SLC26A7	solute carrier family 26 member 7 [Source:VGNC Symbol;Acc:VGNC:93032]		N_494	ENSSSCG00000050577	None
K_495	ENSSSCG00000039660	LRRC69	leucine rich repeat containing 69 [Source:HGNC Symbol;Acc:HGNC:34303]		N_495	ENSSSCG00000050480	None
K_496	ENSSSCG00000029464	KDM5A	lysine demethylase 5A [Source:VGNC Symbol;Acc:VGNC:89415]		N_496	ENSSSCG00000040764	None
K_497	ENSSSCG00000016557	CPA1	carboxypeptidase A1 [Source:VGNC Symbol;Acc:VGNC:86930]		N_497	ENSSSCG00000038825	None
K_498	ENSSSCG00000000553	TM7SF3	transmembrane 7 superfamily member 3 [Source:VGNC Symbol;Acc:VGNC:94035]		N_498	ENSSSCG00000043615	None
K_499	ENSSSCG00000021606	FLVCR2	FLVCR heme transporter 2 [Source:VGNC Symbol;Acc:VGNC:96581]		N_499	ENSSSCG00000043325	None
K_500	ENSSSCG00000002623	GSTA1	glutathione S-transferase alpha 1 [Source:NCBI gene (formerly Entrezgene);Acc:397682]		N_500	ENSSSCG00000031979	None
K_501	ENSSSCG00000032213	DBI	diazepam binding inhibitor, acyl-CoA binding protein [Source:HGNC Symbol;Acc:HGNC:2690]		N_501	ENSSSCG00000036715	None
K_502	ENSSSCG00000013246	C11orf49	chromosome 2 C11orf49 homolog [Source:VGNC Symbol;Acc:VGNC:85997]		N_502	ENSSSCG00000031902	None
K_503	ENSSSCG00000016671	ITPRID1	ITPR interacting domain containing 1 [Source:VGNC Symbol;Acc:VGNC:89255]		N_503	ENSSSCG00000036013	None
K_504	ENSSSCG00000005393	PLPPR1	phospholipid phosphatase related 1 [Source:VGNC Symbol;Acc:VGNC:103153]		N_504	ENSSSCG00000036669	None
K_505	ENSSSCG00000007072	SPTLC3	serine palmitoyltransferase long chain base subunit 3 [Source:VGNC Symbol;Acc:VGNC:95801]		N_505	ENSSSCG00000050004	None
K_506	ENSSSCG00000035757	SSBP2	single stranded DNA binding protein 2 [Source:VGNC Symbol;Acc:VGNC:93480]		N_506	ENSSSCG00000041733	None
K_507	ENSSSCG00000007317	DLGAP4	DLG associated protein 4 [Source:VGNC Symbol;Acc:VGNC:96043]		N_507	ENSSSCG00000046528	None
K_508	ENSSSCG00000036002	TGIF2	TGFB induced factor homeobox 2 [Source:VGNC Symbol;Acc:VGNC:95656]		N_508	ENSSSCG00000010931	adiponectin receptor 1 [Source:NCBI gene (formerly Entrezgene);Acc:404695]
K_509	ENSSSCG00000018373	SNORA24	small nucleolar RNA, H/ACA box 24 [Source:HGNC Symbol;Acc:HGNC:32614]		N_509	ENSSSCG00000048294	None
K_510	ENSSSCG00000012521	GPRASP2	G protein-coupled receptor associated sorting protein 2 [Source:VGNC Symbol;Acc:VGNC:88641]		N_510	ENSSSCG00000043113	None
K_511	ENSSSCG00000002039	MMP14	matrix metallopeptidase 14 [Source:NCBI gene (formerly Entrezgene);Acc:397471]		N_511	ENSSSCG00000047136	None
K_512	ENSSSCG00000002041	SLC7A7	solute carrier family 7 member 7 [Source:VGNC Symbol;Acc:VGNC:93175]		N_512	ENSSSCG00000033808	None
K_513	ENSSSCG00000039307	H2AJ	H2A.J histone [Source:HGNC Symbol;Acc:HGNC:14456]		N_513	ENSSSCG00000049694	None
K_514	ENSSSCG00000010990	NOL6	nucleolar protein 6 [Source:VGNC Symbol;Acc:VGNC:95926]		N_514	ENSSSCG00000046611	None
K_515	ENSSSCG00000013427	DAZAP1	cold inducible RNA binding protein [Source:NCBI gene (formerly Entrezgene);Acc:100522851]		N_515	ENSSSCG00000050740	None
K_516	ENSSSCG00000010433	SGMS1	sphingomyelin synthase 1 [Source:VGNC Symbol;Acc:VGNC:92794]		N_516	ENSSSCG00000033395	None
K_517	ENSSSCG00000031118	PREX1	phosphatidylinositol-3,4,5-trisphosphate dependent Rac exchange factor 1 [Source:VGNC Symbol;Acc:VGNC:96264]		N_517	ENSSSCG00000043584	None
K_518	ENSSSCG00000005368	XPA	XPA, DNA damage recognition and repair factor [Source:VGNC Symbol;Acc:VGNC:94998]		N_518	ENSSSCG00000005962	None
K_519	ENSSSCG00000034330	U6	U6 spliceosomal RNA [Source:RFAM;Acc:RF00026]		N_519	ENSSSCG00000043657	None
K_520	ENSSSCG00000020945	SMDT1	single-pass membrane protein with aspartate rich tail 1 [Source:VGNC Symbol;Acc:VGNC:93247]		N_520	ENSSSCG00000014467	None
K_521	ENSSSCG00000000050	NAGA	alpha-N-acetylgalactosaminidase [Source:VGNC Symbol;Acc:VGNC:90569]		N_521	ENSSSCG00000048865	None
K_522	ENSSSCG00000038492	PHETA2	PH domain containing endocytic trafficking adaptor 2 [Source:VGNC Symbol;Acc:VGNC:91374]		N_522	ENSSSCG00000031845	None
K_523	ENSSSCG00000006610	S100A11	S100 calcium binding protein A11 [Source:VGNC Symbol;Acc:VGNC:92537]		N_523	ENSSSCG00000050809	None
K_524	ENSSSCG00000033675	SPAI-2	sodium/potassium ATPase inhibitor SPAI-2 [Source:NCBI gene (formerly Entrezgene);Acc:445518]		N_524	ENSSSCG00000041810	None
K_525	ENSSSCG00000009369	COG6	component of oligomeric golgi complex 6 [Source:VGNC Symbol;Acc:VGNC:86858]		N_525	ENSSSCG00000051322	None
K_526	ENSSSCG00000016487	MGAM2	maltase-glucoamylase 2 (putative) [Source:HGNC Symbol;Acc:HGNC:28101]		N_526	ENSSSCG00000048477	None
K_527	ENSSSCG00000005617	STXBP1	syntaxin binding protein 1 [Source:VGNC Symbol;Acc:VGNC:93596]		N_527	ENSSSCG00000048822	None
K_528	ENSSSCG00000010226	JMJD1C	jumonji domain containing 1C [Source:VGNC Symbol;Acc:VGNC:89285]		N_528	ENSSSCG00000006061	zinc finger protein 706 [Source:VGNC Symbol;Acc:VGNC:98908]
K_529	ENSSSCG00000017311	MAPT	microtubule associated protein tau [Source:VGNC Symbol;Acc:VGNC:90016]		N_529	ENSSSCG00000046183	None
K_530	ENSSSCG00000020990	DNAH12	dynein axonemal heavy chain 12 [Source:HGNC Symbol;Acc:HGNC:2943]		N_530	ENSSSCG00000047920	None
K_531	ENSSSCG00000011465	PDE12	phosphodiesterase 12 [Source:VGNC Symbol;Acc:VGNC:104020]		N_531	ENSSSCG00000043499	None
K_532	ENSSSCG00000016043	OSGEPL1	O-sialoglycoprotein endopeptidase like 1 [Source:VGNC Symbol;Acc:VGNC:95988]		N_532	ENSSSCG00000044305	None
K_533	ENSSSCG00000016045	PMS1	PMS1 homolog 1, mismatch repair system component [Source:VGNC Symbol;Acc:VGNC:98205]		N_533	ENSSSCG00000048163	None
K_534	ENSSSCG00000040666	REX1BD	required for excision 1-B domain containing [Source:VGNC Symbol;Acc:VGNC:92227]		N_534	ENSSSCG00000049114	None
K_535	ENSSSCG00000045110	OR6C2	olfactory receptor family 6 subfamily C member 2 [Source:HGNC Symbol;Acc:HGNC:15436]		N_535	ENSSSCG00000042625	None
K_536	ENSSSCG00000015499	RABGAP1L	RAB GTPase activating protein 1 like [Source:HGNC Symbol;Acc:HGNC:24663]		N_536	ENSSSCG00000051624	None
K_537	ENSSSCG00000011528	IL5RA	interleukin 5 receptor subunit alpha [Source:VGNC Symbol;Acc:VGNC:89111]		N_537	ENSSSCG00000037286	None
K_538	ENSSSCG00000009954	CRYBB3	crystallin beta B3 [Source:VGNC Symbol;Acc:VGNC:87017]		N_538	ENSSSCG00000048783	None
K_539	ENSSSCG00000033412	B4GALNT3	beta-1,4-N-acetyl-galactosaminyltransferase 3 [Source:VGNC Symbol;Acc:VGNC:85731]		N_539	ENSSSCG00000051129	None
K_540	ENSSSCG00000031592	ZNF462	zinc finger protein 462 [Source:VGNC Symbol;Acc:VGNC:95244]		N_540	ENSSSCG00000042907	None
K_541	ENSSSCG00000016722	UBE2D4	ubiquitin conjugating enzyme E2 D4 (putative) [Source:HGNC Symbol;Acc:HGNC:21647]		N_541	ENSSSCG00000033089	None
K_542	ENSSSCG00000015694	ZRANB3	zinc finger RANBP2-type containing 3 [Source:VGNC Symbol;Acc:VGNC:96073]		N_542	ENSSSCG00000042644	None
K_543	ENSSSCG00000016850	LIFR	LIF receptor subunit alpha [Source:HGNC Symbol;Acc:HGNC:6597]		N_543	ENSSSCG00000048362	None
K_544	ENSSSCG00000006561	SLC39A1	solute carrier family 39 member 1 [Source:VGNC Symbol;Acc:VGNC:93101]		N_544	ENSSSCG00000020913	None
K_545	ENSSSCG00000000694	GAPDH	glyceraldehyde-3-phosphate dehydrogenase [Source:VGNC Symbol;Acc:VGNC:103283]		N_545	ENSSSCG00000032422	None
K_546	ENSSSCG00000022083	ANKS1B	ankyrin repeat and sterile alpha motif domain containing 1B [Source:VGNC Symbol;Acc:VGNC:103214]		N_546	ENSSSCG00000046876	None
K_547	ENSSSCG00000010068	SLC2A11	solute carrier family 2 member 11 [Source:HGNC Symbol;Acc:HGNC:14239]		N_547	ENSSSCG00000042673	None
K_548	ENSSSCG00000007917	RBFOX1	RNA binding fox-1 homolog 1 [Source:VGNC Symbol;Acc:VGNC:92139]		N_548	ENSSSCG00000047694	None
K_549	ENSSSCG00000021208	SELENOP	selenoprotein P [Source:VGNC Symbol;Acc:VGNC:92691]		N_549	ENSSSCG00000037879	galectin 7 [Source:NCBI gene (formerly Entrezgene);Acc:100217394]
K_550	ENSSSCG00000012000	GBE1	1,4-alpha-glucan branching enzyme 1 [Source:VGNC Symbol;Acc:VGNC:88374]		N_550	ENSSSCG00000035570	None
K_551	ENSSSCG00000035565	CCDC134	coiled-coil domain containing 134 [Source:VGNC Symbol;Acc:VGNC:86256]		N_551	ENSSSCG00000041082	None
K_552	ENSSSCG00000011498	SLC25A26	solute carrier family 25 member 26 [Source:VGNC Symbol;Acc:VGNC:93003]		N_552	ENSSSCG00000036833	None
K_553	ENSSSCG00000012890	TCIRG1	T cell immune regulator 1, ATPase H+ transporting V0 subunit a3 [Source:VGNC Symbol;Acc:VGNC:93828]		N_553	ENSSSCG00000041777	None
K_554	ENSSSCG00000037455	NDUFS8	NADH:ubiquinone oxidoreductase core subunit S8 [Source:VGNC Symbol;Acc:VGNC:90656]		N_554	ENSSSCG00000045064	None
K_555	ENSSSCG00000012893	UNC93B1	unc-93 homolog B1, TLR signaling regulator [Source:VGNC Symbol;Acc:VGNC:94712]		N_555	ENSSSCG00000041497	None
K_556	ENSSSCG00000006927	PKN2	protein kinase N2 [Source:VGNC Symbol;Acc:VGNC:91482]		N_556	ENSSSCG00000051782	None
K_557	ENSSSCG00000036553	SAMD12	sterile alpha motif domain containing 12 [Source:VGNC Symbol;Acc:VGNC:92565]		N_557	ENSSSCG00000033458	None
K_558	ENSSSCG00000017778	DHRS13	dehydrogenase/reductase 13 [Source:VGNC Symbol;Acc:VGNC:97965]		N_558	ENSSSCG00000049044	None
K_559	ENSSSCG00000003784	LRRIQ3	leucine rich repeats and IQ motif containing 3 [Source:VGNC Symbol;Acc:VGNC:89859]		N_559	ENSSSCG00000037521	None
K_560	ENSSSCG00000039546	KNTC1	kinetochore associated 1 [Source:VGNC Symbol;Acc:VGNC:89559]		N_560	ENSSSCG00000051138	None
K_561	ENSSSCG00000014011	RASGEF1C	RasGEF domain family member 1C [Source:VGNC Symbol;Acc:VGNC:92110]		N_561	ENSSSCG00000016085	None
K_562	ENSSSCG00000021814	ZMYM2	zinc finger MYM-type containing 2 [Source:VGNC Symbol;Acc:VGNC:95182]		N_562	ENSSSCG00000032127	None
K_563	ENSSSCG00000016657	AOAH	acyloxyacyl hydrolase [Source:VGNC Symbol;Acc:VGNC:85374]		N_563	ENSSSCG00000042353	None
K_564	ENSSSCG00000016659	KIAA0895	KIAA0895 [Source:VGNC Symbol;Acc:VGNC:89436]		N_564	ENSSSCG00000014296	voltage dependent anion channel 1 [Source:VGNC Symbol;Acc:VGNC:100881]
K_565	ENSSSCG00000030182	DEDD2	death effector domain containing 2 [Source:VGNC Symbol;Acc:VGNC:87237]		N_565	ENSSSCG00000009338	FRY microtubule binding protein [Source:VGNC Symbol;Acc:VGNC:101488]
K_566	ENSSSCG00000037132	POU2F2	POU class 2 homeobox 2 [Source:VGNC Symbol;Acc:VGNC:91673]		N_566	ENSSSCG00000041410	None
K_567	ENSSSCG00000032092	DDX5	DEAD-box helicase 5 [Source:VGNC Symbol;Acc:VGNC:87226]		N_567	ENSSSCG00000048185	None
K_568	ENSSSCG00000017277	PECAM1	platelet and endothelial cell adhesion molecule 1 [Source:VGNC Symbol;Acc:VGNC:91304]		N_568	ENSSSCG00000042638	None
K_569	ENSSSCG00000036057	POLG2	DNA polymerase gamma 2, accessory subunit [Source:VGNC Symbol;Acc:VGNC:91634]		N_569	ENSSSCG00000033210	None
K_570	ENSSSCG00000039315	SOX10	SRY-box transcription factor 10 [Source:VGNC Symbol;Acc:VGNC:93350]		N_570	ENSSSCG00000032920	None
K_571	ENSSSCG00000000116	POLR2F	RNA polymerase II, I and III subunit F [Source:VGNC Symbol;Acc:VGNC:91650]		N_571	ENSSSCG00000028005	VPS33A core subunit of CORVET and HOPS complexes [Source:NCBI gene (formerly Entrezgene);Acc:100049702]
K_572	ENSSSCG00000040836	DCC	DCC netrin 1 receptor [Source:VGNC Symbol;Acc:VGNC:103078]		N_572	ENSSSCG00000038672	None
K_573	ENSSSCG00000032446	C1orf116	chromosome 9 C1orf116 homolog [Source:VGNC Symbol;Acc:VGNC:86093]		N_573	ENSSSCG00000048820	None
K_574	ENSSSCG00000009169	SLC39A8	solute carrier family 39 member 8 [Source:VGNC Symbol;Acc:VGNC:93109]		N_574	ENSSSCG00000001414	casein kinase 2 beta [Source:NCBI gene (formerly Entrezgene);Acc:397211]
K_575	ENSSSCG00000011720	MBNL1	muscleblind like splicing regulator 1 [Source:VGNC Symbol;Acc:VGNC:90054]		N_575	ENSSSCG00000042786	None
K_576	ENSSSCG00000012059	HLCS	holocarboxylase synthetase [Source:VGNC Symbol;Acc:VGNC:88895]		N_576	ENSSSCG00000050050	None
K_577	ENSSSCG00000005225	RFX3	regulatory factor X3 [Source:VGNC Symbol;Acc:VGNC:92245]		N_577	ENSSSCG00000050456	None
K_578	ENSSSCG00000023674	SON	SON DNA and RNA binding protein [Source:VGNC Symbol;Acc:VGNC:93336]		N_578	ENSSSCG00000012832	None
K_579	ENSSSCG00000010162	SLC35F3	solute carrier family 35 member F3 [Source:VGNC Symbol;Acc:VGNC:93083]		N_579	ENSSSCG00000034158	None
K_580	ENSSSCG00000027169	ENOSF1	enolase superfamily member 1 [Source:VGNC Symbol;Acc:VGNC:87705]		N_580	ENSSSCG00000047815	None
K_581	ENSSSCG00000035688	U6	U6 spliceosomal RNA [Source:RFAM;Acc:RF00026]		N_581	ENSSSCG00000042641	None
K_582	ENSSSCG00000040678	TYMS	thymidylate synthetase [Source:VGNC Symbol;Acc:VGNC:94616]		N_582	ENSSSCG00000047057	None
K_583	ENSSSCG00000039398	CLUL1	clusterin like 1 [Source:VGNC Symbol;Acc:VGNC:86793]		N_583	ENSSSCG00000048220	None
K_584	ENSSSCG00000028017	U6	U6 spliceosomal RNA [Source:RFAM;Acc:RF00026]		N_584	ENSSSCG00000050192	None
K_585	ENSSSCG00000036837	HS3ST4	heparan sulfate-glucosamine 3-sulfotransferase 4 [Source:VGNC Symbol;Acc:VGNC:106584]		N_585	ENSSSCG00000020830	None
K_586	ENSSSCG00000021325	MCFD2	multiple coagulation factor deficiency 2, ER cargo receptor complex subunit [Source:VGNC Symbol;Acc:VGNC:103980]		N_586	ENSSSCG00000044725	None
K_587	ENSSSCG00000015307	CDK14	cyclin dependent kinase 14 [Source:VGNC Symbol;Acc:VGNC:86498]		N_587	ENSSSCG00000039883	None
K_588	ENSSSCG00000014970	MTMR2	myotubularin related protein 2 [Source:VGNC Symbol;Acc:VGNC:90460]		N_588	ENSSSCG00000031706	None
K_589	ENSSSCG00000033898	EPHA6	EPH receptor A6 [Source:HGNC Symbol;Acc:HGNC:19296]		N_589	ENSSSCG00000041091	None
K_590	ENSSSCG00000040706	DBN1	drebrin 1 [Source:VGNC Symbol;Acc:VGNC:87164]		N_590	ENSSSCG00000033414	None
K_591	ENSSSCG00000014960	AMOTL1	angiomotin like 1 [Source:VGNC Symbol;Acc:VGNC:85284]		N_591	ENSSSCG00000046128	None
K_592	ENSSSCG00000033443	DEPDC1	DEP domain containing 1 [Source:VGNC Symbol;Acc:VGNC:87258]		N_592	ENSSSCG00000042794	None
K_593	ENSSSCG00000016073	PGAP1	post-GPI attachment to proteins inositol deacylase 1 [Source:VGNC Symbol;Acc:VGNC:96099]		N_593	ENSSSCG00000046966	None
K_594	ENSSSCG00000027447	TMTC1	transmembrane O-mannosyltransferase targeting cadherins 1 [Source:VGNC Symbol;Acc:VGNC:94241]		N_594	ENSSSCG00000044242	None
K_595	ENSSSCG00000011454	SFMBT1	Scm like with four mbt domains 1 [Source:VGNC Symbol;Acc:VGNC:92773]		N_595	ENSSSCG00000050375	None
K_596	ENSSSCG00000011246	VILL	villin like [Source:VGNC Symbol;Acc:VGNC:94825]		N_596	ENSSSCG00000003691	None
K_597	ENSSSCG00000011329	CCDC12	coiled-coil domain containing 12 [Source:VGNC Symbol;Acc:VGNC:103915]		N_597	ENSSSCG00000045790	None
K_598	ENSSSCG00000024485	RUNDC3B	RUN domain containing 3B [Source:VGNC Symbol;Acc:VGNC:92515]		N_598	ENSSSCG00000042639	None
K_599	ENSSSCG00000038444	ENY2	ENY2 transcription and export complex 2 subunit [Source:VGNC Symbol;Acc:VGNC:98792]		N_599	ENSSSCG00000043378	None
K_600	ENSSSCG00000006029	NUDCD1	NudC domain containing 1 [Source:VGNC Symbol;Acc:VGNC:90949]		N_600	ENSSSCG00000039259	None
K_601	ENSSSCG00000037673	BFAR	bifunctional apoptosis regulator [Source:VGNC Symbol;Acc:VGNC:85809]		N_601	ENSSSCG00000047476	None
K_602	ENSSSCG00000004242	TBC1D32	TBC1 domain family member 32 [Source:VGNC Symbol;Acc:VGNC:93777]		N_602	ENSSSCG00000048831	None
K_603	ENSSSCG00000010457	KIF20B	kinesin family member 20B [Source:VGNC Symbol;Acc:VGNC:89463]		N_603	ENSSSCG00000031919	None
K_604	ENSSSCG00000000199	SPATS2	spermatogenesis associated serine rich 2 [Source:HGNC Symbol;Acc:HGNC:18650]		N_604	ENSSSCG00000000982	tubulin tyrosine ligase like 8 [Source:VGNC Symbol;Acc:VGNC:94572]
K_605	ENSSSCG00000000039	POLDIP3	DNA polymerase delta interacting protein 3 [Source:VGNC Symbol;Acc:VGNC:91630]		N_605	ENSSSCG00000000983	interleukin 17 receptor E like [Source:VGNC Symbol;Acc:VGNC:89088]
K_606	ENSSSCG00000019269	U6	U6 spliceosomal RNA [Source:RFAM;Acc:RF00026]		N_606	ENSSSCG00000051452	None
K_607	ENSSSCG00000019768	U12	U12 minor spliceosomal RNA [Source:RFAM;Acc:RF00007]		N_607	ENSSSCG00000051170	None
K_608	ENSSSCG00000010444	LIPM	lipase family member M [Source:VGNC Symbol;Acc:VGNC:89742]		N_608	ENSSSCG00000051227	None
K_609	ENSSSCG00000011160	ADARB2	adenosine deaminase RNA specific B2 (inactive) [Source:HGNC Symbol;Acc:HGNC:227]		N_609	ENSSSCG00000031778	cytochrome P450 family 4 subfamily X member 1 [Source:VGNC Symbol;Acc:VGNC:103359]
K_610	ENSSSCG00000024904	SEC22A	SEC22 homolog A, vesicle trafficking protein [Source:VGNC Symbol;Acc:VGNC:92673]		N_610	ENSSSCG00000008990	None
K_611	ENSSSCG00000037507	BTBD9	BTB domain containing 9 [Source:VGNC Symbol;Acc:VGNC:85909]		N_611	ENSSSCG00000037745	zinc finger and BTB domain containing 3 [Source:VGNC Symbol;Acc:VGNC:95067]
K_612	ENSSSCG00000021207	HESX1	HESX homeobox 1 [Source:VGNC Symbol;Acc:VGNC:88860]		N_612	ENSSSCG00000042164	None
K_613	ENSSSCG00000016565	ZC3HC1	zinc finger C3HC-type containing 1 [Source:VGNC Symbol;Acc:VGNC:95104]		N_613	ENSSSCG00000039356	None
K_614	ENSSSCG00000022661	FCHO2	FCH and mu domain containing endocytic adaptor 2 [Source:VGNC Symbol;Acc:VGNC:88066]		N_614	ENSSSCG00000045644	None
K_615	ENSSSCG00000039397	ETNK1	ethanolamine kinase 1 [Source:VGNC Symbol;Acc:VGNC:87806]		N_615	ENSSSCG00000023045	None
K_616	ENSSSCG00000037459	TCTA	T cell leukemia translocation altered [Source:HGNC Symbol;Acc:HGNC:11692]		N_616	ENSSSCG00000051629	None
K_617	ENSSSCG00000022080	RHOA	ras homolog family member A [Source:VGNC Symbol;Acc:VGNC:92284]		N_617	ENSSSCG00000041944	None
K_618	ENSSSCG00000011137	GDI2	GDP dissociation inhibitor 2 [Source:VGNC Symbol;Acc:VGNC:98019]		N_618	ENSSSCG00000041143	None
K_619	ENSSSCG00000023710	REEP1	receptor accessory protein 1 [Source:VGNC Symbol;Acc:VGNC:92197]		N_619	ENSSSCG00000042019	None
K_620	ENSSSCG00000005986	FAM83A	family with sequence similarity 83 member A [Source:VGNC Symbol;Acc:VGNC:87988]		N_620	ENSSSCG00000005880	chromosome 4 C8orf33 homolog [Source:VGNC Symbol;Acc:VGNC:86033]
K_621	ENSSSCG00000033546	UBXN11	UBX domain protein 11 [Source:VGNC Symbol;Acc:VGNC:94676]		N_621	ENSSSCG00000043210	None
K_622	ENSSSCG00000006391	ATP1A4	ATPase Na+/K+ transporting subunit alpha 2 [Source:NCBI gene (formerly Entrezgene);Acc:396828]		N_622	ENSSSCG00000009497	None
K_623	ENSSSCG00000006392	IGSF8	immunoglobulin superfamily member 8 [Source:VGNC Symbol;Acc:VGNC:89069]		N_623	ENSSSCG00000045137	None
K_624	ENSSSCG00000011653	PCCB	propionyl-CoA carboxylase subunit beta [Source:VGNC Symbol;Acc:VGNC:91210]		N_624	ENSSSCG00000047634	None
K_625	ENSSSCG00000011176	SUSD4	sushi domain containing 4 [Source:VGNC Symbol;Acc:VGNC:96085]		N_625	ENSSSCG00000043505	None
K_626	ENSSSCG00000028201	CWF19L2	CWF19 like cell cycle control factor 2 [Source:VGNC Symbol;Acc:VGNC:96726]		N_626	ENSSSCG00000033564	None
K_627	ENSSSCG00000038146	SNORD49B	small nucleolar RNA, C/D box 49B [Source:HGNC Symbol;Acc:HGNC:32721]		N_627	ENSSSCG00000045482	None
K_628	ENSSSCG00000018032	TRPV2	transient receptor potential cation channel subfamily V member 2 [Source:VGNC Symbol;Acc:VGNC:94474]		N_628	ENSSSCG00000032190	chromosome 8 C4orf36 homolog [Source:VGNC Symbol;Acc:VGNC:98914]
K_629	ENSSSCG00000040348	LIN7A	lin-7 homolog A, crumbs cell polarity complex component [Source:VGNC Symbol;Acc:VGNC:89730]		N_629	ENSSSCG00000025673	None
K_630	ENSSSCG00000040177	ASIC2	acid sensing ion channel subunit 2 [Source:VGNC Symbol;Acc:VGNC:97893]		N_630	ENSSSCG00000043092	None
K_631	ENSSSCG00000005614	NIBAN2	niban apoptosis regulator 2 [Source:VGNC Symbol;Acc:VGNC:90741]		N_631	ENSSSCG00000051590	None
K_632	ENSSSCG00000012437	ATP7A	ATPase copper transporting alpha [Source:VGNC Symbol;Acc:VGNC:85678]		N_632	ENSSSCG00000046594	None
K_633	ENSSSCG00000005344	MELK	maternal embryonic leucine zipper kinase [Source:VGNC Symbol;Acc:VGNC:90137]		N_633	ENSSSCG00000043830	None
K_634	ENSSSCG00000003512	EIF4G3	eukaryotic translation initiation factor 4 gamma 3 [Source:VGNC Symbol;Acc:VGNC:87632]		N_634	ENSSSCG00000042267	None
K_635	ENSSSCG00000001549	FKBP5	FKBP prolyl isomerase 5 [Source:VGNC Symbol;Acc:VGNC:88148]		N_635	ENSSSCG00000034022	None
K_636	ENSSSCG00000011615	RAB7A	RAB7A, member RAS onco family [Source:VGNC Symbol;Acc:VGNC:98273]		N_636	ENSSSCG00000048086	None
K_637	ENSSSCG00000011612	RPN1	ribophorin I [Source:VGNC Symbol;Acc:VGNC:92430]		N_637	ENSSSCG00000040522	None
K_638	ENSSSCG00000037559	ACOT11	acyl-CoA thioesterase 11 [Source:VGNC Symbol;Acc:VGNC:85016]		N_638	ENSSSCG00000031349	None
K_639	ENSSSCG00000004552	TRIP4	thyroid hormone receptor interactor 4 [Source:VGNC Symbol;Acc:VGNC:94438]		N_639	ENSSSCG00000045984	None
K_640	ENSSSCG00000003690	DLGAP1	DLG associated protein 1 [Source:VGNC Symbol;Acc:VGNC:87330]		N_640	ENSSSCG00000048667	None
K_641	ENSSSCG00000001865	SCAPER	S-phase cyclin A associated protein in the ER [Source:VGNC Symbol;Acc:VGNC:92611]		N_641	ENSSSCG00000050485	None
K_642	ENSSSCG00000001939	TTC6	tetratricopeptide repeat domain 6 [Source:VGNC Symbol;Acc:VGNC:94556]		N_642	ENSSSCG00000045556	None
K_643	ENSSSCG00000031128	PPIC	peptidylprolyl isomerase C [Source:VGNC Symbol;Acc:VGNC:98211]		N_643	ENSSSCG00000046099	None
K_644	ENSSSCG00000039373	SNX24	sorting nexin 24 [Source:VGNC Symbol;Acc:VGNC:93315]		N_644	ENSSSCG00000049220	None
K_645	ENSSSCG00000001065	ATXN1	ataxin 1 [Source:VGNC Symbol;Acc:VGNC:85687]		N_645	ENSSSCG00000009498	None
K_646	ENSSSCG00000008804	GRXCR1	glutaredoxin and cysteine rich domain containing 1 [Source:HGNC Symbol;Acc:HGNC:31673]		N_646	ENSSSCG00000049327	None
K_647	ENSSSCG00000011943	BBX	BBX high mobility group box domain containing [Source:VGNC Symbol;Acc:VGNC:85766]		N_647	ENSSSCG00000024973	guanylate binding protein 1, interferon-inducible [Source:NCBI gene (formerly Entrezgene);Acc:100151938]
K_648	ENSSSCG00000036036	XG	Xg glycoprotein (Xg blood group) [Source:HGNC Symbol;Acc:HGNC:12806]		N_648	ENSSSCG00000030801	None
K_649	ENSSSCG00000037604	U6	U6 spliceosomal RNA [Source:RFAM;Acc:RF00026]		N_649	ENSSSCG00000048942	None
K_650	ENSSSCG00000004691	EIF3J	eukaryotic translation initiation factor 3 subunit J [Source:VGNC Symbol;Acc:VGNC:87621]		N_650	ENSSSCG00000047200	None
K_651	ENSSSCG00000031946	GPC5	glypican 5 [Source:VGNC Symbol;Acc:VGNC:88582]		N_651	ENSSSCG00000047894	None
K_652	ENSSSCG00000022550	DGKG	diacylglycerol kinase gamma [Source:VGNC Symbol;Acc:VGNC:87272]		N_652	ENSSSCG00000011121	CUGBP Elav-like family member 2 [Source:VGNC Symbol;Acc:VGNC:95461]
K_653	ENSSSCG00000009505	MBNL2	muscleblind like splicing regulator 2 [Source:VGNC Symbol;Acc:VGNC:90055]		N_653	ENSSSCG00000040141	None
K_654	ENSSSCG00000017962	KDM6B	lysine demethylase 6B [Source:VGNC Symbol;Acc:VGNC:89416]		N_654	ENSSSCG00000046269	None
K_655	ENSSSCG00000030560	IGF1R	insulin like growth factor 1 receptor [Source:NCBI gene (formerly Entrezgene);Acc:397350]		N_655	ENSSSCG00000043219	None
K_656	ENSSSCG00000000749	SLC6A12	solute carrier family 6 member 12 [Source:VGNC Symbol;Acc:VGNC:93155]		N_656	ENSSSCG00000042804	None
K_657	ENSSSCG00000000748	IQSEC3	IQ motif and Sec7 domain ArfGEF 3 [Source:VGNC Symbol;Acc:VGNC:89196]		N_657	ENSSSCG00000009866	None
K_658	ENSSSCG00000002427	EML5	EMAP like 5 [Source:VGNC Symbol;Acc:VGNC:87686]		N_658	ENSSSCG00000041444	None
K_659	ENSSSCG00000011602	XPC	XPC complex subunit, DNA damage recognition and repair factor [Source:VGNC Symbol;Acc:VGNC:94999]		N_659	ENSSSCG00000042026	None
K_660	ENSSSCG00000012862	OSBPL5	oxysterol binding protein like 5 [Source:VGNC Symbol;Acc:VGNC:91072]		N_660	ENSSSCG00000047157	None
K_661	ENSSSCG00000015300	ZNF804B	zinc finger protein 804B [Source:VGNC Symbol;Acc:VGNC:95307]		N_661	ENSSSCG00000050552	None
K_662	ENSSSCG00000014023	RUFY1	RUN and FYVE domain containing 1 [Source:VGNC Symbol;Acc:VGNC:92511]		N_662	ENSSSCG00000043804	None
K_663	ENSSSCG00000004113	STXBP5	syntaxin binding protein 5 [Source:VGNC Symbol;Acc:VGNC:93599]		N_663	ENSSSCG00000051271	None
K_664	ENSSSCG00000002859	ANKRD27	ankyrin repeat domain 27 [Source:VGNC Symbol;Acc:VGNC:96907]		N_664	ENSSSCG00000033408	None
K_665	ENSSSCG00000021479	RGS9BP	regulator of G protein signaling 9 binding protein [Source:VGNC Symbol;Acc:VGNC:92271]		N_665	ENSSSCG00000031333	None
K_666	ENSSSCG00000016123	PARD3B	par-3 family cell polarity regulator beta [Source:VGNC Symbol;Acc:VGNC:95618]		N_666	ENSSSCG00000036827	None
K_667	ENSSSCG00000030112	MACROD2	mono-ADP ribosylhydrolase 2 [Source:HGNC Symbol;Acc:HGNC:16126]		N_667	ENSSSCG00000000327	None
K_668	ENSSSCG00000038420	PERP	p53 apoptosis effector related to PMP22 [Source:VGNC Symbol;Acc:VGNC:91316]		N_668	ENSSSCG00000033428	None
K_669	ENSSSCG00000039962	HSPB1	heat shock protein family B (small) member 1 [Source:NCBI gene (formerly Entrezgene);Acc:493184]		N_669	ENSSSCG00000047005	None
K_670	ENSSSCG00000011603	TMEM43	transmembrane protein 43 [Source:VGNC Symbol;Acc:VGNC:99732]		N_670	ENSSSCG00000037546	None
K_671	ENSSSCG00000031736	MGST2	microsomal glutathione S-transferase 2 [Source:VGNC Symbol;Acc:VGNC:90203]		N_671	ENSSSCG00000038408	None
K_672	ENSSSCG00000009347	KL	klotho [Source:VGNC Symbol;Acc:VGNC:101492]		N_672	ENSSSCG00000039228	None
K_673	ENSSSCG00000014028	CLK4	CDC like kinase 4 [Source:VGNC Symbol;Acc:VGNC:86768]		N_673	ENSSSCG00000032840	None
K_674	ENSSSCG00000017787	GIT1	GIT ArfGAP 1 [Source:VGNC Symbol;Acc:VGNC:88457]		N_674	ENSSSCG00000000332	None
K_675	ENSSSCG00000027556	RSRC1	arginine and serine rich coiled-coil 1 [Source:VGNC Symbol;Acc:VGNC:92487]		N_675	ENSSSCG00000039454	None
K_676	ENSSSCG00000030053	ARCN1	archain 1 [Source:VGNC Symbol;Acc:VGNC:85443]		N_676	ENSSSCG00000041168	None
K_677	ENSSSCG00000005449	PTPN3	protein tyrosine phosphatase non-receptor type 3 [Source:VGNC Symbol;Acc:VGNC:91980]		N_677	ENSSSCG00000049596	None
K_678	ENSSSCG00000009334	HSPH1	heat shock protein family H (Hsp110) member 1 [Source:NCBI gene (formerly Entrezgene);Acc:100048931]		N_678	ENSSSCG00000002486	None
K_679	ENSSSCG00000024810	PRAM1	PML-RARA regulated adaptor molecule 1 [Source:VGNC Symbol;Acc:VGNC:91769]		N_679	ENSSSCG00000045288	None
K_680	ENSSSCG00000033516	DHDDS	dehydrodolichyl diphosphate synthase subunit [Source:VGNC Symbol;Acc:VGNC:87279]		N_680	ENSSSCG00000048785	None
K_681	ENSSSCG00000003555	HMGN2	high mobility group nucleosomal binding domain 2 [Source:NCBI gene (formerly Entrezgene);Acc:100524500]		N_681	ENSSSCG00000049886	None
K_682	ENSSSCG00000010012	SLC35E4	solute carrier family 35 member E4 [Source:VGNC Symbol;Acc:VGNC:93080]		N_682	ENSSSCG00000045636	None
K_683	ENSSSCG00000015714	CCDC93	coiled-coil domain containing 93 [Source:VGNC Symbol;Acc:VGNC:96095]		N_683	ENSSSCG00000046385	None
K_684	ENSSSCG00000015283	PIK3C2B	phosphatidylinositol-4-phosphate 3-kinase catalytic subunit type 2 beta [Source:VGNC Symbol;Acc:VGNC:91437]		N_684	ENSSSCG00000034463	None
K_685	ENSSSCG00000013226	PTPMT1	protein tyrosine phosphatase mitochondrial 1 [Source:VGNC Symbol;Acc:VGNC:91971]		N_685	ENSSSCG00000046723	None
K_686	ENSSSCG00000030546	HSD11B1L	hydroxysteroid 11-beta dehydrogenase 1 like [Source:VGNC Symbol;Acc:VGNC:88984]		N_686	ENSSSCG00000044858	None
K_687	ENSSSCG00000013524	MICOS13	mitochondrial contact site and cristae organizing system subunit 13 [Source:VGNC Symbol;Acc:VGNC:100171]		N_687	ENSSSCG00000049761	None
K_688	ENSSSCG00000003793	LRRC7	leucine rich repeat containing 7 [Source:HGNC Symbol;Acc:HGNC:18531]		N_688	ENSSSCG00000041162	None
K_689	ENSSSCG00000037051	U4	U4 spliceosomal RNA [Source:RFAM;Acc:RF00015]		N_689	ENSSSCG00000036974	None
K_690	ENSSSCG00000009901	SIRT4	sirtuin 4 [Source:VGNC Symbol;Acc:VGNC:92887]		N_690	ENSSSCG00000042596	None
K_691	ENSSSCG00000011243	GOLGA4	golgin A4 [Source:VGNC Symbol;Acc:VGNC:88551]		N_691	ENSSSCG00000004782	BUB1 mitotic checkpoint serine/threonine kinase B [Source:VGNC Symbol;Acc:VGNC:103039]
K_692	ENSSSCG00000028979	UVRAG	UV radiation resistance associated [Source:VGNC Symbol;Acc:VGNC:94789]		N_692	ENSSSCG00000049412	None
K_693	ENSSSCG00000006701	CHD1L	chromodomain helicase DNA binding protein 1 like [Source:VGNC Symbol;Acc:VGNC:86630]		N_693	ENSSSCG00000044104	None
K_694	ENSSSCG00000031149	IFN-ALPHA-15	interferon-alpha-15 [Source:NCBI gene (formerly Entrezgene);Acc:100152504]		N_694	ENSSSCG00000044417	None
K_695	ENSSSCG00000011040	CACNB2	calcium voltage-gated channel auxiliary subunit beta 2 [Source:VGNC Symbol;Acc:VGNC:95599]		N_695	ENSSSCG00000047804	None
K_696	ENSSSCG00000010290	MCU	mitochondrial calcium uniporter [Source:VGNC Symbol;Acc:VGNC:90085]		N_696	ENSSSCG00000043950	None
K_697	ENSSSCG00000030168	CYP19A1	cytochrome P450 family 19 subfamily A member 1 [Source:VGNC Symbol;Acc:VGNC:103367]		N_697	ENSSSCG00000047560	None
K_698	ENSSSCG00000015361	LRRC72	leucine rich repeat containing 72 [Source:VGNC Symbol;Acc:VGNC:89853]		N_698	ENSSSCG00000017345	coiled-coil domain containing 103 [Source:VGNC Symbol;Acc:VGNC:86242]
K_699	ENSSSCG00000038190	MPST	mercaptopyruvate sulfurtransferase [Source:VGNC Symbol;Acc:VGNC:90332]		N_699	ENSSSCG00000024070	cyclin dependent kinase 5 [Source:NCBI gene (formerly Entrezgene);Acc:733700]
K_700	ENSSSCG00000000133	TST	thiosulfate sulfurtransferase [Source:VGNC Symbol;Acc:VGNC:94529]		N_700	ENSSSCG00000048326	None
K_701	ENSSSCG00000031790	ssc-mir-9819	ssc-mir-9819 [Source:miRBase;Acc:MI0031586]		N_701	ENSSSCG00000049727	None
K_702	ENSSSCG00000011893	COX17	cytochrome c oxidase copper chaperone COX17 [Source:VGNC Symbol;Acc:VGNC:86921]		N_702	ENSSSCG00000045750	None
K_703	ENSSSCG00000040453	SYN3	synapsin III [Source:HGNC Symbol;Acc:HGNC:11496]		N_703	ENSSSCG00000004511	myosin VB [Source:VGNC Symbol;Acc:VGNC:103131]
K_704	ENSSSCG00000000157	BPIFC	BPI fold containing family C [Source:VGNC Symbol;Acc:VGNC:85865]		N_704	ENSSSCG00000042356	None
K_705	ENSSSCG00000036537	NFIC	nuclear factor I C [Source:VGNC Symbol;Acc:VGNC:100313]		N_705	ENSSSCG00000023172	None
K_706	ENSSSCG00000014364	ANKHD1	eukaryotic translation initiation factor 4E binding protein 3 [Source:NCBI gene (formerly Entrezgene);Acc:100529254]		N_706	ENSSSCG00000012362	Cdc42 guanine nucleotide exchange factor 9 [Source:VGNC Symbol;Acc:VGNC:85504]
K_707	ENSSSCG00000040172	THSD7B	thrombospondin type 1 domain containing 7B [Source:VGNC Symbol;Acc:VGNC:96216]		N_707	ENSSSCG00000050956	None
K_708	ENSSSCG00000035012	DEPDC1B	DEP domain containing 1B [Source:HGNC Symbol;Acc:HGNC:24902]		N_708	ENSSSCG00000050454	None
K_709	ENSSSCG00000023974	PHF21A	PHD finger protein 21A [Source:VGNC Symbol;Acc:VGNC:91384]		N_709	ENSSSCG00000031610	None
K_710	ENSSSCG00000009480	NDFIP2	Nedd4 family interacting protein 2 [Source:VGNC Symbol;Acc:VGNC:90627]		N_710	ENSSSCG00000048099	None
K_711	ENSSSCG00000011853	RUBCN	rubicon autophagy regulator [Source:VGNC Symbol;Acc:VGNC:92509]		N_711	ENSSSCG00000040085	None
K_712	ENSSSCG00000015131	GRIK4	glutamate ionotropic receptor kainate type subunit 4 [Source:VGNC Symbol;Acc:VGNC:88680]		N_712	ENSSSCG00000012124	None
K_713	ENSSSCG00000009413	CPB2	carboxypeptidase B2 [Source:VGNC Symbol;Acc:VGNC:86934]		N_713	ENSSSCG00000037112	None
K_714	ENSSSCG00000024412	RNF139	ring finger protein 139 [Source:HGNC Symbol;Acc:HGNC:17023]		N_714	ENSSSCG00000041197	None
K_715	ENSSSCG00000012034	TIAM1	TIAM Rac1 associated GEF 1 [Source:VGNC Symbol;Acc:VGNC:96601]		N_715	ENSSSCG00000006156	tumor protein D52 [Source:VGNC Symbol;Acc:VGNC:98383]
K_716	ENSSSCG00000015743	PTPN4	protein tyrosine phosphatase non-receptor type 4 [Source:VGNC Symbol;Acc:VGNC:96521]		N_716	ENSSSCG00000021675	None
K_717	ENSSSCG00000002449	NDUFB1	NADH:ubiquinone oxidoreductase subunit B1 [Source:HGNC Symbol;Acc:HGNC:7695]		N_717	ENSSSCG00000041386	None
K_718	ENSSSCG00000002447	CPSF2	cleavage and polyadenylation specific factor 2 [Source:VGNC Symbol;Acc:VGNC:86959]		N_718	ENSSSCG00000050921	None
K_719	ENSSSCG00000025005	B4GALT6	beta-1,4-galactosyltransferase 6 [Source:VGNC Symbol;Acc:VGNC:85734]		N_719	ENSSSCG00000028277	None
K_720	ENSSSCG00000016512	ZC3HAV1	zinc finger CCCH-type containing, antiviral 1 [Source:VGNC Symbol;Acc:VGNC:95102]		N_720	ENSSSCG00000049407	None
K_721	ENSSSCG00000022230	CD9	CD9 molecule [Source:VGNC Symbol;Acc:VGNC:103224]		N_721	ENSSSCG00000044027	None
K_722	ENSSSCG00000001966	ARHGAP5	Rho GTPase activating protein 5 [Source:VGNC Symbol;Acc:VGNC:85480]		N_722	ENSSSCG00000048134	None
K_723	ENSSSCG00000007864	GPRC5B	G protein-coupled receptor class C group 5 member B [Source:VGNC Symbol;Acc:VGNC:88643]		N_723	ENSSSCG00000042571	None
K_724	ENSSSCG00000033120	PALM2AKAP2	PALM2-AKAP2 fusion [Source:NCBI gene (formerly Entrezgene);Acc:100152369]		N_724	ENSSSCG00000032694	None
K_725	ENSSSCG00000014431	AFAP1L1	actin filament associated protein 1 like 1 [Source:VGNC Symbol;Acc:VGNC:85166]		N_725	ENSSSCG00000048635	None
K_726	ENSSSCG00000006877	SNX7	sorting nexin 7 [Source:VGNC Symbol;Acc:VGNC:93324]		N_726	ENSSSCG00000045851	None
K_727	ENSSSCG00000011245	ITGA9	integrin subunit alpha 9 [Source:VGNC Symbol;Acc:VGNC:89238]		N_727	ENSSSCG00000050867	None
K_728	ENSSSCG00000008768	ARAP2	ArfGAP with RhoGAP domain, ankyrin repeat and PH domain 2 [Source:VGNC Symbol;Acc:VGNC:85440]		N_728	ENSSSCG00000041692	None
K_729	ENSSSCG00000009473	MYCBP2	MYC binding protein 2 [Source:VGNC Symbol;Acc:VGNC:90502]		N_729	ENSSSCG00000042480	None
K_730	ENSSSCG00000024453	RAF1	Raf-1 proto-oncogene, serine/threonine kinase [Source:HGNC Symbol;Acc:HGNC:9829]		N_730	ENSSSCG00000037372	TATA-box binding protein [Source:VGNC Symbol;Acc:VGNC:93791]
K_731	ENSSSCG00000014293	FSTL4	follistatin like 4 [Source:VGNC Symbol;Acc:VGNC:88256]		N_731	ENSSSCG00000025799	None
K_732	ENSSSCG00000035446	CAVIN1	caveolae associated protein 1 [Source:VGNC Symbol;Acc:VGNC:86217]		N_732	ENSSSCG00000044923	None
K_733	ENSSSCG00000037270	DYNLT4	dynein light chain Tctex-type 4 [Source:VGNC Symbol;Acc:VGNC:98652]		N_733	ENSSSCG00000011559	None
K_734	ENSSSCG00000009748	RIMBP2	RIMS binding protein 2 [Source:VGNC Symbol;Acc:VGNC:92306]		N_734	ENSSSCG00000043327	None
K_735	ENSSSCG00000021040	SLC26A11	solute carrier family 26 member 11 [Source:VGNC Symbol;Acc:VGNC:93026]		N_735	ENSSSCG00000007181	None
K_736	ENSSSCG00000037970	SOX8	SRY-box transcription factor 8 [Source:VGNC Symbol;Acc:VGNC:93359]		N_736	ENSSSCG00000007186	None
K_737	ENSSSCG00000029960	LRRC4B	leucine rich repeat containing 4B [Source:VGNC Symbol;Acc:VGNC:89847]		N_737	ENSSSCG00000043794	None
K_738	ENSSSCG00000011127	TAF3	TATA-box binding protein associated factor 3 [Source:VGNC Symbol;Acc:VGNC:95844]		N_738	ENSSSCG00000030901	None
K_739	ENSSSCG00000012456	RPS6KA6	ribosomal protein S6 kinase A6 [Source:VGNC Symbol;Acc:VGNC:92445]		N_739	ENSSSCG00000034190	None
K_740	ENSSSCG00000026506	RALGAPA2	Ral GTPase activating protein catalytic subunit alpha 2 [Source:VGNC Symbol;Acc:VGNC:95454]		N_740	ENSSSCG00000044235	None
K_741	ENSSSCG00000010256	COL13A1	collagen type XIII alpha 1 chain [Source:VGNC Symbol;Acc:VGNC:86865]		N_741	ENSSSCG00000046193	None
K_742	ENSSSCG00000009181	C4orf17	chromosome 8 C4orf17 homolog [Source:VGNC Symbol;Acc:VGNC:86079]		N_742	ENSSSCG00000044489	None
K_743	ENSSSCG00000004608	DNAAF4	dynein axonemal assembly factor 4 [Source:VGNC Symbol;Acc:VGNC:87363]		N_743	ENSSSCG00000032855	None
K_744	ENSSSCG00000009137	GAR1	GAR1 ribonucleoprotein [Source:VGNC Symbol;Acc:VGNC:88348]		N_744	ENSSSCG00000033286	None
K_745	ENSSSCG00000009717	CBR4	carbonyl reductase 4 [Source:VGNC Symbol;Acc:VGNC:86229]		N_745	ENSSSCG00000007873	None
K_746	ENSSSCG00000010486	HELLS	helicase, lymphoid specific [Source:VGNC Symbol;Acc:VGNC:88838]		N_746	ENSSSCG00000042319	None
K_747	ENSSSCG00000028978	CAD	carbamoyl-phosphate synthetase 2, aspartate transcarbamylase, and dihydroorotase [Source:VGNC Symbol;Acc:VGNC:97042]		N_747	ENSSSCG00000007001	None
K_748	ENSSSCG00000021457	ZBTB8A	zinc finger and BTB domain containing 8A [Source:VGNC Symbol;Acc:VGNC:95084]		N_748	ENSSSCG00000010310	None
K_749	ENSSSCG00000013032	GPR137	G protein-coupled receptor 137 [Source:VGNC Symbol;Acc:VGNC:88600]		N_749	ENSSSCG00000050863	None
K_750	ENSSSCG00000013033	BAD	BCL2 associated agonist of cell death [Source:VGNC Symbol;Acc:VGNC:85743]		N_750	ENSSSCG00000049631	None
K_751	ENSSSCG00000002370	AREL1	apoptosis resistant E3 ubiquitin protein ligase 1 [Source:VGNC Symbol;Acc:VGNC:85445]		N_751	ENSSSCG00000047315	None
K_752	ENSSSCG00000003241	ZNF614	zinc finger protein 614 [Source:VGNC Symbol;Acc:VGNC:95275]		N_752	ENSSSCG00000050596	None
K_753	ENSSSCG00000034816	METTL4	methyltransferase 4, N6-adenosine [Source:VGNC Symbol;Acc:VGNC:90165]		N_753	ENSSSCG00000001930	None
K_754	ENSSSCG00000010957	AGTPBP1	ATP/GTP binding carboxypeptidase 1 [Source:VGNC Symbol;Acc:VGNC:95838]		N_754	ENSSSCG00000044320	None
K_755	ENSSSCG00000028740	CTDSPL	CTD small phosphatase like [Source:VGNC Symbol;Acc:VGNC:107131]		N_755	ENSSSCG00000041531	None
K_756	ENSSSCG00000015582	PTPN14	protein tyrosine phosphatase non-receptor type 14 [Source:VGNC Symbol;Acc:VGNC:91975]		N_756	ENSSSCG00000043308	None
K_757	ENSSSCG00000007243	PLAGL2	PLAG1 like zinc finger 2 [Source:VGNC Symbol;Acc:VGNC:96490]		N_757	ENSSSCG00000041779	None
K_758	ENSSSCG00000002836	SALL1	spalt like transcription factor 1 [Source:VGNC Symbol;Acc:VGNC:92561]		N_758	ENSSSCG00000041164	None
K_759	ENSSSCG00000007599	LMTK2	lemur tyrosine kinase 2 [Source:HGNC Symbol;Acc:HGNC:17880]		N_759	ENSSSCG00000047130	None
K_760	ENSSSCG00000010224	EGR2	early growth response 2 [Source:VGNC Symbol;Acc:VGNC:103939]		N_760	ENSSSCG00000035100	None
K_761	ENSSSCG00000000706	LTBR	lymphotoxin beta receptor [Source:VGNC Symbol;Acc:VGNC:89889]		N_761	ENSSSCG00000037214	None
K_762	ENSSSCG00000032049	ZZEF1	zinc finger ZZ-type and EF-hand domain containing 1 [Source:VGNC Symbol;Acc:VGNC:95347]		N_762	ENSSSCG00000047617	None
K_763	ENSSSCG00000012072	DSCAM	DS cell adhesion molecule [Source:VGNC Symbol;Acc:VGNC:87453]		N_763	ENSSSCG00000013380	None
K_764	ENSSSCG00000003508	KIF17	kinesin family member 17 [Source:VGNC Symbol;Acc:VGNC:98486]		N_764	ENSSSCG00000048847	None
K_765	ENSSSCG00000008303	CCT7	chaperonin containing TCP1 subunit 7 [Source:VGNC Symbol;Acc:VGNC:86385]		N_765	ENSSSCG00000047779	None
K_766	ENSSSCG00000008304	PRADC1	protease associated domain containing 1 [Source:VGNC Symbol;Acc:VGNC:91768]		N_766	ENSSSCG00000043639	None
K_767	ENSSSCG00000035741	TOR1AIP2	torsin 1A interacting protein 2 [Source:VGNC Symbol;Acc:VGNC:94318]		N_767	ENSSSCG00000039712	None
K_768	ENSSSCG00000032621	TOR1AIP1	torsin 1A interacting protein 1 [Source:VGNC Symbol;Acc:VGNC:94317]		N_768	ENSSSCG00000042956	None
K_769	ENSSSCG00000017325	PLEKHM1	pleckstrin homology and RUN domain containing M1 [Source:VGNC Symbol;Acc:VGNC:91552]		N_769	ENSSSCG00000045470	None
K_770	ENSSSCG00000027608	FAM172A	family with sequence similarity 172 member A [Source:VGNC Symbol;Acc:VGNC:87930]		N_770	ENSSSCG00000038960	None
K_771	ENSSSCG00000023097	ZNF408	zinc finger protein 408 [Source:VGNC Symbol;Acc:VGNC:100887]		N_771	ENSSSCG00000045202	None
K_772	ENSSSCG00000013256	ARHGAP1	Rho GTPase activating protein 1 [Source:VGNC Symbol;Acc:VGNC:85457]		N_772	ENSSSCG00000049799	None
K_773	ENSSSCG00000008134	EDAR	ectodysplasin A receptor [Source:VGNC Symbol;Acc:VGNC:87541]		N_773	ENSSSCG00000046286	None
K_774	ENSSSCG00000005504	BRINP1	BMP/retinoic acid inducible neural specific 1 [Source:VGNC Symbol;Acc:VGNC:85881]		N_774	ENSSSCG00000050566	None
K_775	ENSSSCG00000010528	ZFYVE27	zinc finger FYVE-type containing 27 [Source:VGNC Symbol;Acc:VGNC:95161]		N_775	ENSSSCG00000051503	None
K_776	ENSSSCG00000040359	GOLGA7B	golgin A7 family member B [Source:VGNC Symbol;Acc:VGNC:88553]		N_776	ENSSSCG00000043638	None
K_777	ENSSSCG00000005083	DHRS7	dehydrogenase/reductase 7 [Source:VGNC Symbol;Acc:VGNC:87283]		N_777	ENSSSCG00000017853	None
K_778	ENSSSCG00000005084	PPM1A	protein phosphatase, Mg2+/Mn2+ dependent 1A [Source:VGNC Symbol;Acc:VGNC:91703]		N_778	ENSSSCG00000027566	None
K_779	ENSSSCG00000013243	DDB2	damage specific DNA binding protein 2 [Source:VGNC Symbol;Acc:VGNC:87203]		N_779	ENSSSCG00000036711	ubiquitin conjugating enzyme E2 D2 [Source:VGNC Symbol;Acc:VGNC:98391]
K_780	ENSSSCG00000023174	USP53	ubiquitin specific peptidase 53 [Source:VGNC Symbol;Acc:VGNC:94775]		N_780	ENSSSCG00000051425	None
K_781	ENSSSCG00000016220	DNPEP	aspartyl aminopeptidase [Source:VGNC Symbol;Acc:VGNC:96230]		N_781	ENSSSCG00000026287	None
K_782	ENSSSCG00000006948	MROH6	maestro heat like repeat family member 6 [Source:VGNC Symbol;Acc:VGNC:90347]		N_782	ENSSSCG00000051307	None
K_783	ENSSSCG00000001732	MMUT	methylmalonyl-CoA mutase [Source:VGNC Symbol;Acc:VGNC:98131]		N_783	ENSSSCG00000031516	None
K_784	ENSSSCG00000001731	CENPQ	centromere protein Q [Source:VGNC Symbol;Acc:VGNC:86555]		N_784	ENSSSCG00000032825	None
K_785	ENSSSCG00000008694	GRK4	G protein-coupled receptor kinase 4 [Source:VGNC Symbol;Acc:VGNC:88696]		N_785	ENSSSCG00000027732	None
K_786	ENSSSCG00000016166	SPAG16	sperm associated antigen 16 [Source:HGNC Symbol;Acc:HGNC:23225]		N_786	ENSSSCG00000046333	None
K_787	ENSSSCG00000009225	HSD17B11	hydroxysteroid 17-beta dehydrogenase 13 [Source:NCBI gene (formerly Entrezgene);Acc:100626886]		N_787	ENSSSCG00000002950	signal induced proliferation associated 1 like 3 [Source:VGNC Symbol;Acc:VGNC:98613]
K_788	ENSSSCG00000008697	HTT	huntingtin [Source:VGNC Symbol;Acc:VGNC:89006]		N_788	ENSSSCG00000050274	None
K_789	ENSSSCG00000004018	AFDN	afadin, adherens junction formation factor [Source:VGNC Symbol;Acc:VGNC:97869]		N_789	ENSSSCG00000041098	None
K_790	ENSSSCG00000032556	ALDOA	aldolase, fructose-bisphosphate A [Source:VGNC Symbol;Acc:VGNC:102549]		N_790	ENSSSCG00000050272	None
K_791	ENSSSCG00000001657	CUL7	cullin 7 [Source:VGNC Symbol;Acc:VGNC:97954]		N_791	ENSSSCG00000044730	None
K_792	ENSSSCG00000038417	LRRC8D	leucine rich repeat containing 8 VRAC subunit D [Source:VGNC Symbol;Acc:VGNC:98088]		N_792	ENSSSCG00000041670	None
K_793	ENSSSCG00000034227	RPL35	ribosomal protein L35 [Source:VGNC Symbol;Acc:VGNC:103164]		N_793	ENSSSCG00000050322	None
K_794	ENSSSCG00000005596	ARPC5L	actin related protein 2/3 complex subunit 5 like [Source:VGNC Symbol;Acc:VGNC:85540]		N_794	ENSSSCG00000049986	None
K_795	ENSSSCG00000004565	CA12	carbonic anhydrase 12 [Source:VGNC Symbol;Acc:VGNC:86097]		N_795	ENSSSCG00000051573	None
K_796	ENSSSCG00000032949	APH1B	aph-1 homolog B, gamma-secretase subunit [Source:VGNC Symbol;Acc:VGNC:103898]		N_796	ENSSSCG00000010541	cytochrome c oxidase assembly homolog COX15 [Source:VGNC Symbol;Acc:VGNC:86919]
K_797	ENSSSCG00000007034	PSD3	pleckstrin and Sec7 domain containing 3 [Source:VGNC Symbol;Acc:VGNC:107166]		N_797	ENSSSCG00000008531	None
K_798	ENSSSCG00000015866	FMNL2	formin like 2 [Source:VGNC Symbol;Acc:VGNC:95879]		N_798	ENSSSCG00000043782	None
K_799	ENSSSCG00000005250	APBA1	amyloid beta protein binding family A member 1 [Source:VGNC Symbol;Acc:VGNC:85399]		N_799	ENSSSCG00000032082	None
K_800	ENSSSCG00000027166	BICD2	BICD cargo adaptor 2 [Source:VGNC Symbol;Acc:VGNC:85819]		N_800	ENSSSCG00000038171	None
K_801	ENSSSCG00000023920	P3H1	prolyl 3-hydroxylase 1 [Source:HGNC Symbol;Acc:HGNC:19316]		N_801	ENSSSCG00000049080	None
K_802	ENSSSCG00000033043	SHANK2	SH3 and multiple ankyrin repeat domains 2 [Source:VGNC Symbol;Acc:VGNC:92835]		N_802	ENSSSCG00000050432	None
K_803	ENSSSCG00000016052	MFSD6	major facilitator superfamily domain containing 6 [Source:VGNC Symbol;Acc:VGNC:96052]		N_803	ENSSSCG00000047967	None
K_804	ENSSSCG00000001917	CD276	CD276 molecule [Source:VGNC Symbol;Acc:VGNC:86405]		N_804	ENSSSCG00000048550	None
K_805	ENSSSCG00000001918	NPTN	neuroplastin [Source:VGNC Symbol;Acc:VGNC:90861]		N_805	ENSSSCG00000016215	None
K_806	ENSSSCG00000028202	RANGAP1	Ran GTPase activating protein 1 [Source:HGNC Symbol;Acc:HGNC:9854]		N_806	ENSSSCG00000032714	None
K_807	ENSSSCG00000039215	PHYHIPL	phytanoyl-CoA 2-hydroxylase interacting protein like [Source:VGNC Symbol;Acc:VGNC:91407]		N_807	ENSSSCG00000002825	carboxylesterase 1 [Source:NCBI gene (formerly Entrezgene);Acc:397478]
K_808	ENSSSCG00000034607	OGN	osteoglycin [Source:VGNC Symbol;Acc:VGNC:91028]		N_808	ENSSSCG00000028892	SH3 domain containing 21 [Source:VGNC Symbol;Acc:VGNC:92822]
K_809	ENSSSCG00000008070	CENPP	centromere protein P [Source:VGNC Symbol;Acc:VGNC:98865]		N_809	ENSSSCG00000047628	None
K_810	ENSSSCG00000040562	C8orf88	chromosome 4 C8orf88 homolog [Source:VGNC Symbol;Acc:VGNC:86037]		N_810	ENSSSCG00000005630	None
K_811	ENSSSCG00000001078	MBOAT1	membrane bound O-acyltransferase domain containing 1 [Source:VGNC Symbol;Acc:VGNC:90057]		N_811	ENSSSCG00000050072	None
K_812	ENSSSCG00000005212	PLGRKT	plasminogen receptor with a C-terminal lysine [Source:VGNC Symbol;Acc:VGNC:91556]		N_812	ENSSSCG00000045053	None
K_813	ENSSSCG00000005211	CD274	CD274 molecule [Source:VGNC Symbol;Acc:VGNC:86404]		N_813	ENSSSCG00000043475	None
K_814	ENSSSCG00000032390	NDUFB2	NADH:ubiquinone oxidoreductase subunit B2 [Source:VGNC Symbol;Acc:VGNC:90646]		N_814	ENSSSCG00000009281	sarcoglycan gamma [Source:VGNC Symbol;Acc:VGNC:92791]
K_815	ENSSSCG00000005366	NCBP1	nuclear cap binding protein subunit 1 [Source:VGNC Symbol;Acc:VGNC:90603]		N_815	ENSSSCG00000047611	None
K_816	ENSSSCG00000005367	TSTD2	thiosulfate sulfurtransferase like domain containing 2 [Source:VGNC Symbol;Acc:VGNC:94532]		N_816	ENSSSCG00000047305	None
K_817	ENSSSCG00000006423	OR6N2	olfactory receptor family 6 subfamily N member 2 [Source:HGNC Symbol;Acc:HGNC:15035]		N_817	ENSSSCG00000015814	None
K_818	ENSSSCG00000005524	DAB2IP	DAB2 interacting protein [Source:VGNC Symbol;Acc:VGNC:87145]		N_818	ENSSSCG00000051364	None
K_819	ENSSSCG00000002279	GPX2	glutathione peroxidase 2 [Source:VGNC Symbol;Acc:VGNC:88653]		N_819	ENSSSCG00000043609	None
K_820	ENSSSCG00000019823	ssc-mir-23a	ssc-mir-23a [Source:miRBase;Acc:MI0002427]		N_820	ENSSSCG00000044631	None
K_821	ENSSSCG00000043220	ssc-mir-27a	ssc-mir-27a [Source:miRBase;Acc:MI0002442]		N_821	ENSSSCG00000043410	None
K_822	ENSSSCG00000018214	ssc-mir-24-1	ssc-mir-24-1 [Source:miRBase;Acc:MI0002428]		N_822	ENSSSCG00000035591	None
K_823	ENSSSCG00000024081	NRBF2	nuclear receptor binding factor 2 [Source:VGNC Symbol;Acc:VGNC:90890]		N_823	ENSSSCG00000047293	None
K_824	ENSSSCG00000011448	GLT8D1	glycosyltransferase 8 domain containing 1 [Source:VGNC Symbol;Acc:VGNC:88500]		N_824	ENSSSCG00000040193	None
K_825	ENSSSCG00000011447	SPCS1	signal peptidase complex subunit 1 [Source:VGNC Symbol;Acc:VGNC:107173]		N_825	ENSSSCG00000048017	None
K_826	ENSSSCG00000025784	CDH4	cadherin 4 [Source:VGNC Symbol;Acc:VGNC:95853]		N_826	ENSSSCG00000027851	None
K_827	ENSSSCG00000033672	H1-4	H1.4 linker histone, cluster member [Source:HGNC Symbol;Acc:HGNC:4718]		N_827	ENSSSCG00000009496	None
K_828	ENSSSCG00000021411	HIST1H2BD	histone cluster 1, H2bd [Source:NCBI gene (formerly Entrezgene);Acc:100157327]		N_828	ENSSSCG00000044379	None
K_829	ENSSSCG00000033606	H2AC6	H2A clustered histone 6 [Source:HGNC Symbol;Acc:HGNC:4733]		N_829	ENSSSCG00000051198	None
K_830	ENSSSCG00000006196	SLCO5A1	solute carrier organic anion transporter family member 5A1 [Source:HGNC Symbol;Acc:HGNC:19046]		N_830	ENSSSCG00000049526	None
K_831	ENSSSCG00000006612	S100A10	S100 calcium binding protein A10 [Source:VGNC Symbol;Acc:VGNC:92536]		N_831	ENSSSCG00000043017	None
K_832	ENSSSCG00000014117	THBS4	thrombospondin 4 [Source:VGNC Symbol;Acc:VGNC:93949]		N_832	ENSSSCG00000040340	None
K_833	ENSSSCG00000004371	CRYBG1	crystallin beta-gamma domain containing 1 [Source:VGNC Symbol;Acc:VGNC:87018]		N_833	ENSSSCG00000043254	None
K_834	ENSSSCG00000010929	CYB5R1	cytochrome b5 reductase 1 [Source:VGNC Symbol;Acc:VGNC:95584]		N_834	ENSSSCG00000046232	None
K_835	ENSSSCG00000014070	ANKRA2	ankyrin repeat family A member 2 [Source:VGNC Symbol;Acc:VGNC:85320]		N_835	ENSSSCG00000039544	None
K_836	ENSSSCG00000014068	UTP15	UTP15 small subunit processome component [Source:VGNC Symbol;Acc:VGNC:94782]		N_836	ENSSSCG00000041150	None
K_837	ENSSSCG00000010879	KIF26B	kinesin family member 26B [Source:VGNC Symbol;Acc:VGNC:96087]		N_837	ENSSSCG00000044419	None
K_838	ENSSSCG00000014170	CAST	calpastatin [Source:VGNC Symbol;Acc:VGNC:99603]		N_838	ENSSSCG00000043440	None
K_839	ENSSSCG00000029870	WNT3A	Wnt family member 3A [Source:VGNC Symbol;Acc:VGNC:94971]		N_839	ENSSSCG00000039158	None
K_840	ENSSSCG00000014829	MRPL48	mitochondrial ribosomal protein L48 [Source:VGNC Symbol;Acc:VGNC:90372]		N_840	ENSSSCG00000034540	None
K_841	ENSSSCG00000037793	NIT1	nitrilase 1 [Source:VGNC Symbol;Acc:VGNC:90753]		N_841	ENSSSCG00000031141	None
K_842	ENSSSCG00000006366	PFDN2	prefoldin subunit 2 [Source:VGNC Symbol;Acc:VGNC:91333]		N_842	ENSSSCG00000040252	None
K_843	ENSSSCG00000011953	ZBTB11	zinc finger and BTB domain containing 11 [Source:VGNC Symbol;Acc:VGNC:95059]		N_843	ENSSSCG00000029403	None
K_844	ENSSSCG00000042910	AGO4	argonaute RISC component 4 [Source:NCBI gene (formerly Entrezgene);Acc:100499507]		N_844	ENSSSCG00000045808	None
K_845	ENSSSCG00000030581	VGLL4	vestigial like family member 4 [Source:VGNC Symbol;Acc:VGNC:94824]		N_845	ENSSSCG00000042496	None
K_846	ENSSSCG00000006149	RALYL	RALY RNA binding protein like [Source:HGNC Symbol;Acc:HGNC:27036]		N_846	ENSSSCG00000043377	None
K_847	ENSSSCG00000025374	DVL3	dishevelled segment polarity protein 3 [Source:VGNC Symbol;Acc:VGNC:87492]		N_847	ENSSSCG00000045835	None
K_848	ENSSSCG00000024437	AP2M1	adaptor related protein complex 2 subunit mu 1 [Source:VGNC Symbol;Acc:VGNC:85386]		N_848	ENSSSCG00000045609	None
K_849	ENSSSCG00000016943	ADAMTS6	ADAM metallopeptidase with thrombospondin type 1 motif 6 [Source:VGNC Symbol;Acc:VGNC:85086]		N_849	ENSSSCG00000003839	phospholipid phosphatase 3 [Source:VGNC Symbol;Acc:VGNC:98533]
K_850	ENSSSCG00000023328	GPM6A	glycoprotein M6A [Source:VGNC Symbol;Acc:VGNC:98025]		N_850	ENSSSCG00000050655	None
K_851	ENSSSCG00000017676	BCAS3	BCAS3 microtubule associated cell migration factor [Source:VGNC Symbol;Acc:VGNC:85772]		N_851	ENSSSCG00000042975	None
K_852	ENSSSCG00000035025	ADGRV1	adhesion G protein-coupled receptor V1 [Source:VGNC Symbol;Acc:VGNC:96788]		N_852	ENSSSCG00000048915	None
K_853	ENSSSCG00000016734	CCM2	CCM2 scaffold protein [Source:VGNC Symbol;Acc:VGNC:86343]		N_853	ENSSSCG00000046190	None
K_854	ENSSSCG00000036056	DNAH17	dynein axonemal heavy chain 17 [Source:VGNC Symbol;Acc:VGNC:87369]		N_854	ENSSSCG00000044953	None
K_855	ENSSSCG00000028204	TREH	trehalase [Source:VGNC Symbol;Acc:VGNC:94382]		N_855	ENSSSCG00000003965	coiled-coil domain containing 30 [Source:VGNC Symbol;Acc:VGNC:86291]
K_856	ENSSSCG00000011963	TOMM70	translocase of outer mitochondrial membrane 70 [Source:VGNC Symbol;Acc:VGNC:94307]		N_856	ENSSSCG00000047003	None
K_857	ENSSSCG00000030095	ZBTB16	zinc finger and BTB domain containing 16 [Source:HGNC Symbol;Acc:HGNC:12930]		N_857	ENSSSCG00000043116	None
K_858	ENSSSCG00000031831	CADM1	cell adhesion molecule 1 [Source:VGNC Symbol;Acc:VGNC:86134]		N_858	ENSSSCG00000036422	None
K_859	ENSSSCG00000002688	PLCG2	phospholipase C gamma 2 [Source:VGNC Symbol;Acc:VGNC:91520]		N_859	ENSSSCG00000043132	None
K_860	ENSSSCG00000009503	HS6ST3	heparan sulfate 6-O-sulfotransferase 3 [Source:HGNC Symbol;Acc:HGNC:19134]		N_860	ENSSSCG00000044580	None
K_861	ENSSSCG00000010943	AOPEP	aminopeptidase O (putative) [Source:HGNC Symbol;Acc:HGNC:1361]		N_861	ENSSSCG00000048260	None
K_862	ENSSSCG00000035939	ZNF512B	zinc finger protein 512B [Source:HGNC Symbol;Acc:HGNC:29212]		N_862	ENSSSCG00000048553	None
K_863	ENSSSCG00000014057	FAF2	Fas associated factor family member 2 [Source:VGNC Symbol;Acc:VGNC:87880]		N_863	ENSSSCG00000002877	zinc finger protein 181 [Source:NCBI gene (formerly Entrezgene);Acc:100513473]
K_864	ENSSSCG00000001004	SLC22A23	solute carrier family 22 member 23 [Source:HGNC Symbol;Acc:HGNC:21106]		N_864	ENSSSCG00000041880	None
K_865	ENSSSCG00000011236	CLASP2	cytoplasmic linker associated protein 2 [Source:VGNC Symbol;Acc:VGNC:86720]		N_865	ENSSSCG00000032042	None
K_866	ENSSSCG00000002517	WDR25	WD repeat domain 25 [Source:VGNC Symbol;Acc:VGNC:94912]		N_866	ENSSSCG00000039180	None
K_867	ENSSSCG00000003719	KCTD1	potassium channel tetramerization domain containing 1 [Source:VGNC Symbol;Acc:VGNC:98482]		N_867	ENSSSCG00000048391	None
K_868	ENSSSCG00000029538	PPP2R1B	protein phosphatase 2 scaffold subunit Abeta [Source:VGNC Symbol;Acc:VGNC:91747]		N_868	ENSSSCG00000034284	None
K_869	ENSSSCG00000020864	VDR	vitamin D receptor [Source:VGNC Symbol;Acc:VGNC:94814]		N_869	ENSSSCG00000048555	None
K_870	ENSSSCG00000024966	TRIM77	tripartite motif containing 77 [Source:HGNC Symbol;Acc:HGNC:34228]		N_870	ENSSSCG00000043203	None
K_871	ENSSSCG00000008549	SLC4A1AP	solute carrier family 4 member 1 adaptor protein [Source:VGNC Symbol;Acc:VGNC:93131]		N_871	ENSSSCG00000047344	None
K_872	ENSSSCG00000023437	ITPR1	inositol 1,4,5-trisphosphate receptor type 1 [Source:VGNC Symbol;Acc:VGNC:89253]		N_872	ENSSSCG00000023415	None
K_873	ENSSSCG00000049630	DEPTOR	DEP domain containing MTOR interacting protein [Source:HGNC Symbol;Acc:HGNC:22953]		N_873	ENSSSCG00000049205	None
K_874	ENSSSCG00000011527	CNTN4	contactin 4 [Source:VGNC Symbol;Acc:VGNC:97934]		N_874	ENSSSCG00000036274	UDP glucuronosyltransferase 1 family, polypeptide A6 [Source:NCBI gene (formerly Entrezgene);Acc:100152603]
K_875	ENSSSCG00000000036	PACSIN2	protein kinase C and casein kinase substrate in neurons 2 [Source:VGNC Symbol;Acc:VGNC:91143]		N_875	ENSSSCG00000001254	None
K_876	ENSSSCG00000015830	UNC5D	unc-5 netrin receptor D [Source:VGNC Symbol;Acc:VGNC:95892]		N_876	ENSSSCG00000048133	None
K_877	ENSSSCG00000013238	SLC39A13	solute carrier family 39 member 13 [Source:VGNC Symbol;Acc:VGNC:93103]		N_877	ENSSSCG00000051791	None
K_878	ENSSSCG00000031262	TXNIP	thioredoxin interacting protein [Source:VGNC Symbol;Acc:VGNC:94610]		N_878	ENSSSCG00000048478	None
K_879	ENSSSCG00000000612	ATF7IP	activating transcription factor 7 interacting protein [Source:VGNC Symbol;Acc:VGNC:85611]		N_879	ENSSSCG00000048628	None
K_880	ENSSSCG00000029715	OLFM1	olfactomedin 1 [Source:VGNC Symbol;Acc:VGNC:91031]		N_880	ENSSSCG00000046085	None
K_881	ENSSSCG00000023498	HSPB6	heat shock protein family B (small) member 6 [Source:VGNC Symbol;Acc:VGNC:96628]		N_881	ENSSSCG00000036297	None
K_882	ENSSSCG00000039135	ARHGAP33	Rho GTPase activating protein 33 [Source:VGNC Symbol;Acc:VGNC:85472]		N_882	ENSSSCG00000050450	None
K_883	ENSSSCG00000000167	RIC8B	RIC8 guanine nucleotide exchange factor B [Source:VGNC Symbol;Acc:VGNC:92302]		N_883	ENSSSCG00000033560	None
K_884	ENSSSCG00000012434	ATRX	ATRX chromatin remodeler [Source:VGNC Symbol;Acc:VGNC:85686]		N_884	ENSSSCG00000042099	None
K_885	ENSSSCG00000035059	MCM10	minichromosome maintenance 10 replication initiation factor [Source:VGNC Symbol;Acc:VGNC:95871]		N_885	ENSSSCG00000036227	None
K_886	ENSSSCG00000021371	ZNF300	zinc finger protein 300 [Source:VGNC Symbol;Acc:VGNC:98424]		N_886	ENSSSCG00000023546	None
K_887	ENSSSCG00000032612	MILR1	mast cell immunoglobulin like receptor 1 [Source:VGNC Symbol;Acc:VGNC:90227]		N_887	ENSSSCG00000025316	solute carrier family 33 member 1 [Source:VGNC Symbol;Acc:VGNC:103074]
K_888	ENSSSCG00000028182	CDK17	cyclin dependent kinase 17 [Source:VGNC Symbol;Acc:VGNC:86500]		N_888	ENSSSCG00000047201	None
K_889	ENSSSCG00000030289	PTPN11	protein tyrosine phosphatase non-receptor type 11 [Source:VGNC Symbol;Acc:VGNC:91972]		N_889	ENSSSCG00000042300	None
K_890	ENSSSCG00000014838	PGM2L1	phosphoglucomutase 2 like 1 [Source:VGNC Symbol;Acc:VGNC:91357]		N_890	ENSSSCG00000021380	None
K_891	ENSSSCG00000011717	IGSF10	immunoglobulin superfamily member 10 [Source:VGNC Symbol;Acc:VGNC:89063]		N_891	ENSSSCG00000043526	None
K_892	ENSSSCG00000016101	CFLAR	CASP8 and FADD like apoptosis regulator [Source:VGNC Symbol;Acc:VGNC:95894]		N_892	ENSSSCG00000045617	None
K_893	ENSSSCG00000005585	DENND1A	DENN domain containing 1A [Source:VGNC Symbol;Acc:VGNC:87245]		N_893	ENSSSCG00000033310	None
K_894	ENSSSCG00000006032	EMC2	ER membrane protein complex subunit 2 [Source:VGNC Symbol;Acc:VGNC:87670]		N_894	ENSSSCG00000039506	myosin light chain 6 [Source:NCBI gene (formerly Entrezgene);Acc:396807]
K_895	ENSSSCG00000006299	TBX19	T-box transcription factor 19 [Source:VGNC Symbol;Acc:VGNC:93797]		N_895	ENSSSCG00000045476	None
K_896	ENSSSCG00000023001	CCDC149	coiled-coil domain containing 149 [Source:VGNC Symbol;Acc:VGNC:86262]		N_896	ENSSSCG00000020706	None
K_897	ENSSSCG00000007659	ZCWPW1	zinc finger CW-type and PWWP domain containing 1 [Source:VGNC Symbol;Acc:VGNC:95114]		N_897	ENSSSCG00000040223	None
K_898	ENSSSCG00000023680	MEPCE	methylphosphate capping enzyme [Source:VGNC Symbol;Acc:VGNC:90144]		N_898	ENSSSCG00000035734	None
K_899	ENSSSCG00000010866	SCCPDH	saccharopine dehydrogenase (putative) [Source:NCBI gene (formerly Entrezgene);Acc:100512485]		N_899	ENSSSCG00000043607	None
K_900	ENSSSCG00000036527	DNASE1	deoxyribonuclease 1 [Source:VGNC Symbol;Acc:VGNC:102564]		N_900	ENSSSCG00000025940	None
K_901	ENSSSCG00000007954	SLX4	SLX4 structure-specific endonuclease subunit [Source:VGNC Symbol;Acc:VGNC:93215]		N_901	ENSSSCG00000032765	cytochrome P450 family 4 subfamily F member 52 [Source:VGNC Symbol;Acc:VGNC:104201]
K_902	ENSSSCG00000024125	KPNA3	karyopherin subunit alpha 3 [Source:VGNC Symbol;Acc:VGNC:89562]		N_902	ENSSSCG00000051649	None
K_903	ENSSSCG00000016715	OSBPL3	oxysterol binding protein like 3 [Source:VGNC Symbol;Acc:VGNC:91071]		N_903	ENSSSCG00000040084	None
K_904	ENSSSCG00000032668	PRR12	proline rich 12 [Source:VGNC Symbol;Acc:VGNC:91851]		N_904	ENSSSCG00000047710	None
K_905	ENSSSCG00000003183	RRAS	RAS related [Source:VGNC Symbol;Acc:VGNC:92458]		N_905	ENSSSCG00000040991	None
K_906	ENSSSCG00000023315	THOC6	THO complex 6 [Source:VGNC Symbol;Acc:VGNC:93959]		N_906	ENSSSCG00000047666	None
K_907	ENSSSCG00000027252	HCFC1R1	host cell factor C1 regulator 1 [Source:VGNC Symbol;Acc:VGNC:88799]		N_907	ENSSSCG00000043097	None
K_908	ENSSSCG00000027130	TNFRSF12A	TNF receptor superfamily member 12A [Source:VGNC Symbol;Acc:VGNC:94258]		N_908	ENSSSCG00000041954	None
K_909	ENSSSCG00000022034	SMYD3	SET and MYND domain containing 3 [Source:VGNC Symbol;Acc:VGNC:95644]		N_909	ENSSSCG00000038557	None
K_910	ENSSSCG00000036161	CNBD1	cyclic nucleotide binding domain containing 1 [Source:VGNC Symbol;Acc:VGNC:86810]		N_910	ENSSSCG00000051144	None
K_911	ENSSSCG00000012999	CAPN1	calpain 1 [Source:VGNC Symbol;Acc:VGNC:86170]		N_911	ENSSSCG00000035371	None
K_912	ENSSSCG00000024814	PFKFB1	6-phosphofructo-2-kinase/fructose-2,6-biphosphatase 1 [Source:VGNC Symbol;Acc:VGNC:91334]		N_912	ENSSSCG00000049186	None
K_913	ENSSSCG00000010613	ITPRIP	inositol 1,4,5-trisphosphate receptor interacting protein [Source:VGNC Symbol;Acc:VGNC:89256]		N_913	ENSSSCG00000050213	None
K_914	ENSSSCG00000015360	ANKMY2	ankyrin repeat and MYND domain containing 2 [Source:VGNC Symbol;Acc:VGNC:85319]		N_914	ENSSSCG00000029257	None
K_915	ENSSSCG00000023118	BZW2	basic leucine zipper and W2 domains 2 [Source:VGNC Symbol;Acc:VGNC:85922]		N_915	ENSSSCG00000046810	None
K_916	ENSSSCG00000017510	CACNB1	calcium voltage-gated channel auxiliary subunit beta 1 [Source:VGNC Symbol;Acc:VGNC:97909]		N_916	ENSSSCG00000013530	None
K_917	ENSSSCG00000010755	PTPRE	protein tyrosine phosphatase receptor type E [Source:VGNC Symbol;Acc:VGNC:91986]		N_917	ENSSSCG00000050952	None
K_918	ENSSSCG00000022874	DNAJA3	DnaJ heat shock protein family (Hsp40) member A3 [Source:VGNC Symbol;Acc:VGNC:102562]		N_918	ENSSSCG00000043143	None
K_919	ENSSSCG00000037676	KAZN	kazrin, periplakin interacting protein [Source:HGNC Symbol;Acc:HGNC:29173]		N_919	ENSSSCG00000042335	None
K_920	ENSSSCG00000016867	CCDC152	coiled-coil domain containing 152 [Source:VGNC Symbol;Acc:VGNC:86264]		N_920	ENSSSCG00000043899	None
K_921	ENSSSCG00000007818	KDM8	lysine demethylase 8 [Source:VGNC Symbol;Acc:VGNC:98058]		N_921	ENSSSCG00000049821	None
K_922	ENSSSCG00000006932	CLCA4	chloride channel accessory 4 [Source:HGNC Symbol;Acc:HGNC:2018]		N_922	ENSSSCG00000037724	None
K_923	ENSSSCG00000006933	CLCA1	chloride channel accessory 1 [Source:VGNC Symbol;Acc:VGNC:86722]		N_923	ENSSSCG00000044083	None
K_924	ENSSSCG00000022404	SLC3A2	solute carrier family 3 member 2 [Source:VGNC Symbol;Acc:VGNC:93112]		N_924	ENSSSCG00000005738	None
K_925	ENSSSCG00000029507	RASGEF1B	RasGEF domain family member 1B [Source:VGNC Symbol;Acc:VGNC:92109]		N_925	ENSSSCG00000041136	None
K_926	ENSSSCG00000014179	FAM174A	family with sequence similarity 174 member A [Source:VGNC Symbol;Acc:VGNC:87931]		N_926	ENSSSCG00000003247	None
K_927	ENSSSCG00000017555	LUC7L3	LUC7 like 3 pre-mRNA splicing factor [Source:VGNC Symbol;Acc:VGNC:99010]		N_927	ENSSSCG00000039569	None
K_928	ENSSSCG00000016086	C2orf69	chromosome 2 open reading frame 69 [Source:HGNC Symbol;Acc:HGNC:26799]		N_928	ENSSSCG00000034750	None
K_929	ENSSSCG00000011070	MPP7	membrane palmitoylated protein 7 [Source:VGNC Symbol;Acc:VGNC:98138]		N_929	ENSSSCG00000051180	None
K_930	ENSSSCG00000014304	SEC24A	SEC24 homolog A, COPII coat complex component [Source:VGNC Symbol;Acc:VGNC:92676]		N_930	ENSSSCG00000051213	None
K_931	ENSSSCG00000003770	MIGA1	mitoguardin 1 [Source:VGNC Symbol;Acc:VGNC:90224]		N_931	ENSSSCG00000050836	None
K_932	ENSSSCG00000016917	ANKRD55	ankyrin repeat domain 55 [Source:VGNC Symbol;Acc:VGNC:85345]		N_932	ENSSSCG00000043340	None
K_933	ENSSSCG00000007786	RNF40	ring finger protein 40 [Source:VGNC Symbol;Acc:VGNC:92393]		N_933	ENSSSCG00000049036	None
K_934	ENSSSCG00000007780	ZNF629	zinc finger protein 629 [Source:VGNC Symbol;Acc:VGNC:95279]		N_934	ENSSSCG00000042365	None
K_935	ENSSSCG00000017535	HOXB4	homeobox B4 [Source:HGNC Symbol;Acc:HGNC:5115]		N_935	ENSSSCG00000030269	None
K_936	ENSSSCG00000009150	HADH	hydroxyacyl-CoA dehydrogenase [Source:VGNC Symbol;Acc:VGNC:88771]		N_936	ENSSSCG00000047682	None
K_937	ENSSSCG00000035604	FAM89B	family with sequence similarity 89 member B [Source:VGNC Symbol;Acc:VGNC:87995]		N_937	ENSSSCG00000051254	None
K_938	ENSSSCG00000020737	ZNRD2	zinc ribbon domain containing 2 [Source:VGNC Symbol;Acc:VGNC:96606]		N_938	ENSSSCG00000022423	None
K_939	ENSSSCG00000015391	CROT	carnitine O-octanoyltransferase [Source:VGNC Symbol;Acc:VGNC:87002]		N_939	ENSSSCG00000042659	None
K_940	ENSSSCG00000029388	PDE2A	phosphodiesterase 2A [Source:VGNC Symbol;Acc:VGNC:91251]		N_940	ENSSSCG00000043158	None
K_941	ENSSSCG00000000770	MICAL3	microtubule associated monooxygenase, calponin and LIM domain containing 3 [Source:VGNC Symbol;Acc:VGNC:90208]		N_941	ENSSSCG00000045297	None
K_942	ENSSSCG00000008836	SCFD2	sec1 family domain containing 2 [Source:VGNC Symbol;Acc:VGNC:98301]		N_942	ENSSSCG00000046487	None
K_943	ENSSSCG00000001473	COL11A2	collagen type XI alpha 2 chain [Source:VGNC Symbol;Acc:VGNC:86863]		N_943	ENSSSCG00000048182	None
K_944	ENSSSCG00000050619	IFNA1	interferon, alpha 1 [Source:NCBI gene (formerly Entrezgene);Acc:397686]		N_944	ENSSSCG00000048083	None
K_945	ENSSSCG00000002470	DDX24	DEAD-box helicase 24 [Source:VGNC Symbol;Acc:VGNC:87216]		N_945	ENSSSCG00000006592	None
K_946	ENSSSCG00000022643	KATNAL2	katanin catalytic subunit A1 like 2 [Source:VGNC Symbol;Acc:VGNC:89311]		N_946	ENSSSCG00000041265	None
K_947	ENSSSCG00000005594	WDR38	WD repeat domain 38 [Source:VGNC Symbol;Acc:VGNC:94918]		N_947	ENSSSCG00000048802	None
K_948	ENSSSCG00000033596	U6	U6 spliceosomal RNA [Source:RFAM;Acc:RF00026]		N_948	ENSSSCG00000045400	None
K_949	ENSSSCG00000001512	CUTA	cutA divalent cation tolerance homolog [Source:VGNC Symbol;Acc:VGNC:87091]		N_949	ENSSSCG00000047080	None
K_950	ENSSSCG00000001511	PHF1	PHD finger protein 1 [Source:VGNC Symbol;Acc:VGNC:91375]		N_950	ENSSSCG00000048683	None
K_951	ENSSSCG00000008578	ADCY3	adenylate cyclase 3 [Source:VGNC Symbol;Acc:VGNC:85107]		N_951	ENSSSCG00000030936	None
K_952	ENSSSCG00000016794	MYO10	myosin X [Source:VGNC Symbol;Acc:VGNC:90522]		N_952	ENSSSCG00000046560	None
K_953	ENSSSCG00000030694	PKP1	plakophilin 1 [Source:VGNC Symbol;Acc:VGNC:96487]		N_953	ENSSSCG00000045087	None
K_954	ENSSSCG00000035995	ITPA	inosine triphosphatase [Source:VGNC Symbol;Acc:VGNC:96384]		N_954	ENSSSCG00000037695	None
K_955	ENSSSCG00000014275	SLC22A4	solute carrier family 22 member 4 [Source:VGNC Symbol;Acc:VGNC:92981]		N_955	ENSSSCG00000049779	None
K_956	ENSSSCG00000025955	SSBP4	single stranded DNA binding protein 4 [Source:VGNC Symbol;Acc:VGNC:93482]		N_956	ENSSSCG00000049082	None
K_957	ENSSSCG00000006289	F5	coagulation factor V [Source:VGNC Symbol;Acc:VGNC:87865]		N_957	ENSSSCG00000042886	None
K_958	ENSSSCG00000009793	CLIP1	CAP-Gly domain containing linker protein 1 [Source:VGNC Symbol;Acc:VGNC:86766]		N_958	ENSSSCG00000048690	None
K_959	ENSSSCG00000014176	RGMB	repulsive guidance molecule BMP co-receptor b [Source:VGNC Symbol;Acc:VGNC:92255]		N_959	ENSSSCG00000034393	None
K_960	ENSSSCG00000008444	PRKCE	protein kinase C epsilon [Source:VGNC Symbol;Acc:VGNC:91807]		N_960	ENSSSCG00000042419	None
K_961	ENSSSCG00000017895	RABEP1	rabaptin, RAB GTPase binding effector protein 1 [Source:VGNC Symbol;Acc:VGNC:99032]		N_961	ENSSSCG00000051664	None
K_962	ENSSSCG00000031170	TMEM123	transmembrane protein 123 [Source:VGNC Symbol;Acc:VGNC:94072]		N_962	ENSSSCG00000042159	None
K_963	ENSSSCG00000023746	LRP1B	LDL receptor related protein 1B [Source:HGNC Symbol;Acc:HGNC:6693]		N_963	ENSSSCG00000049634	None
K_964	ENSSSCG00000014223	COMMD10	COMM domain containing 10 [Source:VGNC Symbol;Acc:VGNC:86886]		N_964	ENSSSCG00000042280	None
K_965	ENSSSCG00000017826	SMG6	SMG6 nonsense mediated mRNA decay factor [Source:VGNC Symbol;Acc:VGNC:93249]		N_965	ENSSSCG00000041948	None
K_966	ENSSSCG00000003848	LRP8	LDL receptor related protein 8 [Source:VGNC Symbol;Acc:VGNC:89822]		N_966	ENSSSCG00000014931	None
K_967	ENSSSCG00000017428	JUP	junction plakoglobin [Source:VGNC Symbol;Acc:VGNC:99008]		N_967	ENSSSCG00000047626	None
K_968	ENSSSCG00000001413	GPANK1	G-patch domain and ankyrin repeats 1 [Source:VGNC Symbol;Acc:VGNC:88571]		N_968	ENSSSCG00000041232	None
K_969	ENSSSCG00000021093	C10orf67	chromosome 10 C10orf67 homolog [Source:VGNC Symbol;Acc:VGNC:96184]		N_969	ENSSSCG00000035507	None
K_970	ENSSSCG00000011387	RNF123	ring finger protein 123 [Source:VGNC Symbol;Acc:VGNC:92351]		N_970	ENSSSCG00000041964	None
K_971	ENSSSCG00000002457	ITPK1	inositol-tetrakisphosphate 1-kinase [Source:VGNC Symbol;Acc:VGNC:89251]		N_971	ENSSSCG00000047650	None
K_972	ENSSSCG00000030957	NFKB1	nuclear factor kappa B subunit 1 [Source:VGNC Symbol;Acc:VGNC:90719]		N_972	ENSSSCG00000031436	None
K_973	ENSSSCG00000011278	TRAK1	trafficking kinesin protein 1 [Source:VGNC Symbol;Acc:VGNC:94369]		N_973	ENSSSCG00000044137	None
K_974	ENSSSCG00000036480	CTNNA3	catenin alpha 3 [Source:VGNC Symbol;Acc:VGNC:87064]		N_974	ENSSSCG00000043039	None
K_975	ENSSSCG00000035403	RFX2	regulatory factor X2 [Source:VGNC Symbol;Acc:VGNC:92244]		N_975	ENSSSCG00000047119	None
K_976	ENSSSCG00000044340	EEA1	early endosome antigen 1 [Source:HGNC Symbol;Acc:HGNC:3185]		N_976	ENSSSCG00000041907	None
K_977	ENSSSCG00000024752	ALDH4A1	aldehyde dehydrogenase 4 family member A1 [Source:VGNC Symbol;Acc:VGNC:85240]		N_977	ENSSSCG00000049968	None
K_978	ENSSSCG00000037264	RAB31	RAB31, member RAS onco family [Source:VGNC Symbol;Acc:VGNC:98255]		N_978	ENSSSCG00000017509	None
K_979	ENSSSCG00000011623	TPRA1	transmembrane protein adipocyte associated 1 [Source:VGNC Symbol;Acc:VGNC:94347]		N_979	ENSSSCG00000041190	None
K_980	ENSSSCG00000011624	MCM2	minichromosome maintenance complex component 2 [Source:VGNC Symbol;Acc:VGNC:90073]		N_980	ENSSSCG00000030031	None
K_981	ENSSSCG00000014283	KIF3A	kinesin family member 3A [Source:VGNC Symbol;Acc:VGNC:89470]		N_981	ENSSSCG00000045800	None
K_982	ENSSSCG00000033527	ITFG1	integrin alpha FG-GAP repeat containing 1 [Source:VGNC Symbol;Acc:VGNC:89229]		N_982	ENSSSCG00000041160	None
K_983	ENSSSCG00000038854	PSMF1	proteasome inhibitor subunit 1 [Source:VGNC Symbol;Acc:VGNC:96512]		N_983	ENSSSCG00000037859	None
K_984	ENSSSCG00000000705	CD27	CD27 molecule [Source:VGNC Symbol;Acc:VGNC:86403]		N_984	ENSSSCG00000049737	None
K_985	ENSSSCG00000000704	TAPBPL	TAP binding protein like [Source:VGNC Symbol;Acc:VGNC:93735]		N_985	ENSSSCG00000042113	None
K_986	ENSSSCG00000013400	MICAL2	microtubule associated monooxygenase, calponin and LIM domain containing 2 [Source:HGNC Symbol;Acc:HGNC:24693]		N_986	ENSSSCG00000045104	None
K_987	ENSSSCG00000033148	MRPL12	mitochondrial ribosomal protein L12 [Source:VGNC Symbol;Acc:VGNC:99016]		N_987	ENSSSCG00000022331	fibroblast growth factor 13 [Source:VGNC Symbol;Acc:VGNC:88103]
K_988	ENSSSCG00000028355	ACTG1	actin gamma 1 [Source:HGNC Symbol;Acc:HGNC:144]		N_988	ENSSSCG00000010426	protocadherin related 15 [Source:VGNC Symbol;Acc:VGNC:91213]
K_989	ENSSSCG00000015540	MR1	major histocompatibility complex, class I-related [Source:VGNC Symbol;Acc:VGNC:90338]		N_989	ENSSSCG00000044525	None
K_990	ENSSSCG00000012089	ADARB1	adenosine deaminase RNA specific B1 [Source:VGNC Symbol;Acc:VGNC:85098]		N_990	ENSSSCG00000044195	None
K_991	ENSSSCG00000012479	PCDH19	protocadherin 19 [Source:VGNC Symbol;Acc:VGNC:91216]		N_991	ENSSSCG00000035828	None
K_992	ENSSSCG00000010574	LDB1	LIM domain binding 1 [Source:VGNC Symbol;Acc:VGNC:89667]		N_992	ENSSSCG00000047213	None
K_993	ENSSSCG00000029285	ZNF75A	zinc finger protein 75a [Source:HGNC Symbol;Acc:HGNC:13146]		N_993	ENSSSCG00000045033	None
K_994	ENSSSCG00000005052	WDHD1	WD repeat and HMG-box DNA binding protein 1 [Source:VGNC Symbol;Acc:VGNC:94904]		N_994	ENSSSCG00000037422	None
K_995	ENSSSCG00000032332	SOCS4	suppressor of cytokine signaling 4 [Source:VGNC Symbol;Acc:VGNC:93331]		N_995	ENSSSCG00000045937	None
K_996	ENSSSCG00000004281	KCNQ5	potassium voltage-gated channel subfamily Q member 5 [Source:VGNC Symbol;Acc:VGNC:89384]		N_996	ENSSSCG00000049146	None
K_997	ENSSSCG00000005198	KDM4C	lysine demethylase 4C [Source:VGNC Symbol;Acc:VGNC:89414]		N_997	ENSSSCG00000016330	None
K_998	ENSSSCG00000000066	L3MBTL2	L3MBTL histone methyl-lysine binding protein 2 [Source:VGNC Symbol;Acc:VGNC:89613]		N_998	ENSSSCG00000014884	integrator complex subunit 4 [Source:VGNC Symbol;Acc:VGNC:89164]
K_999	ENSSSCG00000026349	ALDH3B2	aldehyde dehydrogenase 3 family member B2 [Source:HGNC Symbol;Acc:HGNC:411]		N_999	ENSSSCG00000050434	None
K_1000	ENSSSCG00000009172	PPP3CA	protein phosphatase 3 catalytic subunit alpha [Source:VGNC Symbol;Acc:VGNC:98218]		N_1000	ENSSSCG00000040079	None
K_1001	ENSSSCG00000016793	ZNF622	zinc finger protein 622 [Source:VGNC Symbol;Acc:VGNC:95277]		N_1001	ENSSSCG00000050291	None
K_1002	ENSSSCG00000001818	FES	FES proto-onco, tyrosine kinase [Source:VGNC Symbol;Acc:VGNC:88090]		N_1002	ENSSSCG00000045998	None
K_1003	ENSSSCG00000003111	SAE1	SUMO1 activating enzyme subunit 1 [Source:VGNC Symbol;Acc:VGNC:92558]		N_1003	ENSSSCG00000004207	None
K_1004	ENSSSCG00000010814	ESRRG	estrogen related receptor gamma [Source:VGNC Symbol;Acc:VGNC:96289]		N_1004	ENSSSCG00000033894	laminin subunit alpha 2 [Source:VGNC Symbol;Acc:VGNC:101493]
K_1005	ENSSSCG00000014056	RNF44	ring finger protein 44 [Source:VGNC Symbol;Acc:VGNC:92395]		N_1005	ENSSSCG00000049739	None
K_1006	ENSSSCG00000020717	FHIP1A	FHF complex subunit HOOK interacting protein 1A [Source:VGNC Symbol;Acc:VGNC:87912]		N_1006	ENSSSCG00000050901	None
K_1007	ENSSSCG00000004057	SYTL3	synaptotagmin like 3 [Source:VGNC Symbol;Acc:VGNC:93692]		N_1007	ENSSSCG00000042980	None
K_1008	ENSSSCG00000037754	SLC39A11	solute carrier family 39 member 11 [Source:VGNC Symbol;Acc:VGNC:93102]		N_1008	ENSSSCG00000003892	None
K_1009	ENSSSCG00000010692	WDR11	WD repeat domain 11 [Source:VGNC Symbol;Acc:VGNC:94906]		N_1009	ENSSSCG00000044579	None
K_1010	ENSSSCG00000004614	UNC13C	unc-13 homolog C [Source:VGNC Symbol;Acc:VGNC:94702]		N_1010	ENSSSCG00000043535	None
K_1011	ENSSSCG00000011867	MYLK	myosin light chain kinase [Source:HGNC Symbol;Acc:HGNC:7590]		N_1011	ENSSSCG00000048227	None
K_1012	ENSSSCG00000012014	BTG3	BTG anti-proliferation factor 3 [Source:VGNC Symbol;Acc:VGNC:103908]		N_1012	ENSSSCG00000048859	None
K_1013	ENSSSCG00000045134	FASTKD5	FAST kinase domains 5 [Source:HGNC Symbol;Acc:HGNC:25790]		N_1013	ENSSSCG00000042015	None
K_1014	ENSSSCG00000007162	UBOX5	U-box domain containing 5 [Source:VGNC Symbol;Acc:VGNC:95860]		N_1014	ENSSSCG00000048340	None
K_1015	ENSSSCG00000000968	SBF1	SET binding factor 1 [Source:VGNC Symbol;Acc:VGNC:92593]		N_1015	ENSSSCG00000050172	None
K_1016	ENSSSCG00000000419	RDH16	retinol dehydrogenase 16 (all-trans) [Source:NCBI gene (formerly Entrezgene);Acc:100511633]		N_1016	ENSSSCG00000049859	None
K_1017	ENSSSCG00000017829	SGSM2	small G protein signaling modulator 2 [Source:VGNC Symbol;Acc:VGNC:92801]		N_1017	ENSSSCG00000044636	None
K_1018	ENSSSCG00000008991	FRAS1	Fraser extracellular matrix complex subunit 1 [Source:VGNC Symbol;Acc:VGNC:88232]		N_1018	ENSSSCG00000042469	None
K_1019	ENSSSCG00000024158	ANO1	anoctamin 1 [Source:VGNC Symbol;Acc:VGNC:85354]		N_1019	ENSSSCG00000043122	None
K_1020	ENSSSCG00000025571	POLR2G	RNA polymerase II subunit G [Source:VGNC Symbol;Acc:VGNC:91651]		N_1020	ENSSSCG00000050436	None
K_1021	ENSSSCG00000005575	RC3H2	ring finger and CCCH-type domains 2 [Source:VGNC Symbol;Acc:VGNC:92169]		N_1021	ENSSSCG00000051395	None
K_1022	ENSSSCG00000000020	PHF21B	PHD finger protein 21B [Source:VGNC Symbol;Acc:VGNC:91385]		N_1022	ENSSSCG00000051179	None
K_1023	ENSSSCG00000025928	RPL18	ribosomal protein L18 [Source:HGNC Symbol;Acc:HGNC:10310]		N_1023	ENSSSCG00000014267	None
K_1024	ENSSSCG00000030425	SPHK2	sphingosine kinase 2 [Source:VGNC Symbol;Acc:VGNC:93405]		N_1024	ENSSSCG00000050944	None
K_1025	ENSSSCG00000027206	PARD6B	par-6 family cell polarity regulator beta [Source:VGNC Symbol;Acc:VGNC:98176]		N_1025	ENSSSCG00000000854	None
K_1026	ENSSSCG00000035818	FHIT	fragile histidine triad diadenosine triphosphatase [Source:HGNC Symbol;Acc:HGNC:3701]		N_1026	ENSSSCG00000045819	None
K_1027	ENSSSCG00000035584	GABRG3	gamma-aminobutyric acid type A receptor subunit gamma3 [Source:VGNC Symbol;Acc:VGNC:88313]		N_1027	ENSSSCG00000031305	None
K_1028	ENSSSCG00000012270	UBA1	ubiquitin like modifier activating enzyme 1 [Source:VGNC Symbol;Acc:VGNC:94628]		N_1028	ENSSSCG00000051363	None
K_1029	ENSSSCG00000011485	PTPRG	protein tyrosine phosphatase receptor type G [Source:VGNC Symbol;Acc:VGNC:91988]		N_1029	ENSSSCG00000014708	None
K_1030	ENSSSCG00000013022	PYGM	glycogen phosphorylase, muscle associated [Source:VGNC Symbol;Acc:VGNC:92020]		N_1030	ENSSSCG00000042950	None
K_1031	ENSSSCG00000035245	BAAT	bile acid-CoA:amino acid N-acyltransferase [Source:VGNC Symbol;Acc:VGNC:103038]		N_1031	ENSSSCG00000044771	None
K_1032	ENSSSCG00000028821	SASS6	SAS-6 centriolar assembly protein [Source:VGNC Symbol;Acc:VGNC:92585]		N_1032	ENSSSCG00000041650	None
K_1033	ENSSSCG00000006970	DLC1	DLC1 Rho GTPase activating protein [Source:VGNC Symbol;Acc:VGNC:96191]		N_1033	ENSSSCG00000047724	None
K_1034	ENSSSCG00000004518	SKA1	spindle and kinetochore associated complex subunit 1 [Source:VGNC Symbol;Acc:VGNC:103176]		N_1034	ENSSSCG00000009125	None
K_1035	ENSSSCG00000011389	AMIGO3	GDP-mannose pyrophosphorylase B [Source:NCBI gene (formerly Entrezgene);Acc:100513376]		N_1035	ENSSSCG00000044307	None
K_1036	ENSSSCG00000038990	PTPRT	protein tyrosine phosphatase receptor type T [Source:VGNC Symbol;Acc:VGNC:96524]		N_1036	ENSSSCG00000011237	programmed cell death 6 interacting protein [Source:VGNC Symbol;Acc:VGNC:106452]
K_1037	ENSSSCG00000016611	CADPS2	calcium dependent secretion activator 2 [Source:VGNC Symbol;Acc:VGNC:86137]		N_1037	ENSSSCG00000048836	None
K_1038	ENSSSCG00000039841	SHC3	SHC adaptor protein 3 [Source:VGNC Symbol;Acc:VGNC:92838]		N_1038	ENSSSCG00000050372	None
K_1039	ENSSSCG00000036160	ZNF250	zinc finger protein 250 [Source:HGNC Symbol;Acc:HGNC:13044]		N_1039	ENSSSCG00000041574	None
K_1040	ENSSSCG00000006217	DNAJC5B	DnaJ heat shock protein family (Hsp40) member C5 beta [Source:VGNC Symbol;Acc:VGNC:98781]		N_1040	ENSSSCG00000036342	None
K_1041	ENSSSCG00000006074	STK3	serine/threonine kinase 3 [Source:VGNC Symbol;Acc:VGNC:98347]		N_1041	ENSSSCG00000047389	None
K_1042	ENSSSCG00000003155	PPP1R15A	protein phosphatase 1 regulatory subunit 15A [Source:VGNC Symbol;Acc:VGNC:91725]		N_1042	ENSSSCG00000000352	None
K_1043	ENSSSCG00000026744	ZDHHC20	zinc finger DHHC-type palmitoyltransferase 20 [Source:VGNC Symbol;Acc:VGNC:95122]		N_1043	ENSSSCG00000038376	None
K_1044	ENSSSCG00000017866	TAX1BP3	Tax1 binding protein 3 [Source:VGNC Symbol;Acc:VGNC:93755]		N_1044	ENSSSCG00000047999	None
K_1045	ENSSSCG00000015876	CCDC148	coiled-coil domain containing 148 [Source:VGNC Symbol;Acc:VGNC:96066]		N_1045	ENSSSCG00000043685	None
K_1046	ENSSSCG00000015353	SCIN	scinderin [Source:NCBI gene (formerly Entrezgene);Acc:100512981]		N_1046	ENSSSCG00000045679	None
K_1047	ENSSSCG00000002263	SLCO3A1	solute carrier organic anion transporter family member 3A1 [Source:VGNC Symbol;Acc:VGNC:93197]		N_1047	ENSSSCG00000048045	None
K_1048	ENSSSCG00000034518	TOR1A	torsin family 1 member A [Source:VGNC Symbol;Acc:VGNC:94316]		N_1048	ENSSSCG00000047092	None
K_1049	ENSSSCG00000033213	LYRM7	LYR motif containing 7 [Source:VGNC Symbol;Acc:VGNC:89916]		N_1049	ENSSSCG00000050604	None
K_1050	ENSSSCG00000036686	CDC42SE2	CDC42 small effector 2 [Source:VGNC Symbol;Acc:VGNC:86461]		N_1050	ENSSSCG00000037551	None
K_1051	ENSSSCG00000002349	ACOT4	acyl-CoA thioesterase 4 [Source:HGNC Symbol;Acc:HGNC:19748]		N_1051	ENSSSCG00000048531	None
K_1052	ENSSSCG00000017300	MRC2	mannose receptor C type 2 [Source:VGNC Symbol;Acc:VGNC:90341]		N_1052	ENSSSCG00000033382	mucin 5AC, oligomeric mucus/gel-forming [Source:VGNC Symbol;Acc:VGNC:90483]
K_1053	ENSSSCG00000028952	SLC10A6	solute carrier family 10 member 6 [Source:VGNC Symbol;Acc:VGNC:92918]		N_1053	ENSSSCG00000050053	None
K_1054	ENSSSCG00000011251	MYD88	MYD88 innate immune signal transduction adaptor [Source:NCBI gene (formerly Entrezgene);Acc:396646]		N_1054	ENSSSCG00000026564	None
K_1055	ENSSSCG00000011250	ACAA1	acetyl-CoA acyltransferase 1 [Source:VGNC Symbol;Acc:VGNC:84995]		N_1055	ENSSSCG00000033750	None
K_1056	ENSSSCG00000031442	CLP1	cleavage factor polyribonucleotide kinase subunit 1 [Source:VGNC Symbol;Acc:VGNC:86775]		N_1056	ENSSSCG00000048341	None
K_1057	ENSSSCG00000012276	SYN1	synapsin I [Source:NCBI gene (formerly Entrezgene);Acc:100216310]		N_1057	ENSSSCG00000051176	None
K_1058	ENSSSCG00000010015	OSBP2	oxysterol binding protein 2 [Source:VGNC Symbol;Acc:VGNC:91067]		N_1058	ENSSSCG00000049669	None
K_1059	ENSSSCG00000014878	PAK1	p21 (RAC1) activated kinase 1 [Source:HGNC Symbol;Acc:HGNC:8590]		N_1059	ENSSSCG00000046162	None
K_1060	ENSSSCG00000014881	CLNS1A	chloride nucleotide-sensitive channel 1A [Source:VGNC Symbol;Acc:VGNC:86773]		N_1060	ENSSSCG00000021663	None
K_1061	ENSSSCG00000004477	IMPG1	interphotoreceptor matrix proteoglycan 1 [Source:VGNC Symbol;Acc:VGNC:89127]		N_1061	ENSSSCG00000045642	None
K_1062	ENSSSCG00000036256	MAD2L1	mitotic arrest deficient 2 like 1 [Source:VGNC Symbol;Acc:VGNC:89939]		N_1062	ENSSSCG00000043741	None
K_1063	ENSSSCG00000004695	WDR76	WD repeat domain 76 [Source:VGNC Symbol;Acc:VGNC:94941]		N_1063	ENSSSCG00000047504	None
K_1064	ENSSSCG00000040383	MFAP1	microfibril associated protein 1 [Source:VGNC Symbol;Acc:VGNC:90172]		N_1064	ENSSSCG00000006978	None
K_1065	ENSSSCG00000031944	SLC17A4	solute carrier family 17 member 4 [Source:VGNC Symbol;Acc:VGNC:104058]		N_1065	ENSSSCG00000016400	mab-21 like 4 [Source:VGNC Symbol;Acc:VGNC:96120]
K_1066	ENSSSCG00000001107	SLC17A1	solute carrier family 17 member 1 [Source:VGNC Symbol;Acc:VGNC:92950]		N_1066	ENSSSCG00000033817	None
K_1067	ENSSSCG00000006071	VPS13B	vacuolar protein sorting 13 homolog B [Source:VGNC Symbol;Acc:VGNC:94839]		N_1067	ENSSSCG00000039362	None
K_1068	ENSSSCG00000045208	PMAP-36	antibacterial peptide [Source:NCBI gene (formerly Entrezgene);Acc:100170124]		N_1068	ENSSSCG00000036505	None
K_1069	ENSSSCG00000011192	HACL1	2-hydroxyacyl-CoA lyase 1 [Source:VGNC Symbol;Acc:VGNC:88770]		N_1069	ENSSSCG00000032000	None
K_1070	ENSSSCG00000025564	GAS2L1	growth arrest specific 2 like 1 [Source:VGNC Symbol;Acc:VGNC:88355]		N_1070	ENSSSCG00000003112	None
K_1071	ENSSSCG00000039426	FSTL1	follistatin like 1 [Source:VGNC Symbol;Acc:VGNC:88255]		N_1071	ENSSSCG00000033545	None
K_1072	ENSSSCG00000029590	ACD	ACD shelterin complex subunit and telomerase recruitment factor [Source:VGNC Symbol;Acc:VGNC:85007]		N_1072	ENSSSCG00000033666	None
K_1073	ENSSSCG00000022722	CARMIL2	capping protein regulator and myosin 1 linker 2 [Source:VGNC Symbol;Acc:VGNC:86193]		N_1073	ENSSSCG00000047523	None
K_1074	ENSSSCG00000002904	HAUS5	HAUS augmin like complex subunit 5 [Source:VGNC Symbol;Acc:VGNC:88788]		N_1074	ENSSSCG00000047640	None
K_1075	ENSSSCG00000040012	TMEM147	transmembrane protein 147 [Source:VGNC Symbol;Acc:VGNC:94093]		N_1075	ENSSSCG00000007944	None
K_1076	ENSSSCG00000038452	ADAMTS17	ADAM metallopeptidase with thrombospondin type 1 motif 17 [Source:VGNC Symbol;Acc:VGNC:85079]		N_1076	ENSSSCG00000045180	None
K_1077	ENSSSCG00000009203	SNCA	synuclein alpha [Source:VGNC Symbol;Acc:VGNC:93285]		N_1077	ENSSSCG00000051021	None
K_1078	ENSSSCG00000009007	TMEM131L	transmembrane 131 like [Source:VGNC Symbol;Acc:VGNC:94079]		N_1078	ENSSSCG00000007639	None
K_1079	ENSSSCG00000020858	KIF13A	kinesin family member 13A [Source:VGNC Symbol;Acc:VGNC:89454]		N_1079	ENSSSCG00000046525	None
K_1080	ENSSSCG00000017278	TEX2	testis expressed 2 [Source:VGNC Symbol;Acc:VGNC:93894]		N_1080	ENSSSCG00000007631	None
K_1081	ENSSSCG00000002573	RTL1	retrotransposon Gag like 1 [Source:VGNC Symbol;Acc:VGNC:92496]		N_1081	ENSSSCG00000042857	None
K_1082	ENSSSCG00000000656	CLEC2B	C-type lectin domain family 2, member B [Source:NCBI gene (formerly Entrezgene);Acc:100520839]		N_1082	ENSSSCG00000010104	None
K_1083	ENSSSCG00000034059	ST3GAL3	ST3 beta-galactoside alpha-2,3-sialyltransferase 3 [Source:VGNC Symbol;Acc:VGNC:93503]		N_1083	ENSSSCG00000046854	None
K_1084	ENSSSCG00000004674	SHF	Src homology 2 domain containing F [Source:VGNC Symbol;Acc:VGNC:103175]		N_1084	ENSSSCG00000036017	None
K_1085	ENSSSCG00000003110	ZC3H4	zinc finger CCCH-type containing 4 [Source:VGNC Symbol;Acc:VGNC:95097]		N_1085	ENSSSCG00000013753	None
K_1086	ENSSSCG00000013303	ABTB2	ankyrin repeat and BTB domain containing 2 [Source:VGNC Symbol;Acc:VGNC:84994]		N_1086	ENSSSCG00000040106	None
K_1087	ENSSSCG00000007774	CTF1	cardiotrophin 1 [Source:VGNC Symbol;Acc:VGNC:102561]		N_1087	ENSSSCG00000034988	None
K_1088	ENSSSCG00000016543	EXOC4	exocyst complex component 4 [Source:VGNC Symbol;Acc:VGNC:87830]		N_1088	ENSSSCG00000031404	None
K_1089	ENSSSCG00000037358	HPS5	HPS5 biosis of lysosomal organelles complex 2 subunit 2 [Source:NCBI gene (formerly Entrezgene);Acc:100049701]		N_1089	ENSSSCG00000047819	None
K_1090	ENSSSCG00000034919	GDA	guanine deaminase [Source:VGNC Symbol;Acc:VGNC:88393]		N_1090	ENSSSCG00000034320	None
K_1091	ENSSSCG00000016938	IPO11	importin 11 [Source:VGNC Symbol;Acc:VGNC:89176]		N_1091	ENSSSCG00000010440	phosphatase and tensin homolog [Source:NCBI gene (formerly Entrezgene);Acc:100156264]
K_1092	ENSSSCG00000011402	IFRD2	interferon related developmental regulator 2 [Source:HGNC Symbol;Acc:HGNC:5457]		N_1092	ENSSSCG00000049015	None
K_1093	ENSSSCG00000016367	RNPEPL1	arginyl aminopeptidase like 1 [Source:VGNC Symbol;Acc:VGNC:95470]		N_1093	ENSSSCG00000008057	amidohydrolase domain containing 2 [Source:VGNC Symbol;Acc:VGNC:98864]
K_1094	ENSSSCG00000011325	MYL3	myosin light chain 3 [Source:VGNC Symbol;Acc:VGNC:90515]		N_1094	ENSSSCG00000003253	myeloid associated differentiation marker [Source:VGNC Symbol;Acc:VGNC:98508]
K_1095	ENSSSCG00000032338	U6	U6 spliceosomal RNA [Source:RFAM;Acc:RF00026]		N_1095	ENSSSCG00000045358	None
K_1096	ENSSSCG00000039188	AK8	adenylate kinase 8 [Source:VGNC Symbol;Acc:VGNC:85213]		N_1096	ENSSSCG00000049682	None
K_1097	ENSSSCG00000022250	SPACA9	sperm acrosome associated 9 [Source:VGNC Symbol;Acc:VGNC:93370]		N_1097	ENSSSCG00000051688	None
K_1098	ENSSSCG00000011511	FRMD4B	FERM domain containing 4B [Source:VGNC Symbol;Acc:VGNC:88237]		N_1098	ENSSSCG00000046152	None
K_1099	ENSSSCG00000038231	ABCD4	ATP binding cassette subfamily D member 4 [Source:VGNC Symbol;Acc:VGNC:84964]		N_1099	ENSSSCG00000041922	None
K_1100	ENSSSCG00000006301	TIPRL	TOR signaling pathway regulator [Source:VGNC Symbol;Acc:VGNC:94002]		N_1100	ENSSSCG00000047248	None
K_1101	ENSSSCG00000000037	ARFGAP3	ADP ribosylation factor GTPase activating protein 3 [Source:VGNC Symbol;Acc:VGNC:85450]		N_1101	ENSSSCG00000003826	None
K_1102	ENSSSCG00000011940	DZIP3	DAZ interacting zinc finger protein 3 [Source:VGNC Symbol;Acc:VGNC:87512]		N_1102	ENSSSCG00000046490	None
K_1103	ENSSSCG00000025578	ALDH1A2	aldehyde dehydrogenase 1 family member A2 [Source:VGNC Symbol;Acc:VGNC:97878]		N_1103	ENSSSCG00000047263	None
K_1104	ENSSSCG00000039295	MRPL34	mitochondrial ribosomal protein L34 [Source:VGNC Symbol;Acc:VGNC:100173]		N_1104	ENSSSCG00000042665	None
K_1105	ENSSSCG00000031251	DDA1	DET1 and DDB1 associated 1 [Source:VGNC Symbol;Acc:VGNC:87199]		N_1105	ENSSSCG00000047911	None
K_1106	ENSSSCG00000013508	SH3GL1	SH3 domain containing GRB2 like 1, endophilin A2 [Source:VGNC Symbol;Acc:VGNC:92823]		N_1106	ENSSSCG00000041002	None
K_1107	ENSSSCG00000021837	STYXL1	serine/threonine/tyrosine interacting like 1 [Source:HGNC Symbol;Acc:HGNC:18165]		N_1107	ENSSSCG00000050741	None
K_1108	ENSSSCG00000037530	TACC2	transforming acidic coiled-coil containing protein 2 [Source:NCBI gene (formerly Entrezgene);Acc:100152804]		N_1108	ENSSSCG00000050179	None
K_1109	ENSSSCG00000029334	MYT1L	myelin transcription factor 1 like [Source:VGNC Symbol;Acc:VGNC:90549]		N_1109	ENSSSCG00000043963	None
K_1110	ENSSSCG00000017058	MED7	mediator complex subunit 7 [Source:VGNC Symbol;Acc:VGNC:90123]		N_1110	ENSSSCG00000043406	None
K_1111	ENSSSCG00000031745	ssc-mir-9860	ssc-mir-9860 [Source:miRBase;Acc:MI0031638]		N_1111	ENSSSCG00000042651	None
K_1112	ENSSSCG00000029094	PIK3R4	phosphoinositide-3-kinase regulatory subunit 4 [Source:VGNC Symbol;Acc:VGNC:91446]		N_1112	ENSSSCG00000036117	None
K_1113	ENSSSCG00000027745	ABCG1	ATP binding cassette subfamily G member 1 [Source:VGNC Symbol;Acc:VGNC:97858]		N_1113	ENSSSCG00000043088	None
K_1114	ENSSSCG00000009431	DGKH	diacylglycerol kinase eta [Source:VGNC Symbol;Acc:VGNC:87273]		N_1114	ENSSSCG00000042993	None
K_1115	ENSSSCG00000015598	PACC1	proton activated chloride channel 1 [Source:VGNC Symbol;Acc:VGNC:91137]		N_1115	ENSSSCG00000041267	None
K_1116	ENSSSCG00000030371	SERPINA3-2	alpha-1-antichymotrypsin 2 [Source:NCBI gene (formerly Entrezgene);Acc:396686]		N_1116	ENSSSCG00000048148	None
K_1117	ENSSSCG00000004646	ATP8B4	ATPase phospholipid transporting 8B4 (putative) [Source:VGNC Symbol;Acc:VGNC:103036]		N_1117	ENSSSCG00000048009	None
K_1118	ENSSSCG00000004765	RMDN3	regulator of microtubule dynamics 3 [Source:VGNC Symbol;Acc:VGNC:92333]		N_1118	ENSSSCG00000041224	None
K_1119	ENSSSCG00000042572	IMP3	IMP U3 small nucleolar ribonucleoprotein 3 [Source:NCBI gene (formerly Entrezgene);Acc:100151831]		N_1119	ENSSSCG00000033331	None
K_1120	ENSSSCG00000005983	ATAD2	ATPase family AAA domain containing 2 [Source:VGNC Symbol;Acc:VGNC:85599]		N_1120	ENSSSCG00000039933	None
K_1121	ENSSSCG00000006035	ANGPT1	angiopoietin 1 [Source:VGNC Symbol;Acc:VGNC:98732]		N_1121	ENSSSCG00000048778	None
K_1122	ENSSSCG00000010114	ESS2	ess-2 splicing factor homolog [Source:VGNC Symbol;Acc:VGNC:87795]		N_1122	ENSSSCG00000046131	None
K_1123	ENSSSCG00000010115	GSC2	goosecoid homeobox 2 [Source:VGNC Symbol;Acc:VGNC:88715]		N_1123	ENSSSCG00000044574	None
K_1124	ENSSSCG00000011666	CLSTN2	calsyntenin 2 [Source:VGNC Symbol;Acc:VGNC:86785]		N_1124	ENSSSCG00000049221	None
K_1125	ENSSSCG00000021393	TRMT1L	tRNA methyltransferase 1 like [Source:VGNC Symbol;Acc:VGNC:94447]		N_1125	ENSSSCG00000044938	None
K_1126	ENSSSCG00000015569	SWT1	SWT1 RNA endoribonuclease homolog [Source:VGNC Symbol;Acc:VGNC:93647]		N_1126	ENSSSCG00000044645	None
K_1127	ENSSSCG00000000738	RHNO1	RAD9-HUS1-RAD1 interacting nuclear orphan 1 [Source:VGNC Symbol;Acc:VGNC:92282]		N_1127	ENSSSCG00000031784	None
K_1128	ENSSSCG00000025996	MTUS2	microtubule associated scaffold protein 2 [Source:VGNC Symbol;Acc:VGNC:90477]		N_1128	ENSSSCG00000043282	None
K_1129	ENSSSCG00000029080	SPTSSB	serine palmitoyltransferase small subunit B [Source:VGNC Symbol;Acc:VGNC:93441]		N_1129	ENSSSCG00000041301	None
K_1130	ENSSSCG00000017448	KRT14	keratin 14 [Source:HGNC Symbol;Acc:HGNC:6416]		N_1130	ENSSSCG00000047482	None
K_1131	ENSSSCG00000038915	TMEM132D	transmembrane protein 132D [Source:VGNC Symbol;Acc:VGNC:94082]		N_1131	ENSSSCG00000046008	None
K_1132	ENSSSCG00000034450	ABHD10	abhydrolase domain containing 10, depalmitoylase [Source:VGNC Symbol;Acc:VGNC:84969]		N_1132	ENSSSCG00000032112	None
K_1133	ENSSSCG00000001567	CPNE5	copine 5 [Source:VGNC Symbol;Acc:VGNC:86953]		N_1133	ENSSSCG00000036739	None
K_1134	ENSSSCG00000032917	USP30	ubiquitin specific peptidase 30 [Source:VGNC Symbol;Acc:VGNC:94758]		N_1134	ENSSSCG00000027755	None
K_1135	ENSSSCG00000001975	PRKD1	protein kinase D1 [Source:VGNC Symbol;Acc:VGNC:91812]		N_1135	ENSSSCG00000047733	None
K_1136	ENSSSCG00000003217	ASPDH	aspartate dehydrogenase domain containing [Source:NCBI gene (formerly Entrezgene);Acc:100511638]		N_1136	ENSSSCG00000051478	None
K_1137	ENSSSCG00000015711	DPP10	dipeptidyl peptidase like 10 [Source:VGNC Symbol;Acc:VGNC:95949]		N_1137	ENSSSCG00000047499	None
K_1138	ENSSSCG00000037575	FKBP14	FKBP prolyl isomerase 14 [Source:VGNC Symbol;Acc:VGNC:88144]		N_1138	ENSSSCG00000049077	None
K_1139	ENSSSCG00000016682	PLEKHA8	pleckstrin homology domain containing A8 [Source:HGNC Symbol;Acc:HGNC:30037]		N_1139	ENSSSCG00000049172	None
K_1140	ENSSSCG00000026943	MRAP2	melanocortin 2 receptor accessory protein 2 [Source:VGNC Symbol;Acc:VGNC:90339]		N_1140	ENSSSCG00000048547	None
K_1141	ENSSSCG00000034288	AP4M1	adaptor related protein complex 4 subunit mu 1 [Source:VGNC Symbol;Acc:VGNC:85393]		N_1141	ENSSSCG00000041614	None
K_1142	ENSSSCG00000034153	TAF6	TATA-box binding protein associated factor 6 [Source:VGNC Symbol;Acc:VGNC:93719]		N_1142	ENSSSCG00000044366	None
K_1143	ENSSSCG00000017471	CDC6	cell division cycle 6 [Source:VGNC Symbol;Acc:VGNC:86464]		N_1143	ENSSSCG00000051356	None
K_1144	ENSSSCG00000014058	CLTB	clathrin light chain B [Source:VGNC Symbol;Acc:VGNC:86788]		N_1144	ENSSSCG00000038043	None
K_1145	ENSSSCG00000017366	HDAC5	histone deacetylase 5 [Source:VGNC Symbol;Acc:VGNC:88815]		N_1145	ENSSSCG00000046787	None
K_1146	ENSSSCG00000002397	POMT2	protein O-mannosyltransferase 2 [Source:VGNC Symbol;Acc:VGNC:91660]		N_1146	ENSSSCG00000026996	None
K_1147	ENSSSCG00000002396	GSTZ1	glutathione S-transferase zeta 1 [Source:VGNC Symbol;Acc:VGNC:88727]		N_1147	ENSSSCG00000008222	charged multivesicular body protein 3 [Source:VGNC Symbol;Acc:VGNC:106570]
K_1148	ENSSSCG00000008924	UBA6	ubiquitin like modifier activating enzyme 6 [Source:VGNC Symbol;Acc:VGNC:94630]		N_1148	ENSSSCG00000041902	None
K_1149	ENSSSCG00000035532	ATP5F1D	ATP synthase F1 subunit delta [Source:VGNC Symbol;Acc:VGNC:96795]		N_1149	ENSSSCG00000051017	None
K_1150	ENSSSCG00000009692	PINX1	PIN2 (TERF1) interacting telomerase inhibitor 1 [Source:HGNC Symbol;Acc:HGNC:30046]		N_1150	ENSSSCG00000044225	None
K_1151	ENSSSCG00000017496	MIEN1	migration and invasion enhancer 1 [Source:VGNC Symbol;Acc:VGNC:90218]		N_1151	ENSSSCG00000049101	None
K_1152	ENSSSCG00000038627	ADAMTS18	ADAM metallopeptidase with thrombospondin type 1 motif 18 [Source:VGNC Symbol;Acc:VGNC:85080]		N_1152	ENSSSCG00000038421	None
K_1153	ENSSSCG00000004893	VPS4B	vacuolar protein sorting 4 homolog B [Source:VGNC Symbol;Acc:VGNC:94857]		N_1153	ENSSSCG00000014565	None
K_1154	ENSSSCG00000024357	DNAI2	dynein axonemal intermediate chain 2 [Source:VGNC Symbol;Acc:VGNC:87372]		N_1154	ENSSSCG00000044930	None
K_1155	ENSSSCG00000009231	CDS1	CDP-diacylglycerol synthase 1 [Source:VGNC Symbol;Acc:VGNC:86523]		N_1155	ENSSSCG00000045046	None
K_1156	ENSSSCG00000010521	UBTD1	ubiquitin domain containing 1 [Source:VGNC Symbol;Acc:VGNC:94672]		N_1156	ENSSSCG00000033859	None
K_1157	ENSSSCG00000033301	THAP7	THAP domain containing 7 [Source:HGNC Symbol;Acc:HGNC:23190]		N_1157	ENSSSCG00000047944	None
K_1158	ENSSSCG00000005597	GOLGA1	golgin A1 [Source:VGNC Symbol;Acc:VGNC:88549]		N_1158	ENSSSCG00000047754	None
K_1159	ENSSSCG00000034400	KLK8	kallikrein related peptidase 8 [Source:VGNC Symbol;Acc:VGNC:107149]		N_1159	ENSSSCG00000010212	None
K_1160	ENSSSCG00000038520	MED20	mediator complex subunit 20 [Source:VGNC Symbol;Acc:VGNC:90112]		N_1160	ENSSSCG00000045608	None
K_1161	ENSSSCG00000026752	BYSL	bystin like [Source:NCBI gene (formerly Entrezgene);Acc:100156292]		N_1161	ENSSSCG00000045909	None
K_1162	ENSSSCG00000010493	PDLIM1	PDZ and LIM domain 1 [Source:VGNC Symbol;Acc:VGNC:91281]		N_1162	ENSSSCG00000047809	None
K_1163	ENSSSCG00000010341	TSPAN14	tetraspanin 14 [Source:VGNC Symbol;Acc:VGNC:94503]		N_1163	ENSSSCG00000050580	None
K_1164	ENSSSCG00000028609	SLC12A4	solute carrier family 12 member 4 [Source:VGNC Symbol;Acc:VGNC:92924]		N_1164	ENSSSCG00000033464	None
K_1165	ENSSSCG00000005474	SAL1	salivary lipocalin [Source:NCBI gene (formerly Entrezgene);Acc:396739]		N_1165	ENSSSCG00000041074	None
K_1166	ENSSSCG00000017344	FAM187A	family with sequence similarity 187 member A [Source:VGNC Symbol;Acc:VGNC:98991]		N_1166	ENSSSCG00000047099	None
K_1167	ENSSSCG00000017346	EFTUD2	elongation factor Tu GTP binding domain containing 2 [Source:VGNC Symbol;Acc:VGNC:87582]		N_1167	ENSSSCG00000042946	None
K_1168	ENSSSCG00000038730	ITPRID2	ITPR interacting domain containing 2 [Source:VGNC Symbol;Acc:VGNC:95518]		N_1168	ENSSSCG00000042965	None
K_1169	ENSSSCG00000001033	SLC35B3	solute carrier family 35 member B3 [Source:VGNC Symbol;Acc:VGNC:93073]		N_1169	ENSSSCG00000045200	None
K_1170	ENSSSCG00000036808	HMGCS2	3-hydroxy-3-methylglutaryl-CoA synthase 2 [Source:NCBI gene (formerly Entrezgene);Acc:397673]		N_1170	ENSSSCG00000048206	None
K_1171	ENSSSCG00000006717	PHGDH	phosphoglycerate dehydrogenase [Source:VGNC Symbol;Acc:VGNC:98184]		N_1171	ENSSSCG00000025603	None
K_1172	ENSSSCG00000011833	DLG1	discs large MAGUK scaffold protein 1 [Source:VGNC Symbol;Acc:VGNC:87326]		N_1172	ENSSSCG00000051005	None
K_1173	ENSSSCG00000021475	SLC4A2	solute carrier family 4 member 2 [Source:VGNC Symbol;Acc:VGNC:93132]		N_1173	ENSSSCG00000031202	None
K_1174	ENSSSCG00000039258	KICS2	KICSTOR subunit 2 [Source:VGNC Symbol;Acc:VGNC:86046]		N_1174	ENSSSCG00000003227	None
K_1175	ENSSSCG00000013848	RAB8A	RAB8A, member RAS onco family [Source:VGNC Symbol;Acc:VGNC:98275]		N_1175	ENSSSCG00000051231	None
K_1176	ENSSSCG00000013853	HSH2D	hematopoietic SH2 domain containing [Source:VGNC Symbol;Acc:VGNC:88996]		N_1176	ENSSSCG00000049976	None
K_1177	ENSSSCG00000031498	PPP2R3C	protein phosphatase 2 regulatory subunit B''gamma [Source:VGNC Symbol;Acc:VGNC:91750]		N_1177	ENSSSCG00000049539	None
K_1178	ENSSSCG00000034753	FAM177A1	family with sequence similarity 177 member A1 [Source:VGNC Symbol;Acc:VGNC:87933]		N_1178	ENSSSCG00000047163	None
K_1179	ENSSSCG00000005437	KLF4	Kruppel like factor 4 [Source:VGNC Symbol;Acc:VGNC:98062]		N_1179	ENSSSCG00000041033	None
K_1180	ENSSSCG00000027325	TRNP1	TMF1 regulated nuclear protein 1 [Source:VGNC Symbol;Acc:VGNC:94456]		N_1180	ENSSSCG00000016679	None
K_1181	ENSSSCG00000028108	ASAP3	ArfGAP with SH3 domain, ankyrin repeat and PH domain 3 [Source:VGNC Symbol;Acc:VGNC:85559]		N_1181	ENSSSCG00000048251	None
K_1182	ENSSSCG00000036566	LY6G6C	lymphocyte antigen 6 family member G6C [Source:VGNC Symbol;Acc:VGNC:89902]		N_1182	ENSSSCG00000014969	centrosomal protein 57 [Source:VGNC Symbol;Acc:VGNC:105248]
K_1183	ENSSSCG00000011163	DIP2C	disco interacting C [Source:VGNC Symbol;Acc:VGNC:96201]		N_1183	ENSSSCG00000042346	None
K_1184	ENSSSCG00000047420	CPNE1	copine 1 [Source:NCBI gene (formerly Entrezgene);Acc:100233174]		N_1184	ENSSSCG00000048359	None
K_1185	ENSSSCG00000039236	FGF22	fibroblast growth factor 22 [Source:VGNC Symbol;Acc:VGNC:88110]		N_1185	ENSSSCG00000042173	None
K_1186	ENSSSCG00000023171	SLC66A2	solute carrier family 66 member 2 [Source:VGNC Symbol;Acc:VGNC:93151]		N_1186	ENSSSCG00000045286	None
K_1187	ENSSSCG00000012564	MID2	midline 2 [Source:VGNC Symbol;Acc:VGNC:98127]		N_1187	ENSSSCG00000036551	None
K_1188	ENSSSCG00000025672	RAVER2	ribonucleoprotein, PTB binding 2 [Source:VGNC Symbol;Acc:VGNC:98283]		N_1188	ENSSSCG00000051497	None
K_1189	ENSSSCG00000011416	DOCK3	dedicator of cytokinesis 3 [Source:VGNC Symbol;Acc:VGNC:87393]		N_1189	ENSSSCG00000045857	None
K_1190	ENSSSCG00000030042	SBNO2	strawberry notch homolog 2 [Source:VGNC Symbol;Acc:VGNC:92597]		N_1190	ENSSSCG00000004441	dermatan sulfate epimerase [Source:VGNC Symbol;Acc:VGNC:103084]
K_1191	ENSSSCG00000038505	MSI2	musashi RNA binding protein 2 [Source:VGNC Symbol;Acc:VGNC:90422]		N_1191	ENSSSCG00000034931	None
K_1192	ENSSSCG00000004435	NT5DC1	5'-nucleotidase domain containing 1 [Source:VGNC Symbol;Acc:VGNC:90922]		N_1192	ENSSSCG00000043673	None
K_1193	ENSSSCG00000016026	ZC3H15	zinc finger CCCH-type containing 15 [Source:VGNC Symbol;Acc:VGNC:96221]		N_1193	ENSSSCG00000042872	None
K_1194	ENSSSCG00000010170	DISC1	DISC1 scaffold protein [Source:VGNC Symbol;Acc:VGNC:87317]		N_1194	ENSSSCG00000047311	None
K_1195	ENSSSCG00000021610	CHPF	chondroitin polymerizing factor [Source:VGNC Symbol;Acc:VGNC:96038]		N_1195	ENSSSCG00000051019	None
K_1196	ENSSSCG00000013532	CAPS	calcyphosine [Source:VGNC Symbol;Acc:VGNC:86180]		N_1196	ENSSSCG00000024467	None
K_1197	ENSSSCG00000031764	VMAC	vimentin type intermediate filament associated coiled-coil protein [Source:HGNC Symbol;Acc:HGNC:33803]		N_1197	ENSSSCG00000042840	None
K_1198	ENSSSCG00000027307	NDUFA11	NADH:ubiquinone oxidoreductase subunit A11 [Source:VGNC Symbol;Acc:VGNC:100310]		N_1198	ENSSSCG00000045182	None
K_1199	ENSSSCG00000021688	ZDHHC13	zinc finger DHHC-type palmitoyltransferase 13 [Source:VGNC Symbol;Acc:VGNC:95116]		N_1199	ENSSSCG00000048577	None
K_1200	ENSSSCG00000011916	ATP6V1A	ATPase H+ transporting V1 subunit A [Source:VGNC Symbol;Acc:VGNC:85669]		N_1200	ENSSSCG00000049352	None
K_1201	ENSSSCG00000011917	NAA50	N-alpha-acetyltransferase 50, NatE catalytic subunit [Source:VGNC Symbol;Acc:VGNC:104002]		N_1201	ENSSSCG00000041035	None
K_1202	ENSSSCG00000011377	LAMB2	laminin subunit beta 2 [Source:VGNC Symbol;Acc:VGNC:89621]		N_1202	ENSSSCG00000036640	None
K_1203	ENSSSCG00000035594	PRSS22	serine protease 22 [Source:VGNC Symbol;Acc:VGNC:91879]		N_1203	ENSSSCG00000042051	None
K_1204	ENSSSCG00000012426	ZDHHC15	zinc finger DHHC-type palmitoyltransferase 15 [Source:VGNC Symbol;Acc:VGNC:95118]		N_1204	ENSSSCG00000051435	None
K_1205	ENSSSCG00000038744	HDX	highly divergent homeobox [Source:VGNC Symbol;Acc:VGNC:88824]		N_1205	ENSSSCG00000050540	None
K_1206	ENSSSCG00000010544	DNMBP	dynamin binding protein [Source:HGNC Symbol;Acc:HGNC:30373]		N_1206	ENSSSCG00000049801	None
K_1207	ENSSSCG00000013294	LDLRAD3	low density lipoprotein receptor class A domain containing 3 [Source:VGNC Symbol;Acc:VGNC:89672]		N_1207	ENSSSCG00000044029	None
K_1208	ENSSSCG00000001061	JARID2	jumonji and AT-rich interaction domain containing 2 [Source:VGNC Symbol;Acc:VGNC:89279]		N_1208	ENSSSCG00000043353	None
K_1209	ENSSSCG00000039780	RTN4RL1	reticulon 4 receptor like 1 [Source:VGNC Symbol;Acc:VGNC:92504]		N_1209	ENSSSCG00000035337	None
K_1210	ENSSSCG00000028078	DPH1	diphthamide biosynthesis 1 [Source:HGNC Symbol;Acc:HGNC:3003]		N_1210	ENSSSCG00000049280	None
K_1211	ENSSSCG00000009511	STK24	serine/threonine kinase 24 [Source:VGNC Symbol;Acc:VGNC:98344]		N_1211	ENSSSCG00000044929	None
K_1212	ENSSSCG00000040639	THAP12	THAP domain containing 12 [Source:HGNC Symbol;Acc:HGNC:9440]		N_1212	ENSSSCG00000041942	None
K_1213	ENSSSCG00000012594	IL13RA2	interleukin 13 receptor subunit alpha 2 [Source:VGNC Symbol;Acc:VGNC:89082]		N_1213	ENSSSCG00000044498	None
K_1214	ENSSSCG00000011999	CADM2	cell adhesion molecule 2 [Source:VGNC Symbol;Acc:VGNC:97910]		N_1214	ENSSSCG00000036918	None
K_1215	ENSSSCG00000038536	GPR158	G protein-coupled receptor 158 [Source:VGNC Symbol;Acc:VGNC:96016]		N_1215	ENSSSCG00000042899	None
K_1216	ENSSSCG00000027361	OVOL1	ovo like transcriptional repressor 1 [Source:VGNC Symbol;Acc:VGNC:91111]		N_1216	ENSSSCG00000022384	None
K_1217	ENSSSCG00000036751	PPM1H	protein phosphatase, Mg2+/Mn2+ dependent 1H [Source:VGNC Symbol;Acc:VGNC:91708]		N_1217	ENSSSCG00000002483	None
K_1218	ENSSSCG00000015350	THSD7A	thrombospondin type 1 domain containing 7A [Source:VGNC Symbol;Acc:VGNC:93968]		N_1218	ENSSSCG00000051188	None
K_1219	ENSSSCG00000000077	ADSL	adenylosuccinate lyase [Source:VGNC Symbol;Acc:VGNC:85160]		N_1219	ENSSSCG00000042060	None
K_1220	ENSSSCG00000027257	PSMB1	proteasome 20S subunit beta 1 [Source:VGNC Symbol;Acc:VGNC:91903]		N_1220	ENSSSCG00000033784	None
K_1221	ENSSSCG00000029425	MRPS18B	mitochondrial ribosomal protein S18B [Source:VGNC Symbol;Acc:VGNC:90385]		N_1221	ENSSSCG00000006531	ephrin A3 [Source:VGNC Symbol;Acc:VGNC:98790]
K_1222	ENSSSCG00000024604	ATAT1	alpha tubulin acetyltransferase 1 [Source:VGNC Symbol;Acc:VGNC:85602]		N_1222	ENSSSCG00000049321	None
K_1223	ENSSSCG00000032786	ZC3HAV1L	zinc finger CCCH-type containing, antiviral 1 like [Source:VGNC Symbol;Acc:VGNC:95103]		N_1223	ENSSSCG00000047170	None
K_1224	ENSSSCG00000021718	METTL17	methyltransferase like 17 [Source:VGNC Symbol;Acc:VGNC:103982]		N_1224	ENSSSCG00000023228	None
K_1225	ENSSSCG00000022865	GRM8	glutamate metabotropic receptor 8 [Source:VGNC Symbol;Acc:VGNC:88705]		N_1225	ENSSSCG00000039704	None
K_1226	ENSSSCG00000011560	CRELD1	cysteine rich with EGF like domains 1 [Source:VGNC Symbol;Acc:VGNC:86991]		N_1226	ENSSSCG00000047125	None
K_1227	ENSSSCG00000011131	PRKCQ	protein kinase C theta [Source:VGNC Symbol;Acc:VGNC:96504]		N_1227	ENSSSCG00000032901	None
K_1228	ENSSSCG00000005000	FANCM	FA complementation group M [Source:VGNC Symbol;Acc:VGNC:88008]		N_1228	ENSSSCG00000051420	None
K_1229	ENSSSCG00000021285	RNF216	ring finger protein 216 [Source:VGNC Symbol;Acc:VGNC:92383]		N_1229	ENSSSCG00000051467	None
K_1230	ENSSSCG00000050940	TOMM6	translocase of outer mitochondrial membrane 6 [Source:HGNC Symbol;Acc:HGNC:34528]		N_1230	ENSSSCG00000041120	None
K_1231	ENSSSCG00000023933	CRACR2B	calcium release activated channel regulator 2B [Source:VGNC Symbol;Acc:VGNC:86975]		N_1231	ENSSSCG00000047790	None
K_1232	ENSSSCG00000000034	TTLL12	tubulin tyrosine ligase like 12 [Source:VGNC Symbol;Acc:VGNC:94568]		N_1232	ENSSSCG00000026816	None
K_1233	ENSSSCG00000038535	ARSB	arylsulfatase B [Source:VGNC Symbol;Acc:VGNC:96794]		N_1233	ENSSSCG00000041118	None
K_1234	ENSSSCG00000040494	RPL3	ribosomal protein L3 [Source:VGNC Symbol;Acc:VGNC:92427]		N_1234	ENSSSCG00000027665	None
K_1235	ENSSSCG00000003849	MAGOH	mago homolog, exon junction complex subunit [Source:HGNC Symbol;Acc:HGNC:6815]		N_1235	ENSSSCG00000048976	None
K_1236	ENSSSCG00000017728	MYO1D	myosin ID [Source:VGNC Symbol;Acc:VGNC:90527]		N_1236	ENSSSCG00000041749	None
K_1237	ENSSSCG00000010026	PIK3IP1	phosphoinositide-3-kinase interacting protein 1 [Source:VGNC Symbol;Acc:VGNC:91444]		N_1237	ENSSSCG00000027890	None
K_1238	ENSSSCG00000000549	PPFIBP1	PPFIA binding protein 1 [Source:VGNC Symbol;Acc:VGNC:91695]		N_1238	ENSSSCG00000034740	None
K_1239	ENSSSCG00000029183	SEC11A	SEC11 homolog A, signal peptidase complex subunit [Source:HGNC Symbol;Acc:HGNC:17718]		N_1239	ENSSSCG00000031818	None
K_1240	ENSSSCG00000004033	AGPAT4	1-acylglycerol-3-phosphate O-acyltransferase 4 [Source:VGNC Symbol;Acc:VGNC:85186]		N_1240	ENSSSCG00000035083	None
K_1241	ENSSSCG00000016075	SF3B1	splicing factor 3b subunit 1 [Source:VGNC Symbol;Acc:VGNC:95492]		N_1241	ENSSSCG00000027115	None
K_1242	ENSSSCG00000008337	AAK1	AP2 associated kinase 1 [Source:VGNC Symbol;Acc:VGNC:100379]		N_1242	ENSSSCG00000048909	None
K_1243	ENSSSCG00000029262	GOSR1	golgi SNAP receptor complex member 1 [Source:VGNC Symbol;Acc:VGNC:88560]		N_1243	ENSSSCG00000049604	None
K_1244	ENSSSCG00000030578	MRPL15	mitochondrial ribosomal protein L15 [Source:VGNC Symbol;Acc:VGNC:98820]		N_1244	ENSSSCG00000045593	None
K_1245	ENSSSCG00000006453	KIRREL1	kirre like nephrin family adhesion molecule 1 [Source:VGNC Symbol;Acc:VGNC:89480]		N_1245	ENSSSCG00000034985	None
K_1246	ENSSSCG00000000406	PTGES3	prostaglandin E synthase 3 [Source:VGNC Symbol;Acc:VGNC:91952]		N_1246	ENSSSCG00000048968	None
K_1247	ENSSSCG00000007135	NINL	ninein like [Source:VGNC Symbol;Acc:VGNC:96204]		N_1247	ENSSSCG00000014331	lysine demethylase 3B [Source:VGNC Symbol;Acc:VGNC:89412]
K_1248	ENSSSCG00000034721	CES5A	carboxylesterase 5A [Source:HGNC Symbol;Acc:HGNC:26459]		N_1248	ENSSSCG00000050966	None
K_1249	ENSSSCG00000038913	HERC4	HECT and RLD domain containing E3 ubiquitin protein ligase 4 [Source:VGNC Symbol;Acc:VGNC:107143]		N_1249	ENSSSCG00000025417	None
K_1250	ENSSSCG00000031700	SLC2A9	solute carrier family 2 member 9 [Source:VGNC Symbol;Acc:VGNC:93054]		N_1250	ENSSSCG00000045730	None
K_1251	ENSSSCG00000001137	H1-3	H1.3 linker histone, cluster member [Source:HGNC Symbol;Acc:HGNC:4717]		N_1251	ENSSSCG00000041771	None
K_1252	ENSSSCG00000028973	PHACTR4	phosphatase and actin regulator 4 [Source:VGNC Symbol;Acc:VGNC:98531]		N_1252	ENSSSCG00000044785	None
K_1253	ENSSSCG00000017772	SDF2	stromal cell derived factor 2 [Source:VGNC Symbol;Acc:VGNC:98306]		N_1253	ENSSSCG00000046102	None
K_1254	ENSSSCG00000017773	SUPT6H	SPT6 homolog, histone chaperone and transcription elongation factor [Source:VGNC Symbol;Acc:VGNC:93626]		N_1254	ENSSSCG00000048143	None
K_1255	ENSSSCG00000023526	RAPGEF3	Rap guanine nucleotide exchange factor 3 [Source:VGNC Symbol;Acc:VGNC:92093]		N_1255	ENSSSCG00000045523	None
K_1256	ENSSSCG00000010309	ZSWIM8	zinc finger SWIM-type containing 8 [Source:VGNC Symbol;Acc:VGNC:95337]		N_1256	ENSSSCG00000045519	None
K_1257	ENSSSCG00000028373	ENO2	enolase 2 [Source:VGNC Symbol;Acc:VGNC:87702]		N_1257	ENSSSCG00000016255	None
K_1258	ENSSSCG00000025460	SPSB2	splA/ryanodine receptor domain and SOCS box containing 2 [Source:VGNC Symbol;Acc:VGNC:93431]		N_1258	ENSSSCG00000020872	None
K_1259	ENSSSCG00000000685	TPI1	triosephosphate isomerase 1 [Source:NCBI gene (formerly Entrezgene);Acc:100157582]		N_1259	ENSSSCG00000031727	None
K_1260	ENSSSCG00000002965	ACTN4	actinin alpha 4 [Source:VGNC Symbol;Acc:VGNC:85047]		N_1260	ENSSSCG00000038506	CD46 molecule, complement regulatory protein [Source:NCBI gene (formerly Entrezgene);Acc:396922]
K_1261	ENSSSCG00000022029	RAP1GAP	RAP1 GTPase activating protein [Source:VGNC Symbol;Acc:VGNC:92085]		N_1261	ENSSSCG00000048806	None
K_1262	ENSSSCG00000015126	TRIM29	tripartite motif containing 29 [Source:VGNC Symbol;Acc:VGNC:94404]		N_1262	ENSSSCG00000038852	None
K_1263	ENSSSCG00000008208	EIF2AK3	eukaryotic translation initiation factor 2 alpha kinase 3 [Source:VGNC Symbol;Acc:VGNC:87608]		N_1263	ENSSSCG00000041008	None
K_1264	ENSSSCG00000013742	NFIX	nuclear factor I X [Source:VGNC Symbol;Acc:VGNC:90718]		N_1264	ENSSSCG00000050463	None
K_1265	ENSSSCG00000034360	CELSR2	cadherin EGF LAG seven-pass G-type receptor 2 [Source:VGNC Symbol;Acc:VGNC:98748]		N_1265	ENSSSCG00000051405	None
K_1266	ENSSSCG00000003107	ARHGAP35	Rho GTPase activating protein 35 [Source:VGNC Symbol;Acc:VGNC:85473]		N_1266	ENSSSCG00000043360	None
K_1267	ENSSSCG00000017335	HEXIM2	HEXIM P-TEFb complex subunit 2 [Source:VGNC Symbol;Acc:VGNC:88862]		N_1267	ENSSSCG00000026061	family with sequence similarity 186 member A [Source:VGNC Symbol;Acc:VGNC:87940]
K_1268	ENSSSCG00000017340	DCAKD	dephospho-CoA kinase domain containing [Source:VGNC Symbol;Acc:VGNC:97958]		N_1268	ENSSSCG00000045859	None
K_1269	ENSSSCG00000001486	LRRC1	leucine rich repeat containing 1 [Source:VGNC Symbol;Acc:VGNC:103977]		N_1269	ENSSSCG00000041914	None
K_1270	ENSSSCG00000025406	PIK3C2A	phosphatidylinositol-4-phosphate 3-kinase catalytic subunit type 2 alpha [Source:VGNC Symbol;Acc:VGNC:91436]		N_1270	ENSSSCG00000044318	None
K_1271	ENSSSCG00000008513	BIRC6	baculoviral IAP repeat containing 6 [Source:VGNC Symbol;Acc:VGNC:97038]		N_1271	ENSSSCG00000009341	None
K_1272	ENSSSCG00000005267	ANXA1	annexin A1 [Source:VGNC Symbol;Acc:VGNC:103026]		N_1272	ENSSSCG00000005440	actin binding transcription modulator [Source:VGNC Symbol;Acc:VGNC:84983]
K_1273	ENSSSCG00000034364	SPECC1	sperm antigen with calponin homology and coiled-coil domains 1 [Source:VGNC Symbol;Acc:VGNC:93398]		N_1273	ENSSSCG00000042254	None
K_1274	ENSSSCG00000000029	SCUBE1	signal peptide, CUB domain and EGF like domain containing 1 [Source:VGNC Symbol;Acc:VGNC:92650]		N_1274	ENSSSCG00000045067	None
K_1275	ENSSSCG00000022986	CCSER1	coiled-coil serine rich protein 1 [Source:VGNC Symbol;Acc:VGNC:86378]		N_1275	ENSSSCG00000004911	None
K_1276	ENSSSCG00000009141	MCUB	mitochondrial calcium uniporter dominant negative subunit beta [Source:VGNC Symbol;Acc:VGNC:90086]		N_1276	ENSSSCG00000050267	None
K_1277	ENSSSCG00000013856	AP1M1	adaptor related protein complex 1 subunit mu 1 [Source:VGNC Symbol;Acc:VGNC:85380]		N_1277	ENSSSCG00000002937	None
K_1278	ENSSSCG00000013174	CTNND1	catenin delta 1 [Source:VGNC Symbol;Acc:VGNC:87067]		N_1278	ENSSSCG00000036597	None
K_1279	ENSSSCG00000010691	PLPP4	phospholipid phosphatase 4 [Source:VGNC Symbol;Acc:VGNC:91571]		N_1279	ENSSSCG00000007005	None
K_1280	ENSSSCG00000008318	VAX2	ventral anterior homeobox 2 [Source:VGNC Symbol;Acc:VGNC:94810]		N_1280	ENSSSCG00000020714	None
K_1281	ENSSSCG00000032099	IFN-DELTA-11	interferon-delta-5 [Source:NCBI gene (formerly Entrezgene);Acc:100156933]		N_1281	ENSSSCG00000049784	None
K_1282	ENSSSCG00000026268	DLG5	discs large MAGUK scaffold protein 5 [Source:VGNC Symbol;Acc:VGNC:87329]		N_1282	ENSSSCG00000042847	None
K_1283	ENSSSCG00000038664	OR1D5	olfactory receptor family 1 subfamily D member 5 [Source:HGNC Symbol;Acc:HGNC:8186]		N_1283	ENSSSCG00000029668	interleukin 2 receptor subunit beta [Source:VGNC Symbol;Acc:VGNC:89103]
K_1284	ENSSSCG00000015215	CHEK1	checkpoint kinase 1 [Source:VGNC Symbol;Acc:VGNC:86637]		N_1284	ENSSSCG00000046535	None
K_1285	ENSSSCG00000015214	STT3A	STT3 oligosaccharyltransferase complex catalytic subunit A [Source:VGNC Symbol;Acc:VGNC:93581]		N_1285	ENSSSCG00000050041	None
K_1286	ENSSSCG00000037772	ATP5PB	ATP synthase peripheral stalk-membrane subunit b [Source:VGNC Symbol;Acc:VGNC:85659]		N_1286	ENSSSCG00000045226	None
K_1287	ENSSSCG00000006790	WDR77	WD repeat domain 77 [Source:VGNC Symbol;Acc:VGNC:94942]		N_1287	ENSSSCG00000045982	None
K_1288	ENSSSCG00000034440	MMP28	matrix metallopeptidase 28 [Source:VGNC Symbol;Acc:VGNC:90278]		N_1288	ENSSSCG00000031842	None
K_1289	ENSSSCG00000006290	SLC19A2	solute carrier family 19 member 2 [Source:VGNC Symbol;Acc:VGNC:92962]		N_1289	ENSSSCG00000040548	None
K_1290	ENSSSCG00000023593	AFF1	AF4/FMR2 family member 1 [Source:VGNC Symbol;Acc:VGNC:85167]		N_1290	ENSSSCG00000042331	None
K_1291	ENSSSCG00000003612	EIF3I	eukaryotic translation initiation factor 3 subunit I [Source:VGNC Symbol;Acc:VGNC:97046]		N_1291	ENSSSCG00000036606	None
K_1292	ENSSSCG00000010331	ANXA11	annexin A11 [Source:VGNC Symbol;Acc:VGNC:85367]		N_1292	ENSSSCG00000036929	None
K_1293	ENSSSCG00000015268	FMO1	flavin containing dimethylaniline monoxygenase 1 [Source:VGNC Symbol;Acc:VGNC:88170]		N_1293	ENSSSCG00000051234	None
K_1294	ENSSSCG00000013572	PNPLA6	patatin like phospholipase domain containing 6 [Source:VGNC Symbol;Acc:VGNC:91608]		N_1294	ENSSSCG00000048230	None
K_1295	ENSSSCG00000013570	MCOLN1	mucolipin TRP cation channel 1 [Source:VGNC Symbol;Acc:VGNC:90079]		N_1295	ENSSSCG00000035514	None
K_1296	ENSSSCG00000034756	PLB1	phospholipase B1 [Source:VGNC Symbol;Acc:VGNC:91513]		N_1296	ENSSSCG00000041620	None
K_1297	ENSSSCG00000038251	DNAJC15	DnaJ heat shock protein family (Hsp40) member C15 [Source:HGNC Symbol;Acc:HGNC:20325]		N_1297	ENSSSCG00000036400	None
K_1298	ENSSSCG00000026680	KCND3	potassium voltage-gated channel subfamily D member 3 [Source:VGNC Symbol;Acc:VGNC:98814]		N_1298	ENSSSCG00000006510	None
K_1299	ENSSSCG00000022224	TAF8	TATA-box binding protein associated factor 8 [Source:VGNC Symbol;Acc:VGNC:93723]		N_1299	ENSSSCG00000035374	trafficking protein particle complex subunit 6A [Source:VGNC Symbol;Acc:VGNC:98663]
K_1300	ENSSSCG00000014165	TTC37	tetratricopeptide repeat domain 37 [Source:HGNC Symbol;Acc:HGNC:23639]		N_1300	ENSSSCG00000047379	None
K_1301	ENSSSCG00000016513	KIAA1549	KIAA1549 [Source:VGNC Symbol;Acc:VGNC:99719]		N_1301	ENSSSCG00000036280	None
K_1302	ENSSSCG00000026196	FAM13A	family with sequence similarity 13 member A [Source:VGNC Symbol;Acc:VGNC:98924]		N_1302	ENSSSCG00000046926	None
K_1303	ENSSSCG00000006997	TRIML2	tripartite motif family like 2 [Source:VGNC Symbol;Acc:VGNC:96127]		N_1303	ENSSSCG00000039869	None
K_1304	ENSSSCG00000010542	CUTC	cutC copper transporter [Source:VGNC Symbol;Acc:VGNC:87092]		N_1304	ENSSSCG00000043279	None
K_1305	ENSSSCG00000029511	UBASH3A	ubiquitin associated and SH3 domain containing A [Source:VGNC Symbol;Acc:VGNC:94636]		N_1305	ENSSSCG00000045925	None
K_1306	ENSSSCG00000022496	STK39	serine/threonine kinase 39 [Source:VGNC Symbol;Acc:VGNC:98348]		N_1306	ENSSSCG00000033378	None
K_1307	ENSSSCG00000028056	ZFP36	ZFP36 ring finger protein [Source:VGNC Symbol;Acc:VGNC:95145]		N_1307	ENSSSCG00000026402	None
K_1308	ENSSSCG00000026113	ZBTB20	zinc finger and BTB domain containing 20 [Source:VGNC Symbol;Acc:VGNC:95063]		N_1308	ENSSSCG00000050253	None
K_1309	ENSSSCG00000023994	ARMC9	armadillo repeat containing 9 [Source:VGNC Symbol;Acc:VGNC:95944]		N_1309	ENSSSCG00000041678	None
K_1310	ENSSSCG00000001052	PHACTR1	phosphatase and actin regulator 1 [Source:VGNC Symbol;Acc:VGNC:91365]		N_1310	ENSSSCG00000006581	S100 calcium binding protein A16 [Source:NCBI gene (formerly Entrezgene);Acc:100155146]
K_1311	ENSSSCG00000021803	RANBP10	RAN binding protein 10 [Source:VGNC Symbol;Acc:VGNC:92077]		N_1311	ENSSSCG00000034613	None
K_1312	ENSSSCG00000035658	VPS36	vacuolar protein sorting 36 homolog [Source:VGNC Symbol;Acc:VGNC:94850]		N_1312	ENSSSCG00000051054	None
K_1313	ENSSSCG00000034987	IQANK1	IQ motif and ankyrin repeat containing 1 [Source:VGNC Symbol;Acc:VGNC:98813]		N_1313	ENSSSCG00000038945	None
K_1314	ENSSSCG00000005997	COL14A1	collagen type XIV alpha 1 chain [Source:VGNC Symbol;Acc:VGNC:97936]		N_1314	ENSSSCG00000045331	None
K_1315	ENSSSCG00000025606	ATM	ATM serine/threonine kinase [Source:NCBI gene (formerly Entrezgene);Acc:100101922]		N_1315	ENSSSCG00000032495	None
K_1316	ENSSSCG00000011467	DENND6A	DENN domain containing 6A [Source:VGNC Symbol;Acc:VGNC:87256]		N_1316	ENSSSCG00000030262	None
K_1317	ENSSSCG00000036952	GTPBP8	GTP binding protein 8 (putative) [Source:HGNC Symbol;Acc:HGNC:25007]		N_1317	ENSSSCG00000050687	None
K_1318	ENSSSCG00000015840	WRN	WRN RecQ like helicase [Source:VGNC Symbol;Acc:VGNC:96605]		N_1318	ENSSSCG00000013900	phosphoinositide-3-kinase regulatory subunit 2 [Source:VGNC Symbol;Acc:VGNC:100324]
K_1319	ENSSSCG00000035883	GPR160	G protein-coupled receptor 160 [Source:VGNC Symbol;Acc:VGNC:88612]		N_1319	ENSSSCG00000042174	None
K_1320	ENSSSCG00000000802	NELL2	neural EGFL like 2 [Source:VGNC Symbol;Acc:VGNC:90684]		N_1320	ENSSSCG00000047722	None
K_1321	ENSSSCG00000039327	DAPP1	dual adaptor of phosphotyrosine and 3-phosphoinositides 1 [Source:VGNC Symbol;Acc:VGNC:87159]		N_1321	ENSSSCG00000041079	None
K_1322	ENSSSCG00000016213	GLB1L	galactosidase beta 1 like [Source:VGNC Symbol;Acc:VGNC:96165]		N_1322	ENSSSCG00000046806	None
K_1323	ENSSSCG00000016214	STK16	serine/threonine kinase 16 [Source:VGNC Symbol;Acc:VGNC:95526]		N_1323	ENSSSCG00000042279	None
K_1324	ENSSSCG00000016216	TUBA4A	tubulin alpha 4a [Source:VGNC Symbol;Acc:VGNC:95557]		N_1324	ENSSSCG00000034561	None
K_1325	ENSSSCG00000006089	PTDSS1	phosphatidylserine synthase 1 [Source:VGNC Symbol;Acc:VGNC:91945]		N_1325	ENSSSCG00000041888	None
K_1326	ENSSSCG00000006090	MTERF3	mitochondrial transcription termination factor 3 [Source:VGNC Symbol;Acc:VGNC:90442]		N_1326	ENSSSCG00000041309	None
K_1327	ENSSSCG00000017883	GGT6	gamma-glutamyltransferase 6 [Source:VGNC Symbol;Acc:VGNC:88440]		N_1327	ENSSSCG00000023419	Rho guanine nucleotide exchange factor 10 [Source:VGNC Symbol;Acc:VGNC:95605]
K_1328	ENSSSCG00000009290	MIPEP	mitochondrial intermediate peptidase [Source:VGNC Symbol;Acc:VGNC:90236]		N_1328	ENSSSCG00000044740	None
K_1329	ENSSSCG00000003572	SYTL1	synaptotagmin like 1 [Source:VGNC Symbol;Acc:VGNC:93690]		N_1329	ENSSSCG00000035773	None
K_1330	ENSSSCG00000023636	TMEM222	transmembrane protein 222 [Source:VGNC Symbol;Acc:VGNC:94143]		N_1330	ENSSSCG00000049826	None
K_1331	ENSSSCG00000000018	KIAA0930	KIAA0930 [Source:VGNC Symbol;Acc:VGNC:89438]		N_1331	ENSSSCG00000012264	None
K_1332	ENSSSCG00000004216	ECHDC1	ethylmalonyl-CoA decarboxylase 1 [Source:VGNC Symbol;Acc:VGNC:97972]		N_1332	ENSSSCG00000050549	None
K_1333	ENSSSCG00000005455	SVEP1	sushi, von Willebrand factor type A, EGF and pentraxin domain containing 1 [Source:VGNC Symbol;Acc:VGNC:93642]		N_1333	ENSSSCG00000039209	None
K_1334	ENSSSCG00000038919	RP9	RP9 pre-mRNA splicing factor [Source:HGNC Symbol;Acc:HGNC:10288]		N_1334	ENSSSCG00000041649	None
K_1335	ENSSSCG00000016494	BRAF	B-Raf proto-onco, serine/threonine kinase [Source:VGNC Symbol;Acc:VGNC:85866]		N_1335	ENSSSCG00000049208	None
K_1336	ENSSSCG00000014428	HTR4	5-hydroxytryptamine receptor 4 [Source:VGNC Symbol;Acc:VGNC:89002]		N_1336	ENSSSCG00000047854	None
K_1337	ENSSSCG00000016223	ACSL3	acyl-CoA synthetase long chain family member 3 [Source:VGNC Symbol;Acc:VGNC:96295]		N_1337	ENSSSCG00000021414	None
K_1338	ENSSSCG00000014136	VCAN	versican [Source:NCBI gene (formerly Entrezgene);Acc:397328]		N_1338	ENSSSCG00000040956	None
K_1339	ENSSSCG00000039054	CRTAP	cartilage associated protein [Source:VGNC Symbol;Acc:VGNC:87006]		N_1339	ENSSSCG00000036513	None
K_1340	ENSSSCG00000008352	PNO1	partner of NOB1 homolog [Source:VGNC Symbol;Acc:VGNC:104030]		N_1340	ENSSSCG00000032965	None
K_1341	ENSSSCG00000008353	DNAAF10	dynein axonemal assembly factor 10 [Source:VGNC Symbol;Acc:VGNC:94950]		N_1341	ENSSSCG00000021926	None
K_1342	ENSSSCG00000001807	AP3B2	adaptor related protein complex 3 subunit beta 2 [Source:VGNC Symbol;Acc:VGNC:85388]		N_1342	ENSSSCG00000048369	None
K_1343	ENSSSCG00000029594	WBP1L	WW domain binding protein 1 like [Source:VGNC Symbol;Acc:VGNC:94898]		N_1343	ENSSSCG00000043318	None
K_1344	ENSSSCG00000009782	ARL6IP4	ADP ribosylation factor like GTPase 6 interacting protein 4 [Source:VGNC Symbol;Acc:VGNC:107367]		N_1344	ENSSSCG00000023624	None
K_1345	ENSSSCG00000028977	DOK6	docking protein 6 [Source:VGNC Symbol;Acc:VGNC:87404]		N_1345	ENSSSCG00000049641	None
K_1346	ENSSSCG00000011253	OXSR1	oxidative stress responsive kinase 1 [Source:VGNC Symbol;Acc:VGNC:98172]		N_1346	ENSSSCG00000043853	None
K_1347	ENSSSCG00000022112	DOCK9	dedicator of cytokinesis 9 [Source:VGNC Symbol;Acc:VGNC:87399]		N_1347	ENSSSCG00000046473	None
K_1348	ENSSSCG00000006496	LMNA	lamin A/C [Source:VGNC Symbol;Acc:VGNC:98815]		N_1348	ENSSSCG00000043694	None
K_1349	ENSSSCG00000040815	DUSP5	dual specificity phosphatase 5 [Source:VGNC Symbol;Acc:VGNC:87487]		N_1349	ENSSSCG00000045276	None
K_1350	ENSSSCG00000036801	C6orf132	chromosome 7 C6orf132 homolog [Source:VGNC Symbol;Acc:VGNC:86071]		N_1350	ENSSSCG00000047645	None
K_1351	ENSSSCG00000011604	CHCHD4	coiled-coil-helix-coiled-coil-helix domain containing 4 [Source:NCBI gene (formerly Entrezgene);Acc:100154663]		N_1351	ENSSSCG00000010968	None
K_1352	ENSSSCG00000022507	POLR2H	RNA polymerase II, I and III subunit H [Source:VGNC Symbol;Acc:VGNC:91652]		N_1352	ENSSSCG00000045108	None
K_1353	ENSSSCG00000038856	TRIM8	tripartite motif containing 8 [Source:VGNC Symbol;Acc:VGNC:94433]		N_1353	ENSSSCG00000046868	None
K_1354	ENSSSCG00000022009	DDC	dopa decarboxylase [Source:VGNC Symbol;Acc:VGNC:87204]		N_1354	ENSSSCG00000048325	None
K_1355	ENSSSCG00000000840	WASHC4	WASH complex subunit 4 [Source:VGNC Symbol;Acc:VGNC:94895]		N_1355	ENSSSCG00000048241	None
K_1356	ENSSSCG00000015807	ADAM32	ADAM metallopeptidase domain 32 [Source:HGNC Symbol;Acc:HGNC:15479]		N_1356	ENSSSCG00000041955	None
K_1357	ENSSSCG00000006667	BOLA1	bolA family member 1 [Source:VGNC Symbol;Acc:VGNC:85860]		N_1357	ENSSSCG00000047749	None
K_1358	ENSSSCG00000037533	H2AC21	H2A clustered histone 21 [Source:HGNC Symbol;Acc:HGNC:20508]		N_1358	ENSSSCG00000042442	None
K_1359	ENSSSCG00000034598	H2AC20	H2A clustered histone 20 [Source:HGNC Symbol;Acc:HGNC:4738]		N_1359	ENSSSCG00000011567	von Hippel-Lindau tumor suppressor [Source:VGNC Symbol;Acc:VGNC:98407]
K_1360	ENSSSCG00000008604	WDR35	WD repeat domain 35 [Source:VGNC Symbol;Acc:VGNC:94916]		N_1360	ENSSSCG00000038756	None
K_1361	ENSSSCG00000035254	DPH6	diphthamine biosynthesis 6 [Source:VGNC Symbol;Acc:VGNC:87417]		N_1361	ENSSSCG00000043006	None
K_1362	ENSSSCG00000017415	ODAD4	outer dynein arm docking complex subunit 4 [Source:VGNC Symbol;Acc:VGNC:94540]		N_1362	ENSSSCG00000047171	None
K_1363	ENSSSCG00000002684	CDH13	cadherin 13 [Source:VGNC Symbol;Acc:VGNC:86477]		N_1363	ENSSSCG00000023352	None
K_1364	ENSSSCG00000037121	KIAA0319L	KIAA0319 like [Source:VGNC Symbol;Acc:VGNC:89430]		N_1364	ENSSSCG00000046895	None
K_1365	ENSSSCG00000031786	NCDN	neurochondrin [Source:VGNC Symbol;Acc:VGNC:90606]		N_1365	ENSSSCG00000040615	None
K_1366	ENSSSCG00000021408	TKT	transketolase [Source:VGNC Symbol;Acc:VGNC:94008]		N_1366	ENSSSCG00000039382	None
K_1367	ENSSSCG00000016116	WDR12	WD repeat domain 12 [Source:VGNC Symbol;Acc:VGNC:95603]		N_1367	ENSSSCG00000023305	None
K_1368	ENSSSCG00000016117	CARF	calcium responsive transcription factor [Source:VGNC Symbol;Acc:VGNC:95615]		N_1368	ENSSSCG00000047954	None
K_1369	ENSSSCG00000023666	CTSB	cathepsin B [Source:VGNC Symbol;Acc:VGNC:87074]		N_1369	ENSSSCG00000051537	None
K_1370	ENSSSCG00000026044	FDFT1	farnesyl-diphosphate farnesyltransferase 1 [Source:VGNC Symbol;Acc:VGNC:88076]		N_1370	ENSSSCG00000047323	None
K_1371	ENSSSCG00000009233	GPAT3	glycerol-3-phosphate acyltransferase 3 [Source:VGNC Symbol;Acc:VGNC:88572]		N_1371	ENSSSCG00000031365	None
K_1372	ENSSSCG00000016756	BLVRA	biliverdin reductase A [Source:VGNC Symbol;Acc:VGNC:85833]		N_1372	ENSSSCG00000017146	None
K_1373	ENSSSCG00000021988	TUSC3	tumor suppressor candidate 3 [Source:HGNC Symbol;Acc:HGNC:30242]		N_1373	ENSSSCG00000044602	None
K_1374	ENSSSCG00000011390	IP6K1	inositol hexakisphosphate kinase 1 [Source:VGNC Symbol;Acc:VGNC:89172]		N_1374	ENSSSCG00000051222	None
K_1375	ENSSSCG00000038776	GET3	guided entry of tail-anchored proteins factor 3, ATPase [Source:VGNC Symbol;Acc:VGNC:96733]		N_1375	ENSSSCG00000044754	None
K_1376	ENSSSCG00000009069	C4orf33	chromosome 8 C4orf33 homolog [Source:VGNC Symbol;Acc:VGNC:97907]		N_1376	ENSSSCG00000031964	None
K_1377	ENSSSCG00000016925	PLK2	polo like kinase 2 [Source:VGNC Symbol;Acc:VGNC:91563]		N_1377	ENSSSCG00000046260	None
K_1378	ENSSSCG00000028877	RAD51B	RAD51 paralog B [Source:VGNC Symbol;Acc:VGNC:92058]		N_1378	ENSSSCG00000023987	None
K_1379	ENSSSCG00000009490	DCT	dopachrome tautomerase [Source:VGNC Symbol;Acc:VGNC:87192]		N_1379	ENSSSCG00000036734	None
K_1380	ENSSSCG00000024392	THEMIS	thymocyte selection associated [Source:VGNC Symbol;Acc:VGNC:98369]		N_1380	ENSSSCG00000001455	MHC class II histocompatibility antigen SLA-DRB1 [Source:NCBI gene (formerly Entrezgene);Acc:100153386]
K_1381	ENSSSCG00000015412	CCDC146	coiled-coil domain containing 146 [Source:VGNC Symbol;Acc:VGNC:86261]		N_1381	ENSSSCG00000041018	None
K_1382	ENSSSCG00000001621	TFEB	transcription factor EB [Source:VGNC Symbol;Acc:VGNC:93917]		N_1382	ENSSSCG00000050744	None
K_1383	ENSSSCG00000021217	FKBP3	FKBP prolyl isomerase 3 [Source:VGNC Symbol;Acc:VGNC:88146]		N_1383	ENSSSCG00000013173	None
K_1384	ENSSSCG00000013064	EEF1G	eukaryotic translation elongation factor 1 gamma [Source:VGNC Symbol;Acc:VGNC:87555]		N_1384	ENSSSCG00000050079	None
K_1385	ENSSSCG00000004732	PLA2G4F	phospholipase A2 group IVF [Source:VGNC Symbol;Acc:VGNC:91498]		N_1385	ENSSSCG00000042093	None
K_1386	ENSSSCG00000036723	EMP1	epithelial membrane protein 1 [Source:VGNC Symbol;Acc:VGNC:87688]		N_1386	ENSSSCG00000043064	None
K_1387	ENSSSCG00000002993	CYP2A19	cytochrome P450 family 2 subfamily A member 19 [Source:VGNC Symbol;Acc:VGNC:103350]		N_1387	ENSSSCG00000035654	None
K_1388	ENSSSCG00000029034	COX4I1	cytochrome c oxidase subunit 4I1 [Source:VGNC Symbol;Acc:VGNC:96957]		N_1388	ENSSSCG00000046803	None
K_1389	ENSSSCG00000000720	AKAP3	A-kinase anchoring protein 3 [Source:VGNC Symbol;Acc:VGNC:85218]		N_1389	ENSSSCG00000002097	None
K_1390	ENSSSCG00000011600	SLC6A6	solute carrier family 6 member 6 [Source:VGNC Symbol;Acc:VGNC:93166]		N_1390	ENSSSCG00000048545	None
K_1391	ENSSSCG00000017068	FAXDC2	fatty acid hydroxylase domain containing 2 [Source:VGNC Symbol;Acc:VGNC:88021]		N_1391	ENSSSCG00000050588	None
K_1392	ENSSSCG00000015690	UBXN4	UBX domain protein 4 [Source:VGNC Symbol;Acc:VGNC:98397]		N_1392	ENSSSCG00000050627	None
K_1393	ENSSSCG00000035730	ZDHHC21	zinc finger DHHC-type palmitoyltransferase 21 [Source:VGNC Symbol;Acc:VGNC:95123]		N_1393	ENSSSCG00000024669	NBL1, DAN family BMP antagonist [Source:VGNC Symbol;Acc:VGNC:96593]
K_1394	ENSSSCG00000000554	FGFR1OP2	FGFR1 onco partner 2 [Source:VGNC Symbol;Acc:VGNC:88119]		N_1394	ENSSSCG00000044069	None
K_1395	ENSSSCG00000039997	ZNF41	zinc finger protein 41 [Source:HGNC Symbol;Acc:HGNC:13107]		N_1395	ENSSSCG00000048322	None
K_1396	ENSSSCG00000034200	SEC22C	SEC22 homolog C, vesicle trafficking protein [Source:VGNC Symbol;Acc:VGNC:92674]		N_1396	ENSSSCG00000047845	None
K_1397	ENSSSCG00000027711	SS18L2	SS18 like 2 [Source:HGNC Symbol;Acc:HGNC:15593]		N_1397	ENSSSCG00000042888	None
K_1398	ENSSSCG00000037307	PRC1	protein regulator of cytokinesis 1 [Source:VGNC Symbol;Acc:VGNC:104036]		N_1398	ENSSSCG00000029696	None
K_1399	ENSSSCG00000038646	ENAH	ENAH actin regulator [Source:HGNC Symbol;Acc:HGNC:18271]		N_1399	ENSSSCG00000006653	endosulfine alpha [Source:VGNC Symbol;Acc:VGNC:87713]
K_1400	ENSSSCG00000000843	TXNRD1	thioredoxin reductase 1 [Source:NCBI gene (formerly Entrezgene);Acc:396681]		N_1400	ENSSSCG00000042027	None
K_1401	ENSSSCG00000028492	C4orf46	chromosome 8 C4orf46 homolog [Source:VGNC Symbol;Acc:VGNC:86081]		N_1401	ENSSSCG00000012100	patatin like phospholipase domain containing 4 [Source:NCBI gene (formerly Entrezgene);Acc:100294680]
K_1402	ENSSSCG00000008877	ETFDH	electron transfer flavoprotein dehydrogenase [Source:VGNC Symbol;Acc:VGNC:87803]		N_1402	ENSSSCG00000008845	None
K_1403	ENSSSCG00000013927	SLC25A42	solute carrier family 25 member 42 [Source:VGNC Symbol;Acc:VGNC:100861]		N_1403	ENSSSCG00000010884	None
K_1404	ENSSSCG00000013622	TMEM205	transmembrane protein 205 [Source:VGNC Symbol;Acc:VGNC:94134]		N_1404	ENSSSCG00000041532	None
K_1405	ENSSSCG00000013620	PLPPR2	phospholipid phosphatase related 2 [Source:HGNC Symbol;Acc:HGNC:29566]		N_1405	ENSSSCG00000025367	None
K_1406	ENSSSCG00000045953	CCDC159	coiled-coil domain containing 159 [Source:HGNC Symbol;Acc:HGNC:26996]		N_1406	ENSSSCG00000049225	None
K_1407	ENSSSCG00000003768	NEXN	nexilin F-actin binding protein [Source:VGNC Symbol;Acc:VGNC:98154]		N_1407	ENSSSCG00000044381	None
K_1408	ENSSSCG00000036236	ELOVL6	ELOVL fatty acid elongase 6 [Source:VGNC Symbol;Acc:VGNC:87662]		N_1408	ENSSSCG00000048858	None
K_1409	ENSSSCG00000010052	BCR	BCR activator of RhoGEF and GTPase [Source:HGNC Symbol;Acc:HGNC:1014]		N_1409	ENSSSCG00000049706	None
K_1410	ENSSSCG00000044704	SMIM9	small integral membrane protein 9 [Source:HGNC Symbol;Acc:HGNC:41915]		N_1410	ENSSSCG00000050286	None
K_1411	ENSSSCG00000012818	F8	coagulation factor VIII [Source:VGNC Symbol;Acc:VGNC:87867]		N_1411	ENSSSCG00000035000	None
K_1412	ENSSSCG00000037821	RGS5	regulator of G protein signaling 5 [Source:VGNC Symbol;Acc:VGNC:98844]		N_1412	ENSSSCG00000046413	None
K_1413	ENSSSCG00000014387	DIAPH1	diaphanous related formin 1 [Source:VGNC Symbol;Acc:VGNC:99632]		N_1413	ENSSSCG00000044748	None
K_1414	ENSSSCG00000010348	CDHR1	cadherin related family member 1 [Source:VGNC Symbol;Acc:VGNC:86489]		N_1414	ENSSSCG00000049178	None
K_1415	ENSSSCG00000003966	PPCS	phosphopantothenoylcysteine synthetase [Source:VGNC Symbol;Acc:VGNC:98209]		N_1415	ENSSSCG00000043396	None
K_1416	ENSSSCG00000001481	HCRTR2	hypocretin receptor 2 [Source:VGNC Symbol;Acc:VGNC:88808]		N_1416	ENSSSCG00000050262	None
K_1417	ENSSSCG00000005469	KIAA1958	KIAA1958 [Source:VGNC Symbol;Acc:VGNC:89448]		N_1417	ENSSSCG00000050117	None
K_1418	ENSSSCG00000036970	SUGP1	SURP and G-patch domain containing 1 [Source:VGNC Symbol;Acc:VGNC:93609]		N_1418	ENSSSCG00000050780	None
K_1419	ENSSSCG00000039760	PRR16	proline rich 16 [Source:VGNC Symbol;Acc:VGNC:91855]		N_1419	ENSSSCG00000045891	None
K_1420	ENSSSCG00000034308	LRMDA	leucine rich melanocyte differentiation associated [Source:VGNC Symbol;Acc:VGNC:107406]		N_1420	ENSSSCG00000042301	None
K_1421	ENSSSCG00000026731	CEP85	centrosomal protein 85 [Source:VGNC Symbol;Acc:VGNC:86579]		N_1421	ENSSSCG00000040477	None
K_1422	ENSSSCG00000009408	LRCH1	leucine rich repeats and calponin homology domain containing 1 [Source:VGNC Symbol;Acc:VGNC:89801]		N_1422	ENSSSCG00000031864	None
K_1423	ENSSSCG00000011514	MITF	melanocyte inducing transcription factor [Source:VGNC Symbol;Acc:VGNC:90243]		N_1423	ENSSSCG00000046884	None
K_1424	ENSSSCG00000014598	PPFIBP2	PPFIA binding protein 2 [Source:VGNC Symbol;Acc:VGNC:91696]		N_1424	ENSSSCG00000044248	None
K_1425	ENSSSCG00000032698	TPPP	tubulin polymerization promoting protein [Source:VGNC Symbol;Acc:VGNC:94344]		N_1425	ENSSSCG00000050785	None
K_1426	ENSSSCG00000040095	GPR35	G protein-coupled receptor 35 [Source:VGNC Symbol;Acc:VGNC:96333]		N_1426	ENSSSCG00000049209	None
K_1427	ENSSSCG00000005269	TRPM6	transient receptor potential cation channel subfamily M member 6 [Source:VGNC Symbol;Acc:VGNC:94469]		N_1427	ENSSSCG00000044853	None
K_1428	ENSSSCG00000035876	ZNF599	zinc finger protein 599 [Source:VGNC Symbol;Acc:VGNC:95273]		N_1428	ENSSSCG00000045525	None
K_1429	ENSSSCG00000010358	OPN4	opsin 4 [Source:VGNC Symbol;Acc:VGNC:91051]		N_1429	ENSSSCG00000047823	None
K_1430	ENSSSCG00000010359	LDB3	LIM domain binding 3 [Source:VGNC Symbol;Acc:VGNC:107405]		N_1430	ENSSSCG00000033019	None
K_1431	ENSSSCG00000034102	DGAT2	diacylglycerol O-acyltransferase 2 [Source:NCBI gene (formerly Entrezgene);Acc:100294675]		N_1431	ENSSSCG00000034371	None
K_1432	ENSSSCG00000016861	C6	complement C6 [Source:VGNC Symbol;Acc:VGNC:86050]		N_1432	ENSSSCG00000042959	None
K_1433	ENSSSCG00000023371	EHD2	EH domain containing 2 [Source:VGNC Symbol;Acc:VGNC:87596]		N_1433	ENSSSCG00000042500	None
K_1434	ENSSSCG00000022774	NOP53	NOP53 ribosome biosis factor [Source:VGNC Symbol;Acc:VGNC:90821]		N_1434	ENSSSCG00000051581	None
K_1435	ENSSSCG00000036381	RBMS3	RNA binding motif single stranded interacting protein 3 [Source:VGNC Symbol;Acc:VGNC:92163]		N_1435	ENSSSCG00000037942	None
K_1436	ENSSSCG00000003876	CDKN2C	cyclin dependent kinase inhibitor 2C [Source:VGNC Symbol;Acc:VGNC:96942]		N_1436	ENSSSCG00000045996	None
K_1437	ENSSSCG00000003877	FAF1	Fas associated factor 1 [Source:VGNC Symbol;Acc:VGNC:87879]		N_1437	ENSSSCG00000036916	None
K_1438	ENSSSCG00000000248	KRT5	keratin 5 [Source:HGNC Symbol;Acc:HGNC:6442]		N_1438	ENSSSCG00000047542	None
K_1439	ENSSSCG00000038162	CCL21	C-C motif chemokine ligand 21 [Source:VGNC Symbol;Acc:VGNC:95485]		N_1439	ENSSSCG00000034349	None
K_1440	ENSSSCG00000017983	PER1	period circadian regulator 1 [Source:VGNC Symbol;Acc:VGNC:91314]		N_1440	ENSSSCG00000007826	None
K_1441	ENSSSCG00000039551	RNF126	ring finger protein 126 [Source:VGNC Symbol;Acc:VGNC:92353]		N_1441	ENSSSCG00000050722	None
K_1442	ENSSSCG00000012141	CA5B	carbonic anhydrase 5B [Source:VGNC Symbol;Acc:VGNC:86102]		N_1442	ENSSSCG00000046262	None
K_1443	ENSSSCG00000002285	GPHN	gephyrin [Source:VGNC Symbol;Acc:VGNC:88587]		N_1443	ENSSSCG00000050822	None
K_1444	ENSSSCG00000038044	GYG2	glycogenin 2 [Source:VGNC Symbol;Acc:VGNC:88759]		N_1444	ENSSSCG00000030013	None
K_1445	ENSSSCG00000022129	ARSL	arylsulfatase E (chondrodysplasia punctata 1) [Source:NCBI gene (formerly Entrezgene);Acc:100627778]		N_1445	ENSSSCG00000041348	None
K_1446	ENSSSCG00000017835	CLUH	clustered mitochondria homolog [Source:VGNC Symbol;Acc:VGNC:86792]		N_1446	ENSSSCG00000049658	None
K_1447	ENSSSCG00000014851	SLCO2B1	solute carrier organic anion transporter family member 2B1 [Source:VGNC Symbol;Acc:VGNC:93196]		N_1447	ENSSSCG00000045631	None
K_1448	ENSSSCG00000012978	AP5B1	adaptor related protein complex 5 subunit beta 1 [Source:VGNC Symbol;Acc:VGNC:85395]		N_1448	ENSSSCG00000049620	None
K_1449	ENSSSCG00000023818	MRPS27	mitochondrial ribosomal protein S27 [Source:HGNC Symbol;Acc:HGNC:14512]		N_1449	ENSSSCG00000042014	None
K_1450	ENSSSCG00000037232	SNX29	sorting nexin 29 [Source:VGNC Symbol;Acc:VGNC:98331]		N_1450	ENSSSCG00000041259	None
K_1451	ENSSSCG00000032993	FAM240B	family with sequence similarity 240 member B [Source:HGNC Symbol;Acc:HGNC:53430]		N_1451	ENSSSCG00000014877	None
K_1452	ENSSSCG00000022055	GLIPR1L1	GLIPR1 like 1 [Source:VGNC Symbol;Acc:VGNC:98021]		N_1452	ENSSSCG00000013556	adhesion G protein-coupled receptor E1 [Source:VGNC Symbol;Acc:VGNC:85124]
K_1453	ENSSSCG00000025915	GLIPR1L2	GLIPR1 like 2 [Source:VGNC Symbol;Acc:VGNC:98022]		N_1453	ENSSSCG00000046672	None
K_1454	ENSSSCG00000006274	PRKDC	protein kinase, DNA-activated, catalytic subunit [Source:VGNC Symbol;Acc:VGNC:91815]		N_1454	ENSSSCG00000006025	None
K_1455	ENSSSCG00000011312	LARS2	leucyl-tRNA synthetase 2, mitochondrial [Source:VGNC Symbol;Acc:VGNC:89644]		N_1455	ENSSSCG00000027075	None
K_1456	ENSSSCG00000012459	APOOL	apolipoprotein O like [Source:VGNC Symbol;Acc:VGNC:103901]		N_1456	ENSSSCG00000002077	None
K_1457	ENSSSCG00000011826	TMEM44	transmembrane protein 44 [Source:VGNC Symbol;Acc:VGNC:94181]		N_1457	ENSSSCG00000050852	None
K_1458	ENSSSCG00000011827	LSG1	large 60S subunit nuclear export GTPase 1 [Source:VGNC Symbol;Acc:VGNC:89869]		N_1458	ENSSSCG00000009543	None
K_1459	ENSSSCG00000029179	HIGD2A	HIG1 hypoxia inducible domain family member 2A [Source:NCBI gene (formerly Entrezgene);Acc:100037984]		N_1459	ENSSSCG00000046511	None
K_1460	ENSSSCG00000011369	WDR6	WD repeat domain 6 [Source:VGNC Symbol;Acc:VGNC:94931]		N_1460	ENSSSCG00000045794	None
K_1461	ENSSSCG00000011368	P4HTM	prolyl 4-hydroxylase, transmembrane [Source:VGNC Symbol;Acc:VGNC:91136]		N_1461	ENSSSCG00000001441	None
K_1462	ENSSSCG00000033568	ZC3H10	zinc finger CCCH-type containing 10 [Source:VGNC Symbol;Acc:VGNC:95088]		N_1462	ENSSSCG00000045192	None
K_1463	ENSSSCG00000017328	ARHGAP27	Rho GTPase activating protein 27 [Source:VGNC Symbol;Acc:VGNC:85466]		N_1463	ENSSSCG00000010878	EF-hand calcium binding domain 2 [Source:VGNC Symbol;Acc:VGNC:96168]
K_1464	ENSSSCG00000005303	PIGO	phosphatidylinositol glycan anchor biosynthesis class O [Source:VGNC Symbol;Acc:VGNC:91426]		N_1464	ENSSSCG00000049349	None
K_1465	ENSSSCG00000034874	FANCG	FA complementation group G [Source:VGNC Symbol;Acc:VGNC:88005]		N_1465	ENSSSCG00000031414	None
K_1466	ENSSSCG00000008068	IARS1	isoleucyl-tRNA synthetase 1 [Source:VGNC Symbol;Acc:VGNC:107144]		N_1466	ENSSSCG00000047519	None
K_1467	ENSSSCG00000008069	NOL8	nucleolar protein 8 [Source:VGNC Symbol;Acc:VGNC:90816]		N_1467	ENSSSCG00000035655	None
K_1468	ENSSSCG00000000682	GNB3	G protein subunit beta 3 [Source:VGNC Symbol;Acc:VGNC:88532]		N_1468	ENSSSCG00000007314	erythrocyte membrane protein band 4.1 like 1 [Source:VGNC Symbol;Acc:VGNC:107139]
K_1469	ENSSSCG00000000681	P3H3	prolyl 3-hydroxylase 3 [Source:VGNC Symbol;Acc:VGNC:91131]		N_1469	ENSSSCG00000016426	None
K_1470	ENSSSCG00000030696	SLC19A1	solute carrier family 19 member 1 [Source:VGNC Symbol;Acc:VGNC:92961]		N_1470	ENSSSCG00000041180	None
K_1471	ENSSSCG00000006594	SMCP	sperm mitochondria associated cysteine rich protein [Source:VGNC Symbol;Acc:VGNC:93246]		N_1471	ENSSSCG00000044222	None
K_1472	ENSSSCG00000030443	INTS13	integrator complex subunit 13 [Source:VGNC Symbol;Acc:VGNC:89160]		N_1472	ENSSSCG00000047284	None
K_1473	ENSSSCG00000000156	FBXO7	F-box protein 7 [Source:VGNC Symbol;Acc:VGNC:88053]		N_1473	ENSSSCG00000042387	None
K_1474	ENSSSCG00000037343	MRPS11	mitochondrial ribosomal protein S11 [Source:VGNC Symbol;Acc:VGNC:90382]		N_1474	ENSSSCG00000043961	None
K_1475	ENSSSCG00000005105	MRPL46	mitochondrial ribosomal protein L46 [Source:VGNC Symbol;Acc:VGNC:90370]		N_1475	ENSSSCG00000049702	None
K_1476	ENSSSCG00000005008	DNAAF2	dynein axonemal assembly factor 2 [Source:HGNC Symbol;Acc:HGNC:20188]		N_1476	ENSSSCG00000039414	None
K_1477	ENSSSCG00000025881	PDHB	pyruvate dehydrogenase E1 subunit beta [Source:VGNC Symbol;Acc:VGNC:91269]		N_1477	ENSSSCG00000046241	None
K_1478	ENSSSCG00000022131	KCTD6	potassium channel tetramerization domain containing 6 [Source:VGNC Symbol;Acc:VGNC:89402]		N_1478	ENSSSCG00000046586	None
K_1479	ENSSSCG00000011704	WWTR1	WW domain containing transcription regulator 1 [Source:VGNC Symbol;Acc:VGNC:94991]		N_1479	ENSSSCG00000005247	tight junction protein 2 [Source:VGNC Symbol;Acc:VGNC:103188]
K_1480	ENSSSCG00000027530	TAF12	TATA-box binding protein associated factor 12 [Source:VGNC Symbol;Acc:VGNC:93709]		N_1480	ENSSSCG00000049647	None
K_1481	ENSSSCG00000008569	HADHB	hydroxyacyl-CoA dehydrogenase trifunctional multienzyme complex subunit beta [Source:VGNC Symbol;Acc:VGNC:103961]		N_1481	ENSSSCG00000007066	None
K_1482	ENSSSCG00000008571	HADHA	hydroxyacyl-CoA dehydrogenase trifunctional multienzyme complex subunit alpha [Source:VGNC Symbol;Acc:VGNC:88772]		N_1482	ENSSSCG00000035785	None
K_1483	ENSSSCG00000020666	EHD4	EH domain containing 4 [Source:VGNC Symbol;Acc:VGNC:87598]		N_1483	ENSSSCG00000050560	None
K_1484	ENSSSCG00000036744	ALX1	ALX homeobox 1 [Source:VGNC Symbol;Acc:VGNC:85271]		N_1484	ENSSSCG00000032436	None
K_1485	ENSSSCG00000015273	ATP2B4	ATPase plasma membrane Ca2+ transporting 4 [Source:VGNC Symbol;Acc:VGNC:85651]		N_1485	ENSSSCG00000032896	None
K_1486	ENSSSCG00000015045	NCAM1	neural cell adhesion molecule 1 [Source:HGNC Symbol;Acc:HGNC:7656]		N_1486	ENSSSCG00000041565	None
K_1487	ENSSSCG00000013406	CTR9	CTR9 homolog, Paf1/RNA polymerase II complex component [Source:VGNC Symbol;Acc:VGNC:87072]		N_1487	ENSSSCG00000049736	None
K_1488	ENSSSCG00000034916	GORASP1	golgi reassembly stacking protein 1 [Source:VGNC Symbol;Acc:VGNC:88559]		N_1488	ENSSSCG00000035306	None
K_1489	ENSSSCG00000011263	TTC21A	tetratricopeptide repeat domain 21A [Source:VGNC Symbol;Acc:VGNC:94538]		N_1489	ENSSSCG00000032460	None
K_1490	ENSSSCG00000007312	SCAND1	SCAN domain containing 1 [Source:VGNC Symbol;Acc:VGNC:104052]		N_1490	ENSSSCG00000047536	None
K_1491	ENSSSCG00000011296	ANO10	anoctamin 10 [Source:VGNC Symbol;Acc:VGNC:85355]		N_1491	ENSSSCG00000032034	None
K_1492	ENSSSCG00000016653	DNAJB9	DnaJ heat shock protein family (Hsp40) member B9 [Source:VGNC Symbol;Acc:VGNC:96687]		N_1492	ENSSSCG00000037968	None
K_1493	ENSSSCG00000038158	THAP5	THAP domain containing 5 [Source:VGNC Symbol;Acc:VGNC:93943]		N_1493	ENSSSCG00000000145	myosin heavy chain 9 [Source:VGNC Symbol;Acc:VGNC:90512]
K_1494	ENSSSCG00000008196	FAM178B	family with sequence similarity 178 member B [Source:VGNC Symbol;Acc:VGNC:106014]		N_1494	ENSSSCG00000047434	None
K_1495	ENSSSCG00000006781	CTTNBP2NL	CTTNBP2 N-terminal like [Source:VGNC Symbol;Acc:VGNC:87082]		N_1495	ENSSSCG00000051461	None
K_1496	ENSSSCG00000032842	GIPC1	GIPC PDZ domain containing family member 1 [Source:VGNC Symbol;Acc:VGNC:88453]		N_1496	ENSSSCG00000015011	None
K_1497	ENSSSCG00000001025	DSP	desmoplakin [Source:VGNC Symbol;Acc:VGNC:87459]		N_1497	ENSSSCG00000041129	None
K_1498	ENSSSCG00000004759	SPINT1	serine peptidase inhibitor, Kunitz type 1 [Source:VGNC Symbol;Acc:VGNC:93410]		N_1498	ENSSSCG00000042560	None
K_1499	ENSSSCG00000009500	CLDN10	claudin 10 [Source:NCBI gene (formerly Entrezgene);Acc:100153752]		N_1499	ENSSSCG00000050815	None
K_1500	ENSSSCG00000013344	ANO5	anoctamin 5 [Source:VGNC Symbol;Acc:VGNC:85358]		N_1500	ENSSSCG00000044352	None
K_1501	ENSSSCG00000004393	GTF3C6	ral transcription factor IIIC subunit 6 [Source:VGNC Symbol;Acc:VGNC:88741]		N_1501	ENSSSCG00000044677	None
K_1502	ENSSSCG00000046640	OAS1	2'-5'-oligoadenylate synthetase 1 [Source:HGNC Symbol;Acc:HGNC:8086]		N_1502	ENSSSCG00000048954	None
K_1503	ENSSSCG00000009881	OAS2	2'-5'-oligoadenylate synthetase 2 [Source:VGNC Symbol;Acc:VGNC:91007]		N_1503	ENSSSCG00000050854	None
K_1504	ENSSSCG00000035554	LHFPL3	LHFPL tetraspan subfamily member 3 [Source:VGNC Symbol;Acc:VGNC:89706]		N_1504	ENSSSCG00000046802	None
K_1505	ENSSSCG00000022708	ZNF638	zinc finger protein 638 [Source:VGNC Symbol;Acc:VGNC:95281]		N_1505	ENSSSCG00000048026	None
K_1506	ENSSSCG00000025629	COLEC11	collectin subfamily member 11 [Source:VGNC Symbol;Acc:VGNC:86883]		N_1506	ENSSSCG00000024353	None
K_1507	ENSSSCG00000004032	PRKN	parkin RBR E3 ubiquitin protein ligase [Source:NCBI gene (formerly Entrezgene);Acc:733673]		N_1507	ENSSSCG00000051229	None
K_1508	ENSSSCG00000004270	ADGRB3	adhesion G protein-coupled receptor B3 [Source:VGNC Symbol;Acc:VGNC:85122]		N_1508	ENSSSCG00000043773	None
K_1509	ENSSSCG00000023351	PLA2G4A	phospholipase A2 group IVA [Source:VGNC Symbol;Acc:VGNC:91495]		N_1509	ENSSSCG00000031137	None
K_1510	ENSSSCG00000035904	RPL7A	ribosomal protein L7a [Source:VGNC Symbol;Acc:VGNC:92429]		N_1510	ENSSSCG00000047831	None
K_1511	ENSSSCG00000006984	VPS37A	VPS37A subunit of ESCRT-I [Source:VGNC Symbol;Acc:VGNC:104092]		N_1511	ENSSSCG00000046530	None
K_1512	ENSSSCG00000012424	ABCB7	ATP binding cassette subfamily B member 7 [Source:VGNC Symbol;Acc:VGNC:97855]		N_1512	ENSSSCG00000047822	None
K_1513	ENSSSCG00000016399	STAM2	signal transducing adaptor molecule 2 [Source:VGNC Symbol;Acc:VGNC:95521]		N_1513	ENSSSCG00000048653	None
K_1514	ENSSSCG00000036443	HECW1	HECT, C2 and WW domain containing E3 ubiquitin protein ligase 1 [Source:VGNC Symbol;Acc:VGNC:88835]		N_1514	ENSSSCG00000049309	None
K_1515	ENSSSCG00000011241	DCLK3	doublecortin like kinase 3 [Source:VGNC Symbol;Acc:VGNC:87184]		N_1515	ENSSSCG00000046254	None
K_1516	ENSSSCG00000034786	HACD2	3-hydroxyacyl-CoA dehydratase 2 [Source:VGNC Symbol;Acc:VGNC:88766]		N_1516	ENSSSCG00000046306	None
K_1517	ENSSSCG00000011728	IQCJ	IQ motif containing J [Source:HGNC Symbol;Acc:HGNC:32406]		N_1517	ENSSSCG00000047363	None
K_1518	ENSSSCG00000008094	CHCHD5	coiled-coil-helix-coiled-coil-helix domain containing 5 [Source:VGNC Symbol;Acc:VGNC:86627]		N_1518	ENSSSCG00000042270	None
K_1519	ENSSSCG00000009540	LIG4	DNA ligase 4 [Source:VGNC Symbol;Acc:VGNC:89722]		N_1519	ENSSSCG00000043234	None
K_1520	ENSSSCG00000016002	CCDC141	coiled-coil domain containing 141 [Source:HGNC Symbol;Acc:HGNC:26821]		N_1520	ENSSSCG00000046886	None
K_1521	ENSSSCG00000015667	MBD5	methyl-CpG binding domain protein 5 [Source:VGNC Symbol;Acc:VGNC:95940]		N_1521	ENSSSCG00000046860	None
K_1522	ENSSSCG00000011568	GHRL	ghrelin and obestatin prepropeptide [Source:NCBI gene (formerly Entrezgene);Acc:396728]		N_1522	ENSSSCG00000016646	interferon related developmental regulator 1 [Source:NCBI gene (formerly Entrezgene);Acc:493185]
K_1523	ENSSSCG00000015444	LAMB1	laminin subunit beta 1 [Source:VGNC Symbol;Acc:VGNC:89620]		N_1523	ENSSSCG00000042739	None
K_1524	ENSSSCG00000033268	CABCOCO1	ciliary associated calcium binding coiled-coil 1 [Source:VGNC Symbol;Acc:VGNC:86107]		N_1524	ENSSSCG00000048719	None
K_1525	ENSSSCG00000007814	KATNIP	katanin interacting protein [Source:VGNC Symbol;Acc:VGNC:89434]		N_1525	ENSSSCG00000040294	None
K_1526	ENSSSCG00000028517	SC5D	sterol-C5-desaturase [Source:VGNC Symbol;Acc:VGNC:92600]		N_1526	ENSSSCG00000047515	None
K_1527	ENSSSCG00000005112	WDR89	WD repeat domain 89 [Source:VGNC Symbol;Acc:VGNC:94947]		N_1527	ENSSSCG00000042800	None
K_1528	ENSSSCG00000008881	RAPGEF2	Rap guanine nucleotide exchange factor 2 [Source:VGNC Symbol;Acc:VGNC:92092]		N_1528	ENSSSCG00000044316	None
K_1529	ENSSSCG00000014975	CNTN5	contactin 5 [Source:HGNC Symbol;Acc:HGNC:2175]		N_1529	ENSSSCG00000033949	None
K_1530	ENSSSCG00000004675	DUOX1	dual oxidase 1 [Source:NCBI gene (formerly Entrezgene);Acc:397177]		N_1530	ENSSSCG00000032877	multiple EGF like domains 10 [Source:VGNC Symbol;Acc:VGNC:100170]
K_1531	ENSSSCG00000004676	DUOXA2	dual oxidase maturation factor 2 [Source:VGNC Symbol;Acc:VGNC:87472]		N_1531	ENSSSCG00000041201	None
K_1532	ENSSSCG00000011027	KIF5B	kinesin family member 5B [Source:VGNC Symbol;Acc:VGNC:96393]		N_1532	ENSSSCG00000042478	None
K_1533	ENSSSCG00000013634	YIPF2	Yip1 domain family member 2 [Source:VGNC Symbol;Acc:VGNC:95028]		N_1533	ENSSSCG00000044592	None
K_1534	ENSSSCG00000026155	FSCN2	fascin actin-bundling protein 2, retinal [Source:VGNC Symbol;Acc:VGNC:88249]		N_1534	ENSSSCG00000045452	None
K_1535	ENSSSCG00000007539	RBBP8NL	RBBP8 N-terminal like [Source:VGNC Symbol;Acc:VGNC:95754]		N_1535	ENSSSCG00000045494	None
K_1536	ENSSSCG00000014337	ETF1	eukaryotic translation termination factor 1 [Source:VGNC Symbol;Acc:VGNC:87800]		N_1536	ENSSSCG00000005768	None
K_1537	ENSSSCG00000015559	NCF2	neutrophil cytosolic factor 2 [Source:VGNC Symbol;Acc:VGNC:90607]		N_1537	ENSSSCG00000046115	None
K_1538	ENSSSCG00000017352	CCDC43	coiled-coil domain containing 43 [Source:VGNC Symbol;Acc:VGNC:98979]		N_1538	ENSSSCG00000049443	None
K_1539	ENSSSCG00000022442	PAF1	PAF1 homolog, Paf1/RNA polymerase II complex component [Source:VGNC Symbol;Acc:VGNC:91150]		N_1539	ENSSSCG00000011068	None
K_1540	ENSSSCG00000007979	LUC7L	LUC7 like [Source:VGNC Symbol;Acc:VGNC:89893]		N_1540	ENSSSCG00000046006	None
K_1541	ENSSSCG00000016956	MAST4	microtubule associated serine/threonine kinase family member 4 [Source:VGNC Symbol;Acc:VGNC:90037]		N_1541	ENSSSCG00000044315	None
K_1542	ENSSSCG00000040636	KRT80	keratin 80 [Source:VGNC Symbol;Acc:VGNC:89597]		N_1542	ENSSSCG00000036978	None
K_1543	ENSSSCG00000007715	ABHD11	abhydrolase domain containing 11 [Source:VGNC Symbol;Acc:VGNC:84970]		N_1543	ENSSSCG00000049259	None
K_1544	ENSSSCG00000001990	NOP9	NOP9 nucleolar protein [Source:VGNC Symbol;Acc:VGNC:90822]		N_1544	ENSSSCG00000050730	None
K_1545	ENSSSCG00000001991	DHRS1	dehydrogenase/reductase 1 [Source:VGNC Symbol;Acc:VGNC:87281]		N_1545	ENSSSCG00000048105	None
K_1546	ENSSSCG00000035077	INHBA	inhibin subunit beta A [Source:VGNC Symbol;Acc:VGNC:89133]		N_1546	ENSSSCG00000046485	None
K_1547	ENSSSCG00000003329	ACAP3	ArfGAP with coiled-coil, ankyrin repeat and PH domains 3 [Source:VGNC Symbol;Acc:VGNC:85003]		N_1547	ENSSSCG00000044906	None
K_1548	ENSSSCG00000003334	UBE2J2	ubiquitin conjugating enzyme E2 J2 [Source:VGNC Symbol;Acc:VGNC:94645]		N_1548	ENSSSCG00000044341	None
K_1549	ENSSSCG00000005217	RCL1	RNA terminal phosphate cyclase like 1 [Source:VGNC Symbol;Acc:VGNC:92180]		N_1549	ENSSSCG00000042620	None
K_1550	ENSSSCG00000015976	LNPK	lunapark, ER junction formation factor [Source:VGNC Symbol;Acc:VGNC:95970]		N_1550	ENSSSCG00000048356	None
K_1551	ENSSSCG00000008807	GUF1	GTP binding elongation factor GUF1 [Source:VGNC Symbol;Acc:VGNC:88754]		N_1551	ENSSSCG00000047784	None
K_1552	ENSSSCG00000008292	TET3	tet methylcytosine dioxygenase 3 [Source:VGNC Symbol;Acc:VGNC:93890]		N_1552	ENSSSCG00000041282	None
K_1553	ENSSSCG00000035284	BMF	Bcl2 modifying factor [Source:VGNC Symbol;Acc:VGNC:85837]		N_1553	ENSSSCG00000023091	peroxisomal biosis factor 19 [Source:VGNC Symbol;Acc:VGNC:104022]
K_1554	ENSSSCG00000011599	GRIP2	glutamate receptor interacting protein 2 [Source:VGNC Symbol;Acc:VGNC:88691]		N_1554	ENSSSCG00000047840	None
K_1555	ENSSSCG00000023362	RHBDF2	rhomboid 5 homolog 2 [Source:VGNC Symbol;Acc:VGNC:92276]		N_1555	ENSSSCG00000047633	None
K_1556	ENSSSCG00000015358	CRPPA	CDP-L-ribitol pyrophosphorylase A [Source:VGNC Symbol;Acc:VGNC:87003]		N_1556	ENSSSCG00000040315	None
K_1557	ENSSSCG00000006095	CCNE2	cyclin E2 [Source:VGNC Symbol;Acc:VGNC:86355]		N_1557	ENSSSCG00000050639	None
K_1558	ENSSSCG00000023320	CYP3A29	cytochrome P450 family 3 subfamily A member 22 [Source:NCBI gene (formerly Entrezgene);Acc:100144468]		N_1558	ENSSSCG00000042249	None
K_1559	ENSSSCG00000021676	HEATR4	HEAT repeat containing 4 [Source:HGNC Symbol;Acc:HGNC:16761]		N_1559	ENSSSCG00000037376	matrix remodeling associated 7 [Source:VGNC Symbol;Acc:VGNC:99017]
K_1560	ENSSSCG00000003586	EPB41	erythrocyte membrane protein band 4.1 [Source:VGNC Symbol;Acc:VGNC:87722]		N_1560	ENSSSCG00000028794	branched chain keto acid dehydrogenase E1 subunit alpha [Source:NCBI gene (formerly Entrezgene);Acc:100142666]
K_1561	ENSSSCG00000037318	TRABD2B	TraB domain containing 2B [Source:VGNC Symbol;Acc:VGNC:94356]		N_1561	ENSSSCG00000049251	None
K_1562	ENSSSCG00000017567	RSAD1	radical S-adenosyl methionine domain containing 1 [Source:VGNC Symbol;Acc:VGNC:92471]		N_1562	ENSSSCG00000046289	None
K_1563	ENSSSCG00000006194	NCOA2	nuclear receptor coactivator 2 [Source:VGNC Symbol;Acc:VGNC:90616]		N_1563	ENSSSCG00000051326	None
K_1564	ENSSSCG00000024488	NUBP1	nucleotide binding protein 1 [Source:VGNC Symbol;Acc:VGNC:90943]		N_1564	ENSSSCG00000042009	None
K_1565	ENSSSCG00000026842	CDH18	cadherin 18 [Source:VGNC Symbol;Acc:VGNC:86481]		N_1565	ENSSSCG00000038924	None
K_1566	ENSSSCG00000015746	DLGAP2	DLG associated protein 2 [Source:VGNC Symbol;Acc:VGNC:99711]		N_1566	ENSSSCG00000048253	None
K_1567	ENSSSCG00000045508	CCDC180	coiled-coil domain containing 180 [Source:HGNC Symbol;Acc:HGNC:29303]		N_1567	ENSSSCG00000004729	glucosidase alpha, neutral C [Source:VGNC Symbol;Acc:VGNC:103094]
K_1568	ENSSSCG00000024722	PIBF1	progesterone immunomodulatory binding factor 1 [Source:VGNC Symbol;Acc:VGNC:91414]		N_1568	ENSSSCG00000000038	cytochrome b5 reductase 3 [Source:VGNC Symbol;Acc:VGNC:103227]
K_1569	ENSSSCG00000035686	CS	citrate synthase [Source:VGNC Symbol;Acc:VGNC:103225]		N_1569	ENSSSCG00000045248	None
K_1570	ENSSSCG00000008521	SRD5A2	steroid 5 alpha-reductase 2 [Source:VGNC Symbol;Acc:VGNC:93449]		N_1570	ENSSSCG00000048226	None
K_1571	ENSSSCG00000035805	DLK1	delta like non-canonical Notch ligand 1 [Source:VGNC Symbol;Acc:VGNC:87333]		N_1571	ENSSSCG00000031242	None
K_1572	ENSSSCG00000015644	IKBKE	inhibitor of nuclear factor kappa B kinase subunit epsilon [Source:VGNC Symbol;Acc:VGNC:89071]		N_1572	ENSSSCG00000038418	None
K_1573	ENSSSCG00000028104	HOXC11	homeobox C11 [Source:VGNC Symbol;Acc:VGNC:103287]		N_1573	ENSSSCG00000050634	None
K_1574	ENSSSCG00000006620	TUFT1	tuftelin 1 [Source:VGNC Symbol;Acc:VGNC:98886]		N_1574	ENSSSCG00000029039	None
K_1575	ENSSSCG00000024481	PDE4DIP	phosphodiesterase 4D interacting protein [Source:HGNC Symbol;Acc:HGNC:15580]		N_1575	ENSSSCG00000048128	None
K_1576	ENSSSCG00000014363	SLC4A9	solute carrier family 4 member 9 [Source:VGNC Symbol;Acc:VGNC:93136]		N_1576	ENSSSCG00000050060	None
K_1577	ENSSSCG00000016609	SLC13A1	solute carrier family 13 member 1 [Source:VGNC Symbol;Acc:VGNC:92929]		N_1577	ENSSSCG00000042120	None
K_1578	ENSSSCG00000004980	THSD4	thrombospondin type 1 domain containing 4 [Source:VGNC Symbol;Acc:VGNC:93967]		N_1578	ENSSSCG00000045719	None
K_1579	ENSSSCG00000013865	NWD1	NACHT and WD repeat domain containing 1 [Source:VGNC Symbol;Acc:VGNC:90991]		N_1579	ENSSSCG00000017906	None
K_1580	ENSSSCG00000013864	TMEM38A	transmembrane protein 38A [Source:VGNC Symbol;Acc:VGNC:94174]		N_1580	ENSSSCG00000047874	None
K_1581	ENSSSCG00000013863	SMIM7	small integral membrane protein 7 [Source:VGNC Symbol;Acc:VGNC:93255]		N_1581	ENSSSCG00000041171	None
K_1582	ENSSSCG00000037168	TMEM92	transmembrane protein 92 [Source:VGNC Symbol;Acc:VGNC:94217]		N_1582	ENSSSCG00000031776	TUB like protein 4 [Source:VGNC Symbol;Acc:VGNC:94592]
K_1583	ENSSSCG00000016338	PER2	period circadian regulator 2 [Source:VGNC Symbol;Acc:VGNC:96478]		N_1583	ENSSSCG00000043930	None
K_1584	ENSSSCG00000008144	NCK2	NCK adaptor protein 2 [Source:NCBI gene (formerly Entrezgene);Acc:100192439]		N_1584	ENSSSCG00000042446	None
K_1585	ENSSSCG00000001901	CYP1A2	cytochrome P450 family 1 subfamily A member 2 [Source:VGNC Symbol;Acc:VGNC:103346]		N_1585	ENSSSCG00000048726	None
K_1586	ENSSSCG00000001906	CYP1A1	cytochrome P450 family 1 subfamily A member 1 [Source:VGNC Symbol;Acc:VGNC:103347]		N_1586	ENSSSCG00000048453	None
K_1587	ENSSSCG00000034776	TAFA5	TAFA chemokine like family member 5 [Source:VGNC Symbol;Acc:VGNC:93728]		N_1587	ENSSSCG00000032237	None
K_1588	ENSSSCG00000011750	PLD1	phospholipase D1 [Source:VGNC Symbol;Acc:VGNC:91525]		N_1588	ENSSSCG00000047818	None
K_1589	ENSSSCG00000017978	ALOX15B	arachidonate 15-lipoxygenase type B [Source:VGNC Symbol;Acc:VGNC:98972]		N_1589	ENSSSCG00000050433	None
K_1590	ENSSSCG00000004886	CDH7	cadherin 7 [Source:VGNC Symbol;Acc:VGNC:97923]		N_1590	ENSSSCG00000009182	alcohol dehydrogenase 1C (class I), gamma polypeptide [Source:NCBI gene (formerly Entrezgene);Acc:100512615]
K_1591	ENSSSCG00000044108	FXYD4	FXYD domain containing ion transport regulator 4 [Source:HGNC Symbol;Acc:HGNC:4028]		N_1591	ENSSSCG00000043164	None
K_1592	ENSSSCG00000039094	PLEC	plectin [Source:VGNC Symbol;Acc:VGNC:91530]		N_1592	ENSSSCG00000043735	None
K_1593	ENSSSCG00000021490	PRDM16	PR/SET domain 16 [Source:VGNC Symbol;Acc:VGNC:91777]		N_1593	ENSSSCG00000043571	None
K_1594	ENSSSCG00000023871	NAALADL2	N-acetylated alpha-linked acidic dipeptidase like 2 [Source:VGNC Symbol;Acc:VGNC:90559]		N_1594	ENSSSCG00000045657	None
K_1595	ENSSSCG00000029943	SCLT1	sodium channel and clathrin linker 1 [Source:VGNC Symbol;Acc:VGNC:92626]		N_1595	ENSSSCG00000051614	None
K_1596	ENSSSCG00000040397	COLEC12	collectin subfamily member 12 [Source:VGNC Symbol;Acc:VGNC:96956]		N_1596	ENSSSCG00000044339	None
K_1597	ENSSSCG00000004002	RPS5	ribosomal protein S5 [Source:VGNC Symbol;Acc:VGNC:92439]		N_1597	ENSSSCG00000034871	None
K_1598	ENSSSCG00000037341	RNF220	ring finger protein 220 [Source:VGNC Symbol;Acc:VGNC:98602]		N_1598	ENSSSCG00000017235	None
K_1599	ENSSSCG00000007080	KIF16B	kinesin family member 16B [Source:VGNC Symbol;Acc:VGNC:106450]		N_1599	ENSSSCG00000035981	None
K_1600	ENSSSCG00000032941	SIK2	salt inducible kinase 2 [Source:VGNC Symbol;Acc:VGNC:92872]		N_1600	ENSSSCG00000047974	None
K_1601	ENSSSCG00000030577	PBDC1	polysaccharide biosynthesis domain containing 1 [Source:HGNC Symbol;Acc:HGNC:28790]		N_1601	ENSSSCG00000035070	None
K_1602	ENSSSCG00000000693	NCAPD2	non-SMC condensin I complex subunit D2 [Source:VGNC Symbol;Acc:VGNC:90597]		N_1602	ENSSSCG00000043344	None
K_1603	ENSSSCG00000011950	NXPE3	neurexophilin and PC-esterase domain family member 3 [Source:VGNC Symbol;Acc:VGNC:90997]		N_1603	ENSSSCG00000045056	None
K_1604	ENSSSCG00000021206	IL1RAP	interleukin 1 receptor accessory protein [Source:VGNC Symbol;Acc:VGNC:98046]		N_1604	ENSSSCG00000032084	coiled-coil domain containing 102B [Source:VGNC Symbol;Acc:VGNC:103043]
K_1605	ENSSSCG00000029311	MYPN	myopalladin [Source:VGNC Symbol;Acc:VGNC:107412]		N_1605	ENSSSCG00000043530	None
K_1606	ENSSSCG00000006303	DCAF6	DDB1 and CUL4 associated factor 6 [Source:VGNC Symbol;Acc:VGNC:87177]		N_1606	ENSSSCG00000042645	None
K_1607	ENSSSCG00000006304	MPC2	mitochondrial pyruvate carrier 2 [Source:VGNC Symbol;Acc:VGNC:98819]		N_1607	ENSSSCG00000036234	None
K_1608	ENSSSCG00000037094	ssc-mir-9810	ssc-mir-9810 [Source:miRBase;Acc:MI0031577]		N_1608	ENSSSCG00000033954	None
K_1609	ENSSSCG00000006742	MAB21L3	mab-21 like 3 [Source:VGNC Symbol;Acc:VGNC:89934]		N_1609	ENSSSCG00000047211	None
K_1610	ENSSSCG00000034858	RAP1GAP2	RAP1 GTPase activating protein 2 [Source:VGNC Symbol;Acc:VGNC:92086]		N_1610	ENSSSCG00000051066	None
K_1611	ENSSSCG00000011030	CUBN	cubilin [Source:HGNC Symbol;Acc:HGNC:2548]		N_1611	ENSSSCG00000049797	None
K_1612	ENSSSCG00000040832	U6	U6 spliceosomal RNA [Source:RFAM;Acc:RF00026]		N_1612	ENSSSCG00000046370	None
K_1613	ENSSSCG00000000403	BAZ2A	bromodomain adjacent to zinc finger domain 2A [Source:VGNC Symbol;Acc:VGNC:85763]		N_1613	ENSSSCG00000044705	None
K_1614	ENSSSCG00000030437	TMEM253	transmembrane protein 253 [Source:VGNC Symbol;Acc:VGNC:94159]		N_1614	ENSSSCG00000034028	None
K_1615	ENSSSCG00000027902	ZMPSTE24	zinc metallopeptidase STE24 [Source:VGNC Symbol;Acc:VGNC:95180]		N_1615	ENSSSCG00000046430	None
K_1616	ENSSSCG00000024480	SFMBT2	Scm like with four mbt domains 2 [Source:VGNC Symbol;Acc:VGNC:95935]		N_1616	ENSSSCG00000032334	None
K_1617	ENSSSCG00000003486	ARHGEF10L	Rho guanine nucleotide exchange factor 10 like [Source:VGNC Symbol;Acc:VGNC:85486]		N_1617	ENSSSCG00000032736	None
K_1618	ENSSSCG00000015394	ELAPOR2	endosome-lysosome associated apoptosis and autophagy regulator family member 2 [Source:VGNC Symbol;Acc:VGNC:89443]		N_1618	ENSSSCG00000047206	None
K_1619	ENSSSCG00000005025	TRIM9	tripartite motif containing 9 [Source:VGNC Symbol;Acc:VGNC:94434]		N_1619	ENSSSCG00000014746	None
K_1620	ENSSSCG00000003743	GALNT1	polypeptide N-acetylgalactosaminyltransferase 1 [Source:VGNC Symbol;Acc:VGNC:97062]		N_1620	ENSSSCG00000014747	None
K_1621	ENSSSCG00000006066	RNF19A	ring finger protein 19A, RBR E3 ubiquitin protein ligase [Source:VGNC Symbol;Acc:VGNC:92375]		N_1621	ENSSSCG00000025656	None
K_1622	ENSSSCG00000007084	BFSP1	beaded filament structural protein 1 [Source:VGNC Symbol;Acc:VGNC:95472]		N_1622	ENSSSCG00000049088	None
K_1623	ENSSSCG00000018049	SLC5A10	solute carrier family 5 member 10 [Source:NCBI gene (formerly Entrezgene);Acc:497235]		N_1623	ENSSSCG00000045588	None
K_1624	ENSSSCG00000009060	MAML3	mastermind like transcriptional coactivator 3 [Source:VGNC Symbol;Acc:VGNC:98938]		N_1624	ENSSSCG00000046072	None
K_1625	ENSSSCG00000021805	GALNTL6	polypeptide N-acetylgalactosaminyltransferase like 6 [Source:VGNC Symbol;Acc:VGNC:103947]		N_1625	ENSSSCG00000041209	None
K_1626	ENSSSCG00000039393	SPRED1	sprouty related EVH1 domain containing 1 [Source:VGNC Symbol;Acc:VGNC:93420]		N_1626	ENSSSCG00000042796	None
K_1627	ENSSSCG00000014946	CEP295	centrosomal protein 295 [Source:VGNC Symbol;Acc:VGNC:86568]		N_1627	ENSSSCG00000034356	None
K_1628	ENSSSCG00000004694	FRMD5	FERM domain containing 5 [Source:VGNC Symbol;Acc:VGNC:88238]		N_1628	ENSSSCG00000044249	None
K_1629	ENSSSCG00000010654	ATRNL1	attractin like 1 [Source:VGNC Symbol;Acc:VGNC:85685]		N_1629	ENSSSCG00000049874	None
K_1630	ENSSSCG00000038703	CCDC178	coiled-coil domain containing 178 [Source:VGNC Symbol;Acc:VGNC:86276]		N_1630	ENSSSCG00000034664	megakaryocyte and platelet inhibitory receptor G6b [Source:VGNC Symbol;Acc:VGNC:90325]
K_1631	ENSSSCG00000011064	ACBD5	acyl-CoA binding domain containing 5 [Source:VGNC Symbol;Acc:VGNC:95997]		N_1631	ENSSSCG00000016263	None
K_1632	ENSSSCG00000009362	TRPC4	transient receptor potential cation channel subfamily C member 4 [Source:VGNC Symbol;Acc:VGNC:94462]		N_1632	ENSSSCG00000043982	None
K_1633	ENSSSCG00000015733	GLI2	GLI family zinc finger 2 [Source:VGNC Symbol;Acc:VGNC:96324]		N_1633	ENSSSCG00000002938	None
K_1634	ENSSSCG00000017862	TRPV3	transient receptor potential cation channel subfamily V member 3 [Source:VGNC Symbol;Acc:VGNC:94475]		N_1634	ENSSSCG00000047683	None
K_1635	ENSSSCG00000011435	TWF2	twinfilin actin binding protein 2 [Source:VGNC Symbol;Acc:VGNC:94596]		N_1635	ENSSSCG00000042614	None
K_1636	ENSSSCG00000025791	MON1A	MON1 homolog A, secretory trafficking associated [Source:VGNC Symbol;Acc:VGNC:90299]		N_1636	ENSSSCG00000048278	None
K_1637	ENSSSCG00000026552	MFSD14B	major facilitator superfamily domain containing 14B [Source:VGNC Symbol;Acc:VGNC:99721]		N_1637	ENSSSCG00000033328	None
K_1638	ENSSSCG00000022982	VPS50	VPS50 subunit of EARP/GARPII complex [Source:VGNC Symbol;Acc:VGNC:94858]		N_1638	ENSSSCG00000013723	deoxyhypusine synthase [Source:VGNC Symbol;Acc:VGNC:99631]
K_1639	ENSSSCG00000013095	PAG6	pregnancy-associated glycoprotein 6 [Source:NCBI gene (formerly Entrezgene);Acc:396749]		N_1639	ENSSSCG00000041107	None
K_1640	ENSSSCG00000006730	MAN1A2	mannosidase alpha class 1A member 2 [Source:VGNC Symbol;Acc:VGNC:89967]		N_1640	ENSSSCG00000037652	None
K_1641	ENSSSCG00000006396	IGSF9	immunoglobulin superfamily member 9 [Source:VGNC Symbol;Acc:VGNC:98811]		N_1641	ENSSSCG00000038150	None
K_1642	ENSSSCG00000007760	PRSS36	serine protease 36 [Source:HGNC Symbol;Acc:HGNC:26906]		N_1642	ENSSSCG00000049366	None
K_1643	ENSSSCG00000017924	PELP1	proline, glutamate and leucine rich protein 1 [Source:VGNC Symbol;Acc:VGNC:91310]		N_1643	ENSSSCG00000045119	None
K_1644	ENSSSCG00000017033	SLU7	SLU7 homolog, splicing factor [Source:VGNC Symbol;Acc:VGNC:93214]		N_1644	ENSSSCG00000049433	None
K_1645	ENSSSCG00000012408	NHSL2	NHS like 2 [Source:VGNC Symbol;Acc:VGNC:98155]		N_1645	ENSSSCG00000045604	None
K_1646	ENSSSCG00000010638	TCF7L2	transcription factor 7 like 2 [Source:VGNC Symbol;Acc:VGNC:93825]		N_1646	ENSSSCG00000043915	None
K_1647	ENSSSCG00000000469	LEMD3	LEM domain containing 3 [Source:VGNC Symbol;Acc:VGNC:89679]		N_1647	ENSSSCG00000047719	None
K_1648	ENSSSCG00000036832	STK40	serine/threonine kinase 40 [Source:VGNC Symbol;Acc:VGNC:93558]		N_1648	ENSSSCG00000044189	None
K_1649	ENSSSCG00000025993	SGPP2	sphingosine-1-phosphate phosphatase 2 [Source:VGNC Symbol;Acc:VGNC:95931]		N_1649	ENSSSCG00000042077	None
K_1650	ENSSSCG00000015256	JAM3	junctional adhesion molecule 3 [Source:VGNC Symbol;Acc:VGNC:89277]		N_1650	ENSSSCG00000050910	None
K_1651	ENSSSCG00000005934	TRAPPC9	trafficking protein particle complex subunit 9 [Source:VGNC Symbol;Acc:VGNC:94380]		N_1651	ENSSSCG00000050316	None
K_1652	ENSSSCG00000010656	CCDC172	coiled-coil domain containing 172 [Source:VGNC Symbol;Acc:VGNC:86272]		N_1652	ENSSSCG00000031951	None
K_1653	ENSSSCG00000031514	CCDC28B	coiled-coil domain containing 28B [Source:VGNC Symbol;Acc:VGNC:86290]		N_1653	ENSSSCG00000022757	None
K_1654	ENSSSCG00000003610	IQCC	IQ motif containing C [Source:VGNC Symbol;Acc:VGNC:89186]		N_1654	ENSSSCG00000045812	None
K_1655	ENSSSCG00000000453	ATP23	ATP23 metallopeptidase and ATP synthase assembly factor homolog [Source:VGNC Symbol;Acc:VGNC:85645]		N_1655	ENSSSCG00000024860	None
K_1656	ENSSSCG00000015008	C11orf65	chromosome 9 C11orf65 homolog [Source:VGNC Symbol;Acc:VGNC:86088]		N_1656	ENSSSCG00000042161	None
K_1657	ENSSSCG00000009395	SETDB2	SET domain bifurcated histone lysine methyltransferase 2 [Source:VGNC Symbol;Acc:VGNC:92765]		N_1657	ENSSSCG00000020695	None
K_1658	ENSSSCG00000009397	CAB39L	calcium binding protein 39 like [Source:VGNC Symbol;Acc:VGNC:86106]		N_1658	ENSSSCG00000031292	None
K_1659	ENSSSCG00000029198	CUL5	cullin 5 [Source:VGNC Symbol;Acc:VGNC:87089]		N_1659	ENSSSCG00000044808	None
K_1660	ENSSSCG00000011330	NBEAL2	neurobeachin like 2 [Source:VGNC Symbol;Acc:VGNC:90591]		N_1660	ENSSSCG00000042413	None
K_1661	ENSSSCG00000036868	CTNNBIP1	catenin beta interacting protein 1 [Source:VGNC Symbol;Acc:VGNC:87066]		N_1661	ENSSSCG00000041789	None
K_1662	ENSSSCG00000004358	ASCC3	activating signal cointegrator 1 complex subunit 3 [Source:VGNC Symbol;Acc:VGNC:85571]		N_1662	ENSSSCG00000050103	None
K_1663	ENSSSCG00000011340	SMARCC1	SWI/SNF related, matrix associated, actin dependent regulator of chromatin subfamily c member 1 [Source:VGNC Symbol;Acc:VGNC:93231]		N_1663	ENSSSCG00000031411	None
K_1664	ENSSSCG00000036772	CAMTA1	calmodulin binding transcription activator 1 [Source:VGNC Symbol;Acc:VGNC:86164]		N_1664	ENSSSCG00000036022	t-SNARE domain containing 1 [Source:VGNC Symbol;Acc:VGNC:94496]
K_1665	ENSSSCG00000014061	THOC3	THO complex 3 [Source:VGNC Symbol;Acc:VGNC:93958]		N_1665	ENSSSCG00000047396	None
K_1666	ENSSSCG00000037506	U6	U6 spliceosomal RNA [Source:RFAM;Acc:RF00026]		N_1666	ENSSSCG00000043479	None
K_1667	ENSSSCG00000005130	ELAVL2	ELAV like RNA binding protein 2 [Source:VGNC Symbol;Acc:VGNC:87639]		N_1667	ENSSSCG00000043648	None
K_1668	ENSSSCG00000014933	NAALAD2	N-acetylated alpha-linked acidic dipeptidase 2 [Source:VGNC Symbol;Acc:VGNC:90557]		N_1668	ENSSSCG00000046946	None
K_1669	ENSSSCG00000023681	PWWP2B	PWWP domain containing 2B [Source:VGNC Symbol;Acc:VGNC:92010]		N_1669	ENSSSCG00000019928	None
K_1670	ENSSSCG00000029865	GRM5	glutamate metabotropic receptor 5 [Source:VGNC Symbol;Acc:VGNC:88703]		N_1670	ENSSSCG00000041473	None
K_1671	ENSSSCG00000016492	AGK	acylglycerol kinase [Source:VGNC Symbol;Acc:VGNC:85180]		N_1671	ENSSSCG00000003236	None
K_1672	ENSSSCG00000017429	P3H4	prolyl 3-hydroxylase family member 4 (inactive) [Source:VGNC Symbol;Acc:VGNC:99025]		N_1672	ENSSSCG00000041909	None
K_1673	ENSSSCG00000005325	TMEM8B	transmembrane protein 8B [Source:HGNC Symbol;Acc:HGNC:21427]		N_1673	ENSSSCG00000044796	None
K_1674	ENSSSCG00000033760	LTBP4	latent transforming growth factor beta binding protein 4 [Source:VGNC Symbol;Acc:VGNC:89888]		N_1674	ENSSSCG00000049377	None
K_1675	ENSSSCG00000031424	NECAB1	N-terminal EF-hand calcium binding protein 1 [Source:VGNC Symbol;Acc:VGNC:90659]		N_1675	ENSSSCG00000038182	None
K_1676	ENSSSCG00000017645	TEX14	testis expressed 14, intercellular bridge forming factor [Source:VGNC Symbol;Acc:VGNC:98365]		N_1676	ENSSSCG00000048589	None
K_1677	ENSSSCG00000006078	POP1	POP1 homolog, ribonuclease P/MRP subunit [Source:VGNC Symbol;Acc:VGNC:91663]		N_1677	ENSSSCG00000046973	None
K_1678	ENSSSCG00000006079	RIDA	reactive intermediate imine deaminase A homolog [Source:VGNC Symbol;Acc:VGNC:98847]		N_1678	ENSSSCG00000049436	None
K_1679	ENSSSCG00000051368	CA9	carbonic anhydrase 9 [Source:HGNC Symbol;Acc:HGNC:1383]		N_1679	ENSSSCG00000031991	glutaredoxin 2 [Source:VGNC Symbol;Acc:VGNC:95730]
K_1680	ENSSSCG00000029420	ZNF569	zinc finger protein 569 [Source:VGNC Symbol;Acc:VGNC:98717]		N_1680	ENSSSCG00000045735	None
K_1681	ENSSSCG00000034686	TAFA2	TAFA chemokine like family member 2 [Source:VGNC Symbol;Acc:VGNC:93726]		N_1681	ENSSSCG00000051415	None
K_1682	ENSSSCG00000008692	ADD1	adducin 1 [Source:VGNC Symbol;Acc:VGNC:85116]		N_1682	ENSSSCG00000041287	None
K_1683	ENSSSCG00000008512	TTC27	tetratricopeptide repeat domain 27 [Source:VGNC Symbol;Acc:VGNC:94542]		N_1683	ENSSSCG00000044745	None
K_1684	ENSSSCG00000010732	FAM53B	family with sequence similarity 53 member B [Source:VGNC Symbol;Acc:VGNC:87974]		N_1684	ENSSSCG00000041019	None
K_1685	ENSSSCG00000000299	TESPA1	thymocyte expressed, positive selection associated 1 [Source:VGNC Symbol;Acc:VGNC:93887]		N_1685	ENSSSCG00000044237	None
K_1686	ENSSSCG00000001875	SNX33	sorting nexin 33 [Source:VGNC Symbol;Acc:VGNC:93321]		N_1686	ENSSSCG00000044431	None
K_1687	ENSSSCG00000012644	TENM1	teneurin transmembrane protein 1 [Source:VGNC Symbol;Acc:VGNC:98363]		N_1687	ENSSSCG00000048234	None
K_1688	ENSSSCG00000007309	RBM39	RNA binding motif protein 39 [Source:VGNC Symbol;Acc:VGNC:95711]		N_1688	ENSSSCG00000024520	None
K_1689	ENSSSCG00000039522	SHISAL1	shisa like 1 [Source:VGNC Symbol;Acc:VGNC:92850]		N_1689	ENSSSCG00000044040	None
K_1690	ENSSSCG00000026149	PKLR	pyruvate kinase L/R [Source:VGNC Symbol;Acc:VGNC:91479]		N_1690	ENSSSCG00000042862	None
K_1691	ENSSSCG00000002932	ZNF567	zinc finger protein 567 [Source:VGNC Symbol;Acc:VGNC:95265]		N_1691	ENSSSCG00000016687	None
K_1692	ENSSSCG00000013351	NAV2	neuron navigator 2 [Source:VGNC Symbol;Acc:VGNC:90588]		N_1692	ENSSSCG00000047565	None
K_1693	ENSSSCG00000002635	SPIRE2	spire type actin nucleation factor 2 [Source:VGNC Symbol;Acc:VGNC:93411]		N_1693	ENSSSCG00000023850	None
K_1694	ENSSSCG00000048497	OR52E4	olfactory receptor family 52 subfamily E member 4 [Source:HGNC Symbol;Acc:HGNC:15213]		N_1694	ENSSSCG00000047799	None
K_1695	ENSSSCG00000011407	RASSF1	Ras association domain family member 1 [Source:VGNC Symbol;Acc:VGNC:92122]		N_1695	ENSSSCG00000049232	None
K_1696	ENSSSCG00000004169	HBS1L	HBS1 like translational GTPase [Source:VGNC Symbol;Acc:VGNC:88796]		N_1696	ENSSSCG00000043322	None
K_1697	ENSSSCG00000032562	TMC6	transmembrane channel like 6 [Source:VGNC Symbol;Acc:VGNC:94043]		N_1697	ENSSSCG00000032012	None
K_1698	ENSSSCG00000033592	TMC8	transmembrane channel like 8 [Source:VGNC Symbol;Acc:VGNC:94045]		N_1698	ENSSSCG00000047215	None
K_1699	ENSSSCG00000012283	ZNF81	zinc finger protein 81 [Source:VGNC Symbol;Acc:VGNC:95308]		N_1699	ENSSSCG00000043756	None
K_1700	ENSSSCG00000021511	GCSAM	germinal center associated signaling and motility [Source:VGNC Symbol;Acc:VGNC:88391]		N_1700	ENSSSCG00000031438	None
K_1701	ENSSSCG00000038504	FBXL15	F-box and leucine rich repeat protein 15 [Source:VGNC Symbol;Acc:VGNC:98002]		N_1701	ENSSSCG00000038937	None
K_1702	ENSSSCG00000012512	ZMAT1	zinc finger matrin-type 1 [Source:VGNC Symbol;Acc:VGNC:95175]		N_1702	ENSSSCG00000014787	None
K_1703	ENSSSCG00000011951	NFKBIZ	NFKB inhibitor zeta [Source:VGNC Symbol;Acc:VGNC:90726]		N_1703	ENSSSCG00000021473	None
K_1704	ENSSSCG00000013661	EIF3G	eukaryotic translation initiation factor 3 subunit G [Source:VGNC Symbol;Acc:VGNC:87619]		N_1704	ENSSSCG00000047038	None
K_1705	ENSSSCG00000014904	DLG2	discs large MAGUK scaffold protein 2 [Source:HGNC Symbol;Acc:HGNC:2901]		N_1705	ENSSSCG00000047717	None
K_1706	ENSSSCG00000004687	B2M	beta-2-microglobulin [Source:NCBI gene (formerly Entrezgene);Acc:397033]		N_1706	ENSSSCG00000032067	None
K_1707	ENSSSCG00000016279	PDE6D	phosphodiesterase 6D [Source:VGNC Symbol;Acc:VGNC:96474]		N_1707	ENSSSCG00000047970	None
K_1708	ENSSSCG00000008573	RAB10	RAB10, member RAS onco family [Source:VGNC Symbol;Acc:VGNC:98235]		N_1708	ENSSSCG00000032590	None
K_1709	ENSSSCG00000028258	AZI2	5-azacytidine induced 2 [Source:VGNC Symbol;Acc:VGNC:85711]		N_1709	ENSSSCG00000049452	None
K_1710	ENSSSCG00000003564	GPATCH3	G-patch domain containing 3 [Source:VGNC Symbol;Acc:VGNC:88576]		N_1710	ENSSSCG00000028691	None
K_1711	ENSSSCG00000012233	SYTL5	synaptotagmin like 5 [Source:VGNC Symbol;Acc:VGNC:93694]		N_1711	ENSSSCG00000032130	None
K_1712	ENSSSCG00000007484	ZNF217	zinc finger protein 217 [Source:VGNC Symbol;Acc:VGNC:95573]		N_1712	ENSSSCG00000016868	None
K_1713	ENSSSCG00000000512	TBC1D15	TBC1 domain family member 15 [Source:VGNC Symbol;Acc:VGNC:93764]		N_1713	ENSSSCG00000009578	cyclin dependent kinase 20 [Source:NCBI gene (formerly Entrezgene);Acc:100157041]
K_1714	ENSSSCG00000037204	ZNF248	zinc finger protein 248 [Source:VGNC Symbol;Acc:VGNC:95211]		N_1714	ENSSSCG00000035073	None
K_1715	ENSSSCG00000025534	CSE1L	chromosome segregation 1 like [Source:VGNC Symbol;Acc:VGNC:96039]		N_1715	ENSSSCG00000042017	None
K_1716	ENSSSCG00000039864	KLC3	kinesin light chain 3 [Source:VGNC Symbol;Acc:VGNC:89487]		N_1716	ENSSSCG00000035706	None
K_1717	ENSSSCG00000001637	GUCA1B	guanylate cyclase activator 1B [Source:VGNC Symbol;Acc:VGNC:88747]		N_1717	ENSSSCG00000048101	None
K_1718	ENSSSCG00000001100	CARMIL1	capping protein regulator and myosin 1 linker 1 [Source:VGNC Symbol;Acc:VGNC:86192]		N_1718	ENSSSCG00000044824	None
K_1719	ENSSSCG00000040181	ELL	elongation factor for RNA polymerase II [Source:VGNC Symbol;Acc:VGNC:87648]		N_1719	ENSSSCG00000046392	None
K_1720	ENSSSCG00000010438	ATAD1	ATPase family AAA domain containing 1 [Source:VGNC Symbol;Acc:VGNC:85598]		N_1720	ENSSSCG00000048710	None
K_1721	ENSSSCG00000000164	CRY1	cryptochrome circadian regulator 1 [Source:VGNC Symbol;Acc:VGNC:87011]		N_1721	ENSSSCG00000041754	None
K_1722	ENSSSCG00000033690	DERL1	derlin 1 [Source:VGNC Symbol;Acc:VGNC:87261]		N_1722	ENSSSCG00000050428	None
K_1723	ENSSSCG00000025176	NOTCH3	notch receptor 3 [Source:VGNC Symbol;Acc:VGNC:100314]		N_1723	ENSSSCG00000049132	None
K_1724	ENSSSCG00000023162	CDH3	cadherin 3 [Source:VGNC Symbol;Acc:VGNC:96941]		N_1724	ENSSSCG00000046526	None
K_1725	ENSSSCG00000006209	VCPIP1	valosin containing protein interacting protein 1 [Source:VGNC Symbol;Acc:VGNC:94813]		N_1725	ENSSSCG00000026689	outer dynein arm docking complex subunit 1 [Source:VGNC Symbol;Acc:VGNC:96940]
K_1726	ENSSSCG00000024496	NSUN7	NOP2/Sun RNA methyltransferase family member 7 [Source:VGNC Symbol;Acc:VGNC:90917]		N_1726	ENSSSCG00000050511	None
K_1727	ENSSSCG00000031244	GAP43	growth associated protein 43 [Source:VGNC Symbol;Acc:VGNC:98018]		N_1727	ENSSSCG00000042241	None
K_1728	ENSSSCG00000023907	AFAP1	actin filament associated protein 1 [Source:VGNC Symbol;Acc:VGNC:85165]		N_1728	ENSSSCG00000049827	None
K_1729	ENSSSCG00000004738	MAPKBP1	mitogen-activated protein kinase binding protein 1 [Source:VGNC Symbol;Acc:VGNC:90014]		N_1729	ENSSSCG00000016655	None
K_1730	ENSSSCG00000035983	TPPP3	tubulin polymerization promoting protein family member 3 [Source:VGNC Symbol;Acc:VGNC:94346]		N_1730	ENSSSCG00000009950	piwi like RNA-mediated silencing 3 [Source:VGNC Symbol;Acc:VGNC:98199]
K_1731	ENSSSCG00000002779	LRRC36	leucine rich repeat containing 36 [Source:VGNC Symbol;Acc:VGNC:89836]		N_1731	ENSSSCG00000047227	None
K_1732	ENSSSCG00000014302	CDKL3	cyclin dependent kinase like 3 [Source:VGNC Symbol;Acc:VGNC:86512]		N_1732	ENSSSCG00000036109	None
K_1733	ENSSSCG00000038953	UBE2B	ubiquitin conjugating enzyme E2 B [Source:VGNC Symbol;Acc:VGNC:94640]		N_1733	ENSSSCG00000043777	None
K_1734	ENSSSCG00000032494	TIMM21	translocase of inner mitochondrial membrane 21 [Source:VGNC Symbol;Acc:VGNC:93987]		N_1734	ENSSSCG00000034069	None
K_1735	ENSSSCG00000035020	STK32B	serine/threonine kinase 32B [Source:VGNC Symbol;Acc:VGNC:93553]		N_1735	ENSSSCG00000034826	None
K_1736	ENSSSCG00000008524	GALNT14	polypeptide N-acetylgalactosaminyltransferase 14 [Source:VGNC Symbol;Acc:VGNC:88330]		N_1736	ENSSSCG00000043936	None
K_1737	ENSSSCG00000000411	NAB2	NGFI-A binding protein 2 [Source:VGNC Symbol;Acc:VGNC:90560]		N_1737	ENSSSCG00000044142	None
K_1738	ENSSSCG00000006468	HDGF	heparin binding growth factor [Source:VGNC Symbol;Acc:VGNC:88819]		N_1738	ENSSSCG00000031662	None
K_1739	ENSSSCG00000001639	TRERF1	transcriptional regulating factor 1 [Source:VGNC Symbol;Acc:VGNC:94387]		N_1739	ENSSSCG00000046449	None
K_1740	ENSSSCG00000010757	EBF3	EBF transcription factor 3 [Source:VGNC Symbol;Acc:VGNC:87527]		N_1740	ENSSSCG00000051046	None
K_1741	ENSSSCG00000011270	EIF1B	eukaryotic translation initiation factor 1B [Source:VGNC Symbol;Acc:VGNC:87604]		N_1741	ENSSSCG00000051177	None
K_1742	ENSSSCG00000000684	USP5	ubiquitin specific peptidase 5 [Source:VGNC Symbol;Acc:VGNC:94772]		N_1742	ENSSSCG00000043351	None
K_1743	ENSSSCG00000002701	MON1B	MON1 homolog B, secretory trafficking associated [Source:VGNC Symbol;Acc:VGNC:90300]		N_1743	ENSSSCG00000038048	None
K_1744	ENSSSCG00000040745	ZNF771	zinc finger protein 771 [Source:HGNC Symbol;Acc:HGNC:29653]		N_1744	ENSSSCG00000045539	None
K_1745	ENSSSCG00000015379	DNAH11	dynein axonemal heavy chain 11 [Source:VGNC Symbol;Acc:VGNC:87368]		N_1745	ENSSSCG00000043646	None
K_1746	ENSSSCG00000044750	ACTL10	actin like 10 [Source:HGNC Symbol;Acc:HGNC:16127]		N_1746	ENSSSCG00000044931	None
K_1747	ENSSSCG00000029626	NECAB3	N-terminal EF-hand calcium binding protein 3 [Source:VGNC Symbol;Acc:VGNC:95670]		N_1747	ENSSSCG00000051466	None
K_1748	ENSSSCG00000005987	TBC1D31	TBC1 domain family member 31 [Source:VGNC Symbol;Acc:VGNC:93776]		N_1748	ENSSSCG00000046405	None
K_1749	ENSSSCG00000024189	SIL1	SIL1 nucleotide exchange factor [Source:VGNC Symbol;Acc:VGNC:92875]
K_1750	ENSSSCG00000038650	TLCD1	TLC domain containing 1 [Source:VGNC Symbol;Acc:VGNC:94010]
K_1751	ENSSSCG00000017766	NEK8	NIMA related kinase 8 [Source:VGNC Symbol;Acc:VGNC:99021]
K_1752	ENSSSCG00000027093	FOLH1B	folate hydrolase 1B [Source:NCBI gene (formerly Entrezgene);Acc:397677]
K_1753	ENSSSCG00000005659	ZER1	zyg-11 related cell cycle regulator [Source:VGNC Symbol;Acc:VGNC:95132]
K_1754	ENSSSCG00000030359	ARHGEF3	Rho guanine nucleotide exchange factor 3 [Source:VGNC Symbol;Acc:VGNC:85496]
K_1755	ENSSSCG00000007323	DSN1	DSN1 component of MIS12 kinetochore complex [Source:VGNC Symbol;Acc:VGNC:95764]
K_1756	ENSSSCG00000038378	SULT6B1	sulfotransferase family 6B member 1 [Source:VGNC Symbol;Acc:VGNC:93616]
K_1757	ENSSSCG00000023984	RSL1D1	ribosomal L1 domain containing 1 [Source:VGNC Symbol;Acc:VGNC:92477]
K_1758	ENSSSCG00000009722	SPOCK3	SPARC (osteonectin), cwcv and kazal like domains proteoglycan 3 [Source:HGNC Symbol;Acc:HGNC:13565]
K_1759	ENSSSCG00000033958	RYR3	ryanodine receptor 3 [Source:HGNC Symbol;Acc:HGNC:10485]
K_1760	ENSSSCG00000005664	LRRC8A	leucine rich repeat containing 8 VRAC subunit A [Source:VGNC Symbol;Acc:VGNC:98085]
K_1761	ENSSSCG00000005665	PHYHD1	phytanoyl-CoA dioxygenase domain containing 1 [Source:VGNC Symbol;Acc:VGNC:107165]
K_1762	ENSSSCG00000011037	TMEM236	transmembrane protein 236 [Source:VGNC Symbol;Acc:VGNC:96006]
K_1763	ENSSSCG00000004616	ONECUT1	one cut homeobox 1 [Source:VGNC Symbol;Acc:VGNC:91042]
K_1764	ENSSSCG00000037977	ALMS1	ALMS1 centrosome and basal body associated protein [Source:VGNC Symbol;Acc:VGNC:85264]
K_1765	ENSSSCG00000006897	CCDC18	coiled-coil domain containing 18 [Source:VGNC Symbol;Acc:VGNC:86277]
K_1766	ENSSSCG00000023276	ZNF24	zinc finger protein 24 [Source:VGNC Symbol;Acc:VGNC:98422]
K_1767	ENSSSCG00000003108	NPAS1	neuronal PAS domain protein 1 [Source:VGNC Symbol;Acc:VGNC:90836]
K_1768	ENSSSCG00000015938	SSB	small RNA binding exonuclease protection factor La [Source:VGNC Symbol;Acc:VGNC:96599]
K_1769	ENSSSCG00000028186	FBXL19	F-box and leucine rich repeat protein 19 [Source:VGNC Symbol;Acc:VGNC:98004]
K_1770	ENSSSCG00000038766	MAD1L1	mitotic arrest deficient 1 like 1 [Source:VGNC Symbol;Acc:VGNC:89938]
K_1771	ENSSSCG00000006331	PBX1	PBX homeobox 1 [Source:VGNC Symbol;Acc:VGNC:91203]
K_1772	ENSSSCG00000008550	SLC5A6	solute carrier family 5 member 6 [Source:VGNC Symbol;Acc:VGNC:93146]
K_1773	ENSSSCG00000015741	CFAP221	cilia and flagella associated protein 221 [Source:VGNC Symbol;Acc:VGNC:96276]
K_1774	ENSSSCG00000015699	ACMSD	aminocarboxymuconate semialdehyde decarboxylase [Source:HGNC Symbol;Acc:HGNC:19288]
K_1775	ENSSSCG00000015673	KYNU	kynureninase [Source:VGNC Symbol;Acc:VGNC:96399]
K_1776	ENSSSCG00000004092	MTHFD1L	methylenetetrahydrofolate dehydrogenase (NADP+ dependent) 1 like [Source:VGNC Symbol;Acc:VGNC:103129]
K_1777	ENSSSCG00000004466	TTK	TTK protein kinase [Source:VGNC Symbol;Acc:VGNC:94565]
K_1778	ENSSSCG00000038256	U1	U1 spliceosomal RNA [Source:RFAM;Acc:RF00003]
K_1779	ENSSSCG00000031940	GAS2	growth arrest specific 2 [Source:VGNC Symbol;Acc:VGNC:88354]
K_1780	ENSSSCG00000010105	SMPD4	sphingomyelin phosphodiesterase 4 [Source:VGNC Symbol;Acc:VGNC:93264]
K_1781	ENSSSCG00000024529	TRMT5	tRNA methyltransferase 5 [Source:VGNC Symbol;Acc:VGNC:94451]
K_1782	ENSSSCG00000005092	SLC38A6	solute carrier family 38 member 6 [Source:VGNC Symbol;Acc:VGNC:93098]
K_1783	ENSSSCG00000032170	DAPK3	death associated protein kinase 3 [Source:VGNC Symbol;Acc:VGNC:87158]
K_1784	ENSSSCG00000017159	TBC1D16	TBC1 domain family member 16 [Source:VGNC Symbol;Acc:VGNC:93765]
K_1785	ENSSSCG00000000024	PARVB	parvin beta [Source:VGNC Symbol;Acc:VGNC:91186]
K_1786	ENSSSCG00000008813	CORIN	corin, serine peptidase [Source:VGNC Symbol;Acc:VGNC:86911]
K_1787	ENSSSCG00000013773	ADGRL1	adhesion G protein-coupled receptor L1 [Source:VGNC Symbol;Acc:VGNC:85135]
K_1788	ENSSSCG00000000769	BID	BH3 interacting domain death agonist [Source:VGNC Symbol;Acc:VGNC:85824]
K_1789	ENSSSCG00000001513	SYNGAP1	synaptic Ras GTPase activating protein 1 [Source:VGNC Symbol;Acc:VGNC:93664]
K_1790	ENSSSCG00000040866	CNTD1	cyclin N-terminal domain containing 1 [Source:VGNC Symbol;Acc:VGNC:86846]
K_1791	ENSSSCG00000002689	CMIP	c-Maf inducing protein [Source:VGNC Symbol;Acc:VGNC:86799]
K_1792	ENSSSCG00000010073	CHCHD10	coiled-coil-helix-coiled-coil-helix domain containing 10 [Source:VGNC Symbol;Acc:VGNC:86626]
K_1793	ENSSSCG00000026465	BABAM2	BRISC and BRCA1 A complex member 2 [Source:VGNC Symbol;Acc:VGNC:85739]
K_1794	ENSSSCG00000015613	C1orf74	chromosome 9 C1orf74 homolog [Source:VGNC Symbol;Acc:VGNC:86095]
K_1795	ENSSSCG00000034414	PSME3IP1	proteasome activator subunit 3 interacting protein 1 [Source:VGNC Symbol;Acc:VGNC:91927]
K_1796	ENSSSCG00000002820	RSPRY1	ring finger and SPRY domain containing 1 [Source:VGNC Symbol;Acc:VGNC:92486]
K_1797	ENSSSCG00000017914	GLTPD2	glycolipid transfer protein domain containing 2 [Source:VGNC Symbol;Acc:VGNC:88502]
K_1798	ENSSSCG00000017915	VMO1	vitelline membrane outer layer 1 homolog [Source:VGNC Symbol;Acc:VGNC:94833]
K_1799	ENSSSCG00000028643	SLC6A20	solute carrier family 6 member 20 [Source:VGNC Symbol;Acc:VGNC:93162]
K_1800	ENSSSCG00000042089	KCTD11	potassium channel tetramerization domain containing 11 [Source:HGNC Symbol;Acc:HGNC:21302]
K_1801	ENSSSCG00000017945	TMEM95	transmembrane protein 95 [Source:VGNC Symbol;Acc:VGNC:94219]
K_1802	ENSSSCG00000035712	KCTD8	potassium channel tetramerization domain containing 8 [Source:HGNC Symbol;Acc:HGNC:22394]
K_1803	ENSSSCG00000005771	HDHD2	haloacid dehalogenase like hydrolase domain containing 2 [Source:VGNC Symbol;Acc:VGNC:88821]
K_1804	ENSSSCG00000040134	TNFRSF13B	TNF receptor superfamily member 13B [Source:VGNC Symbol;Acc:VGNC:94259]
K_1805	ENSSSCG00000037719	PDPK1	3-phosphoinositide dependent protein kinase 1 [Source:HGNC Symbol;Acc:HGNC:8816]
K_1806	ENSSSCG00000025537	PTPN6	protein tyrosine phosphatase non-receptor type 6 [Source:VGNC Symbol;Acc:VGNC:91982]
K_1807	ENSSSCG00000040186	C12orf57	chromosome 5 C12orf57 homolog [Source:VGNC Symbol;Acc:VGNC:86045]
K_1808	ENSSSCG00000039213	U7	U7 small nuclear RNA [Source:RFAM;Acc:RF00066]
K_1809	ENSSSCG00000011455	CACNA1D	calcium voltage-gated channel subunit alpha1 D [Source:VGNC Symbol;Acc:VGNC:86117]
K_1810	ENSSSCG00000037556	COG5	component of oligomeric golgi complex 5 [Source:VGNC Symbol;Acc:VGNC:86857]
K_1811	ENSSSCG00000009489	GPC6	glypican 6 [Source:HGNC Symbol;Acc:HGNC:4454]
K_1812	ENSSSCG00000005586	LHX2	LIM homeobox 2 [Source:VGNC Symbol;Acc:VGNC:89712]
K_1813	ENSSSCG00000009096	EXOSC9	exosome component 9 [Source:VGNC Symbol;Acc:VGNC:87845]
K_1814	ENSSSCG00000008979	NUP54	nucleoporin 54 [Source:VGNC Symbol;Acc:VGNC:98950]
K_1815	ENSSSCG00000005386	STX17	syntaxin 17 [Source:VGNC Symbol;Acc:VGNC:93587]
K_1816	ENSSSCG00000034495	SNTG1	syntrophin gamma 1 [Source:VGNC Symbol;Acc:VGNC:93299]
K_1817	ENSSSCG00000002632	SLC28A1	solute carrier family 28 member 1 [Source:VGNC Symbol;Acc:VGNC:93041]
K_1818	ENSSSCG00000034070	ZNF592	zinc finger protein 592 [Source:HGNC Symbol;Acc:HGNC:28986]
K_1819	ENSSSCG00000022543	VWDE	von Willebrand factor D and EGF domains [Source:VGNC Symbol;Acc:VGNC:104093]
K_1820	ENSSSCG00000000084	ATF4	activating transcription factor 4 [Source:VGNC Symbol;Acc:VGNC:85607]
K_1821	ENSSSCG00000034348	NBEA	neurobeachin [Source:VGNC Symbol;Acc:VGNC:90590]
K_1822	ENSSSCG00000009593	ROR2	receptor tyrosine kinase like orphan receptor 2 [Source:VGNC Symbol;Acc:VGNC:92407]
K_1823	ENSSSCG00000000920	POC1B	POC1 centriolar protein B [Source:VGNC Symbol;Acc:VGNC:91616]
K_1824	ENSSSCG00000017170	MGAT5B	alpha-1,6-mannosylglycoprotein 6-beta-N-acetylglucosaminyltransferase B [Source:VGNC Symbol;Acc:VGNC:96742]
K_1825	ENSSSCG00000015700	TMEM163	transmembrane protein 163 [Source:VGNC Symbol;Acc:VGNC:96078]
K_1826	ENSSSCG00000031664	SRP9	signal recognition particle 9 [Source:HGNC Symbol;Acc:HGNC:11304]
K_1827	ENSSSCG00000012150	REPS2	RALBP1 associated Eps domain containing 2 [Source:VGNC Symbol;Acc:VGNC:92214]
K_1828	ENSSSCG00000010329	ZMIZ1	zinc finger MIZ-type containing 1 [Source:VGNC Symbol;Acc:VGNC:95178]
K_1829	ENSSSCG00000013299	APIP	APAF1 interacting protein [Source:VGNC Symbol;Acc:VGNC:85411]
K_1830	ENSSSCG00000013298	PDHX	pyruvate dehydrogenase complex component X [Source:VGNC Symbol;Acc:VGNC:91270]
K_1831	ENSSSCG00000028694	ATP6V1B2	ATPase H+ transporting V1 subunit B2 [Source:VGNC Symbol;Acc:VGNC:85671]
K_1832	ENSSSCG00000003488	UBR4	ubiquitin protein ligase E3 component n-recognin 4 [Source:VGNC Symbol;Acc:VGNC:94670]
K_1833	ENSSSCG00000007839	EEF2K	eukaryotic elongation factor 2 kinase [Source:VGNC Symbol;Acc:VGNC:87557]
K_1834	ENSSSCG00000017986	NDEL1	nudE neurodevelopment protein 1 like 1 [Source:VGNC Symbol;Acc:VGNC:90625]
K_1835	ENSSSCG00000035623	IQCM	IQ motif containing M [Source:HGNC Symbol;Acc:HGNC:53443]
K_1836	ENSSSCG00000010995	CHMP5	charged multivesicular body protein 5 [Source:VGNC Symbol;Acc:VGNC:103920]
K_1837	ENSSSCG00000010996	BAG1	BAG cochaperone 1 [Source:VGNC Symbol;Acc:VGNC:96502]
K_1838	ENSSSCG00000015375	ITGB8	integrin subunit beta 8 [Source:VGNC Symbol;Acc:VGNC:89246]
K_1839	ENSSSCG00000001977	STXBP6	syntaxin binding protein 6 [Source:NCBI gene (formerly Entrezgene);Acc:100514852]
K_1840	ENSSSCG00000010548	CHUK	component of inhibitor of nuclear factor kappa B kinase complex [Source:VGNC Symbol;Acc:VGNC:86688]
K_1841	ENSSSCG00000016863	OXCT1	3-oxoacid CoA-transferase 1 [Source:VGNC Symbol;Acc:VGNC:91113]
K_1842	ENSSSCG00000012597	PLS3	plastin 3 [Source:VGNC Symbol;Acc:VGNC:91573]
K_1843	ENSSSCG00000012571	COL4A6	collagen type IV alpha 6 chain [Source:HGNC Symbol;Acc:HGNC:2208]
K_1844	ENSSSCG00000014141	RFESD	Rieske Fe-S domain containing [Source:VGNC Symbol;Acc:VGNC:92236]
K_1845	ENSSSCG00000032398	VGLL3	vestigial like family member 3 [Source:VGNC Symbol;Acc:VGNC:94823]
K_1846	ENSSSCG00000008378	FAM161A	FAM161 centrosomal protein A [Source:VGNC Symbol;Acc:VGNC:87916]
K_1847	ENSSSCG00000022396	BLZF1	basic leucine zipper nuclear factor 1 [Source:VGNC Symbol;Acc:VGNC:85835]
K_1848	ENSSSCG00000034122	TMEM128	transmembrane protein 128 [Source:VGNC Symbol;Acc:VGNC:94075]
K_1849	ENSSSCG00000015211	PKNOX2	PBX/knotted 1 homeobox 2 [Source:VGNC Symbol;Acc:VGNC:91485]
K_1850	ENSSSCG00000004013	SMOC2	SPARC related modular calcium binding 2 [Source:VGNC Symbol;Acc:VGNC:93260]
K_1851	ENSSSCG00000028889	VPS37B	VPS37B subunit of ESCRT-I [Source:VGNC Symbol;Acc:VGNC:94851]
K_1852	ENSSSCG00000009886	TRAFD1	TRAF-type zinc finger domain containing 1 [Source:VGNC Symbol;Acc:VGNC:94367]
K_1853	ENSSSCG00000016781	TRIO	trio Rho guanine nucleotide exchange factor [Source:VGNC Symbol;Acc:VGNC:94435]
K_1854	ENSSSCG00000032557	LDHB	lactate dehydrogenase B [Source:NCBI gene (formerly Entrezgene);Acc:100621540]
K_1855	ENSSSCG00000036781	PRELID3A	PRELI domain containing 3A [Source:VGNC Symbol;Acc:VGNC:91788]
K_1856	ENSSSCG00000023936	MYRFL	myelin regulatory factor like [Source:VGNC Symbol;Acc:VGNC:90547]
K_1857	ENSSSCG00000040641	CRYBA1	crystallin beta A1 [Source:VGNC Symbol;Acc:VGNC:87014]
K_1858	ENSSSCG00000024564	IMMT	inner membrane mitochondrial protein [Source:VGNC Symbol;Acc:VGNC:89124]
K_1859	ENSSSCG00000031392	UBE2E2	ubiquitin conjugating enzyme E2 E2 [Source:NCBI gene (formerly Entrezgene);Acc:780417]
K_1860	ENSSSCG00000006733	TTF2	transcription termination factor 2 [Source:VGNC Symbol;Acc:VGNC:94563]
K_1861	ENSSSCG00000009468	KCTD12	potassium channel tetramerization domain containing 12 [Source:HGNC Symbol;Acc:HGNC:14678]
K_1862	ENSSSCG00000040546	PXN	paxillin [Source:HGNC Symbol;Acc:HGNC:9718]
K_1863	ENSSSCG00000029411	CAPN2	calpain 2 [Source:VGNC Symbol;Acc:VGNC:95630]
K_1864	ENSSSCG00000010267	LRRC20	leucine rich repeat containing 20 [Source:VGNC Symbol;Acc:VGNC:89830]
K_1865	ENSSSCG00000037757	C4orf45	chromosome 4 open reading frame 45 [Source:HGNC Symbol;Acc:HGNC:26342]
K_1866	ENSSSCG00000012593	HTR2C	5-hydroxytryptamine receptor 2C [Source:VGNC Symbol;Acc:VGNC:96737]
K_1867	ENSSSCG00000005243	PGM5	phosphoglucomutase 5 [Source:VGNC Symbol;Acc:VGNC:91358]
K_1868	ENSSSCG00000006135	CPNE3	copine 3 [Source:VGNC Symbol;Acc:VGNC:86951]
K_1869	ENSSSCG00000017215	SLC16A5	solute carrier family 16 member 5 [Source:VGNC Symbol;Acc:VGNC:92945]
K_1870	ENSSSCG00000007454	ZMYND8	zinc finger MYND-type containing 8 [Source:HGNC Symbol;Acc:HGNC:9397]
K_1871	ENSSSCG00000002746	DHODH	dihydroorotate dehydrogenase (quinone) [Source:VGNC Symbol;Acc:VGNC:96780]
K_1872	ENSSSCG00000006082	MATN2	matrilin 2 [Source:VGNC Symbol;Acc:VGNC:90043]
K_1873	ENSSSCG00000003772	ZZZ3	zinc finger ZZ-type containing 3 [Source:VGNC Symbol;Acc:VGNC:95348]
K_1874	ENSSSCG00000000789	CNTN1	contactin 1 [Source:VGNC Symbol;Acc:VGNC:86848]
K_1875	ENSSSCG00000008581	NCOA1	nuclear receptor coactivator 1 [Source:VGNC Symbol;Acc:VGNC:90615]
K_1876	ENSSSCG00000031452	C14orf93	chromosome 7 C14orf93 homolog [Source:VGNC Symbol;Acc:VGNC:86069]
K_1877	ENSSSCG00000027019	CACNA2D3	calcium voltage-gated channel auxiliary subunit alpha2delta 3 [Source:VGNC Symbol;Acc:VGNC:86122]
K_1878	ENSSSCG00000002016	THTPA	thiamine triphosphatase [Source:VGNC Symbol;Acc:VGNC:93969]
K_1879	ENSSSCG00000040339	ZFHX2	zinc finger homeobox 2 [Source:VGNC Symbol;Acc:VGNC:95140]
K_1880	ENSSSCG00000000907	PLXNC1	plexin C1 [Source:VGNC Symbol;Acc:VGNC:91584]
K_1881	ENSSSCG00000033697	RPS2	ribosomal protein S2 [Source:HGNC Symbol;Acc:HGNC:10404]
K_1882	ENSSSCG00000026828	SNORA64	small nucleolar RNA, H/ACA box 64 [Source:HGNC Symbol;Acc:HGNC:10221]
K_1883	ENSSSCG00000003194	AKT1S1	AKT1 substrate 1 [Source:VGNC Symbol;Acc:VGNC:85231]
K_1884	ENSSSCG00000003193	TBC1D17	TBC1 domain family member 17 [Source:VGNC Symbol;Acc:VGNC:93766]
K_1885	ENSSSCG00000034282	ABCA12	ATP binding cassette subfamily A member 12 [Source:VGNC Symbol;Acc:VGNC:95624]
K_1886	ENSSSCG00000016665	BMPER	BMP binding endothelial regulator [Source:VGNC Symbol;Acc:VGNC:97902]
K_1887	ENSSSCG00000024754	BBS9	Bardet-Biedl syndrome 9 [Source:HGNC Symbol;Acc:HGNC:30000]
K_1888	ENSSSCG00000035147	HSD17B1	hydroxysteroid 17-beta dehydrogenase 1 [Source:NCBI gene (formerly Entrezgene);Acc:100147712]
K_1889	ENSSSCG00000046466	NAGLU	N-acetyl-alpha-glucosaminidase [Source:HGNC Symbol;Acc:HGNC:7632]
K_1890	ENSSSCG00000002752	ZFHX3	zinc finger homeobox 3 [Source:VGNC Symbol;Acc:VGNC:95141]
K_1891	ENSSSCG00000003494	PLA2G2A	phospholipase A2 group IIA [Source:VGNC Symbol;Acc:VGNC:98534]
K_1892	ENSSSCG00000023266	FOXJ3	forkhead box J3 [Source:VGNC Symbol;Acc:VGNC:88213]
K_1893	ENSSSCG00000002235	LPCAT4	lysophosphatidylcholine acyltransferase 4 [Source:VGNC Symbol;Acc:VGNC:89791]
K_1894	ENSSSCG00000022845	PJA2	praja ring finger ubiquitin ligase 2 [Source:VGNC Symbol;Acc:VGNC:91470]
K_1895	ENSSSCG00000045890	UFM1	ubiquitin fold modifier 1 [Source:HGNC Symbol;Acc:HGNC:20597]
K_1896	ENSSSCG00000017274	NOL11	phosphatidylinositol transfer protein cytoplasmic 1 [Source:NCBI gene (formerly Entrezgene);Acc:100233199]
K_1897	ENSSSCG00000003341	TAS1R3	taste 1 receptor member 3 [Source:VGNC Symbol;Acc:VGNC:93742]
K_1898	ENSSSCG00000010586	SUFU	SUFU negative regulator of hedgehog signaling [Source:VGNC Symbol;Acc:VGNC:93608]
K_1899	ENSSSCG00000026427	RORC	RAR related orphan receptor C [Source:VGNC Symbol;Acc:VGNC:92410]
K_1900	ENSSSCG00000011970	CMSS1	cms1 ribosomal small subunit homolog [Source:VGNC Symbol;Acc:VGNC:96723]
K_1901	ENSSSCG00000011972	FILIP1L	filamin A interacting protein 1 like [Source:VGNC Symbol;Acc:VGNC:88140]
K_1902	ENSSSCG00000012203	TAB3	TGF-beta activated kinase 1 (MAP3K7) binding protein 3 [Source:HGNC Symbol;Acc:HGNC:30681]
K_1903	ENSSSCG00000006857	COL11A1	collagen type XI alpha 1 chain [Source:VGNC Symbol;Acc:VGNC:86862]
K_1904	ENSSSCG00000009050	INPP4B	inositol polyphosphate-4-phosphatase type II B [Source:VGNC Symbol;Acc:VGNC:89141]
K_1905	ENSSSCG00000029226	UBC	ubiquitin C [Source:VGNC Symbol;Acc:VGNC:94638]
K_1906	ENSSSCG00000029918	CEPT1	choline/ethanolamine phosphotransferase 1 [Source:VGNC Symbol;Acc:VGNC:86583]
K_1907	ENSSSCG00000026922	DRAM2	DNA damage regulated autophagy modulator 2 [Source:VGNC Symbol;Acc:VGNC:87437]
K_1908	ENSSSCG00000028266	TMUB1	transmembrane and ubiquitin like domain containing 1 [Source:VGNC Symbol;Acc:VGNC:94245]
K_1909	ENSSSCG00000025610	AGAP3	ArfGAP with GTPase domain, ankyrin repeat and PH domain 3 [Source:VGNC Symbol;Acc:VGNC:85175]
K_1910	ENSSSCG00000024184	FASTK	Fas activated serine/threonine kinase [Source:VGNC Symbol;Acc:VGNC:88017]
K_1911	ENSSSCG00000003748	CELF4	CUGBP Elav-like family member 4 [Source:VGNC Symbol;Acc:VGNC:86539]
K_1912	ENSSSCG00000035595	HMCN1	hemicentin 1 [Source:HGNC Symbol;Acc:HGNC:19194]
K_1913	ENSSSCG00000003921	ZSWIM5	zinc finger SWIM-type containing 5 [Source:VGNC Symbol;Acc:VGNC:95334]
K_1914	ENSSSCG00000033154	ARL6IP5	ADP ribosylation factor like GTPase 6 interacting protein 5 [Source:VGNC Symbol;Acc:VGNC:103904]
K_1915	ENSSSCG00000011301	ZDHHC3	zinc finger DHHC-type palmitoyltransferase 3 [Source:VGNC Symbol;Acc:VGNC:95126]
K_1916	ENSSSCG00000011300	EXOSC7	exosome component 7 [Source:VGNC Symbol;Acc:VGNC:87843]
K_1917	ENSSSCG00000011299	CLEC3B	C-type lectin domain family 3 member B [Source:VGNC Symbol;Acc:VGNC:86754]
K_1918	ENSSSCG00000009615	NUDT18	nudix hydrolase 18 [Source:VGNC Symbol;Acc:VGNC:90960]
K_1919	ENSSSCG00000011208	ZNF385D	zinc finger protein 385D [Source:VGNC Symbol;Acc:VGNC:95234]
K_1920	ENSSSCG00000016098	ORC2	origin recognition complex subunit 2 [Source:VGNC Symbol;Acc:VGNC:96464]
K_1921	ENSSSCG00000016094	BZW1	basic leucine zipper and W2 domains 1 [Source:VGNC Symbol;Acc:VGNC:95885]
K_1922	ENSSSCG00000005058	ATG14	autophagy related 14 [Source:VGNC Symbol;Acc:VGNC:85617]
K_1923	ENSSSCG00000009693	XKR6	XK related 6 [Source:HGNC Symbol;Acc:HGNC:27806]
K_1924	ENSSSCG00000043301	IFN-ALPHA-8	interferon-alpha-8 [Source:NCBI gene (formerly Entrezgene);Acc:100153724]
K_1925	ENSSSCG00000005286	CEP78	centrosomal protein 78 [Source:VGNC Symbol;Acc:VGNC:86577]
K_1926	ENSSSCG00000025653	THOC1	THO complex 1 [Source:VGNC Symbol;Acc:VGNC:93956]
K_1927	ENSSSCG00000005076	KIAA0586	KIAA0586 [Source:VGNC Symbol;Acc:VGNC:89435]
K_1928	ENSSSCG00000003043	DMRTC2	DMRT like family C2 [Source:VGNC Symbol;Acc:VGNC:87356]
K_1929	ENSSSCG00000040944	SKI	SKI proto-onco [Source:VGNC Symbol;Acc:VGNC:92902]
K_1930	ENSSSCG00000037424	CDK19	cyclin dependent kinase 19 [Source:VGNC Symbol;Acc:VGNC:86502]
K_1931	ENSSSCG00000022839	IFFO2	intermediate filament family orphan 2 [Source:VGNC Symbol;Acc:VGNC:98475]
K_1932	ENSSSCG00000011635	TMEM108	transmembrane protein 108 [Source:VGNC Symbol;Acc:VGNC:94065]
K_1933	ENSSSCG00000010573	HPS6	HPS6 biosis of lysosomal organelles complex 2 subunit 3 [Source:NCBI gene (formerly Entrezgene);Acc:100049675]
K_1934	ENSSSCG00000001741	DEFB114	defensin beta 114 [Source:NCBI gene (formerly Entrezgene);Acc:100170135]
K_1935	ENSSSCG00000003376	PLEKHG5	pleckstrin homology and RhoGEF domain containing G5 [Source:VGNC Symbol;Acc:VGNC:91547]
K_1936	ENSSSCG00000009613	DMTN	dematin actin binding protein [Source:VGNC Symbol;Acc:VGNC:87358]
K_1937	ENSSSCG00000000587	AEBP2	AE binding protein 2 [Source:VGNC Symbol;Acc:VGNC:85163]
K_1938	ENSSSCG00000014436	ARHGEF37	Rho guanine nucleotide exchange factor 37 [Source:VGNC Symbol;Acc:VGNC:85498]
K_1939	ENSSSCG00000029201	AJUBA	ajuba LIM protein [Source:VGNC Symbol;Acc:VGNC:85208]
K_1940	ENSSSCG00000051205	P2RX4	purinergic receptor P2X 4 [Source:HGNC Symbol;Acc:HGNC:8535]
K_1941	ENSSSCG00000009818	IFT81	intraflagellar transport 81 [Source:VGNC Symbol;Acc:VGNC:89051]
K_1942	ENSSSCG00000035849	PTPRF	protein tyrosine phosphatase receptor type F [Source:VGNC Symbol;Acc:VGNC:91987]
K_1943	ENSSSCG00000025355	ZNF146	zinc finger protein 146 [Source:HGNC Symbol;Acc:HGNC:12931]
K_1944	ENSSSCG00000033842	CFDP1	craniofacial development protein 1 [Source:VGNC Symbol;Acc:VGNC:86610]
K_1945	ENSSSCG00000031144	RAMP3	receptor activity modifying protein 3 [Source:VGNC Symbol;Acc:VGNC:92075]
K_1946	ENSSSCG00000017246	C17orf80	chromosome 12 C17orf80 homolog [Source:VGNC Symbol;Acc:VGNC:85927]
K_1947	ENSSSCG00000002026	EFS	embryonal Fyn-associated substrate [Source:VGNC Symbol;Acc:VGNC:87581]
K_1948	ENSSSCG00000015297	ADAM22	ADAM metallopeptidase domain 22 [Source:VGNC Symbol;Acc:VGNC:85067]
K_1949	ENSSSCG00000022671	GALNT13	polypeptide N-acetylgalactosaminyltransferase 13 [Source:VGNC Symbol;Acc:VGNC:95992]
K_1950	ENSSSCG00000015243	PRDM10	PR/SET domain 10 [Source:VGNC Symbol;Acc:VGNC:91773]
K_1951	ENSSSCG00000022177	DIS3L2	DIS3 like 3'-5' exoribonuclease 2 [Source:VGNC Symbol;Acc:VGNC:96183]
K_1952	ENSSSCG00000010280	VSIR	V-set immunoregulatory receptor [Source:VGNC Symbol;Acc:VGNC:94870]
K_1953	ENSSSCG00000010278	CDH23	cadherin related 23 [Source:VGNC Symbol;Acc:VGNC:107126]
K_1954	ENSSSCG00000007602	BAIAP2L1	BAR/IMD domain containing adaptor protein 2 like 1 [Source:VGNC Symbol;Acc:VGNC:85749]
K_1955	ENSSSCG00000006494	SLC25A44	solute carrier family 25 member 44 [Source:VGNC Symbol;Acc:VGNC:93017]
K_1956	ENSSSCG00000050915	PMF1	polyamine modulated factor 1 [Source:NCBI gene (formerly Entrezgene);Acc:100144449]
K_1957	ENSSSCG00000003801	IL23R	interleukin 23 receptor [Source:VGNC Symbol;Acc:VGNC:89100]
K_1958	ENSSSCG00000008392	BCL11A	BAF chromatin remodeling complex subunit BCL11A [Source:VGNC Symbol;Acc:VGNC:96562]
K_1959	ENSSSCG00000040904	CLDN1	claudin 1 [Source:VGNC Symbol;Acc:VGNC:103926]
K_1960	ENSSSCG00000003062	LYPD3	LY6/PLAUR domain containing 3 [Source:VGNC Symbol;Acc:VGNC:89911]
K_1961	ENSSSCG00000003063	PHLDB3	pleckstrin homology like domain family B member 3 [Source:VGNC Symbol;Acc:VGNC:91400]
K_1962	ENSSSCG00000005024	PYGL	glycogen phosphorylase L [Source:VGNC Symbol;Acc:VGNC:92019]
K_1963	ENSSSCG00000024813	MAP3K3	mitogen-activated protein kinase kinase kinase 3 [Source:VGNC Symbol;Acc:VGNC:98108]
K_1964	ENSSSCG00000025286	MCTP1	multiple C2 and transmembrane domain containing 1 [Source:VGNC Symbol;Acc:VGNC:90083]
K_1965	ENSSSCG00000033944	CYB5B	cytochrome b5 type B [Source:VGNC Symbol;Acc:VGNC:96728]
K_1966	ENSSSCG00000032834	ZNF169	zinc finger protein 169 [Source:VGNC Symbol;Acc:VGNC:98420]
K_1967	ENSSSCG00000021292	OSBPL9	oxysterol binding protein like 9 [Source:VGNC Symbol;Acc:VGNC:91075]
K_1968	ENSSSCG00000014967	FAM76B	family with sequence similarity 76 member B [Source:VGNC Symbol;Acc:VGNC:87983]
K_1969	ENSSSCG00000009359	SUPT20H	SPT20 homolog, SAGA complex component [Source:HGNC Symbol;Acc:HGNC:20596]
K_1970	ENSSSCG00000009935	MYO1H	myosin IH [Source:VGNC Symbol;Acc:VGNC:90531]
K_1971	ENSSSCG00000023215	MAOB	monoamine oxidase B [Source:VGNC Symbol;Acc:VGNC:89976]
K_1972	ENSSSCG00000026990	FAM162A	family with sequence similarity 162 member A [Source:VGNC Symbol;Acc:VGNC:87918]
K_1973	ENSSSCG00000030309	NDRG2	NDRG family member 2 [Source:VGNC Symbol;Acc:VGNC:90632]
K_1974	ENSSSCG00000040528	TTC1	tetratricopeptide repeat domain 1 [Source:VGNC Symbol;Acc:VGNC:104087]
K_1975	ENSSSCG00000006511	RUSC1	RUN and SH3 domain containing 1 [Source:VGNC Symbol;Acc:VGNC:92519]
K_1976	ENSSSCG00000006512	FDPS	farnesyl diphosphate synthase [Source:VGNC Symbol;Acc:VGNC:88077]
K_1977	ENSSSCG00000020032	U6	U6 spliceosomal RNA [Source:RFAM;Acc:RF00026]
K_1978	ENSSSCG00000009464	COMMD6	COMM domain containing 6 [Source:NCBI gene (formerly Entrezgene);Acc:100623421]
K_1979	ENSSSCG00000008969	RCHY1	ring finger and CHY zinc finger domain containing 1 [Source:VGNC Symbol;Acc:VGNC:92179]
K_1980	ENSSSCG00000029348	THAP6	THAP domain containing 6 [Source:VGNC Symbol;Acc:VGNC:93944]
K_1981	ENSSSCG00000035297	ISG12(A)	putative ISG12(a) protein [Source:NCBI gene (formerly Entrezgene);Acc:100153902]
K_1982	ENSSSCG00000001746	PKHD1	PKHD1 ciliary IPT domain containing fibrocystin/polyductin [Source:VGNC Symbol;Acc:VGNC:91476]
K_1983	ENSSSCG00000013642	PDE4A	phosphodiesterase 4A [Source:VGNC Symbol;Acc:VGNC:91254]
K_1984	ENSSSCG00000000783	SLC2A13	solute carrier family 2 member 13 [Source:VGNC Symbol;Acc:VGNC:93047]
K_1985	ENSSSCG00000022173	ANKRD50	ankyrin repeat domain 50 [Source:VGNC Symbol;Acc:VGNC:85341]
K_1986	ENSSSCG00000013448	MKNK2	MAPK interacting serine/threonine kinase 2 [Source:VGNC Symbol;Acc:VGNC:90247]
K_1987	ENSSSCG00000021472	POLR2E	RNA polymerase II, I and III subunit E [Source:VGNC Symbol;Acc:VGNC:91649]
K_1988	ENSSSCG00000006059	NCALD	neurocalcin delta [Source:VGNC Symbol;Acc:VGNC:90594]
K_1989	ENSSSCG00000006120	OTUD6B	OTU deubiquitinase 6B [Source:VGNC Symbol;Acc:VGNC:91103]
K_1990	ENSSSCG00000003913	MAST2	microtubule associated serine/threonine kinase 2 [Source:VGNC Symbol;Acc:VGNC:90035]
K_1991	ENSSSCG00000016317	AGAP1	ArfGAP with GTPase domain, ankyrin repeat and PH domain 1 [Source:HGNC Symbol;Acc:HGNC:16922]
K_1992	ENSSSCG00000029754	SLC39A2	solute carrier family 39 member 2 [Source:VGNC Symbol;Acc:VGNC:93104]
K_1993	ENSSSCG00000000370	DGKA	diacylglycerol kinase alpha [Source:VGNC Symbol;Acc:VGNC:87269]
K_1994	ENSSSCG00000037544	U1	U1 spliceosomal RNA [Source:RFAM;Acc:RF00003]
K_1995	ENSSSCG00000006374	CD244	CD244 molecule [Source:VGNC Symbol;Acc:VGNC:86400]
K_1996	ENSSSCG00000012151	NHS	NHS actin remodeling regulator [Source:VGNC Symbol;Acc:VGNC:90738]
K_1997	ENSSSCG00000012007	HSPA13	heat shock protein family A (Hsp70) member 13 [Source:HGNC Symbol;Acc:HGNC:11375]
[truncated: 861 more rows]
