# Supplementary material for: Genome-Wide Analysis Reveals Copy Number Variant Gene TGFBR3 Regulates Pig Back Fat Deposition
Source: Animals (Basel). 2024 Sep 12;14(18):2657. doi: 10.3390/ani14182657 (PMC11429474; doi:10.3390/ani14182657)
Supplement: Supplementary file 1 [file animals-14-02657-s001.zip › Table_S7.xlsx]

## Sheet: Sheet1
Table S7. Genes with trans-eQTL effects with differential CNVRs.
CNVRs	Target-genes	Gene_id	Gene_name	description	Experssion_change	log2FoldChange
CNVR-8952	ENSSSCG00000018164	Gene_1	ssc-let-7c	ssc-let-7c [Source:miRBase;Acc:MI0002445]	up	4.3584
CNVR-8956	ENSSSCG00000018164	Gene_1	ssc-let-7c	ssc-let-7c [Source:miRBase;Acc:MI0002445]	up	4.3584
CNVR-8975	ENSSSCG00000018164	Gene_1	ssc-let-7c	ssc-let-7c [Source:miRBase;Acc:MI0002445]	up	4.3584
CNVR-8997	ENSSSCG00000018164	Gene_1	ssc-let-7c	ssc-let-7c [Source:miRBase;Acc:MI0002445]	up	4.3584
CNVR-9132	ENSSSCG00000018164	Gene_1	ssc-let-7c	ssc-let-7c [Source:miRBase;Acc:MI0002445]	up	4.3584
CNVR-7755	ENSSSCG00000018164	Gene_1	ssc-let-7c	ssc-let-7c [Source:miRBase;Acc:MI0002445]	up	4.3584
CNVR-8003	ENSSSCG00000018164	Gene_1	ssc-let-7c	ssc-let-7c [Source:miRBase;Acc:MI0002445]	up	4.3584
CNVR-4012	ENSSSCG00000018164	Gene_1	ssc-let-7c	ssc-let-7c [Source:miRBase;Acc:MI0002445]	up	4.3584
CNVR-6396	ENSSSCG00000018164	Gene_1	ssc-let-7c	ssc-let-7c [Source:miRBase;Acc:MI0002445]	up	4.3584
CNVR-6743	ENSSSCG00000018164	Gene_1	ssc-let-7c	ssc-let-7c [Source:miRBase;Acc:MI0002445]	up	4.3584
CNVR-1280	ENSSSCG00000018164	Gene_1	ssc-let-7c	ssc-let-7c [Source:miRBase;Acc:MI0002445]	up	4.3584
CNVR-451	ENSSSCG00000018164	Gene_1	ssc-let-7c	ssc-let-7c [Source:miRBase;Acc:MI0002445]	up	4.3584
CNVR-784	ENSSSCG00000018164	Gene_1	ssc-let-7c	ssc-let-7c [Source:miRBase;Acc:MI0002445]	up	4.3584
CNVR-8417	ENSSSCG00000018164	Gene_1	ssc-let-7c	ssc-let-7c [Source:miRBase;Acc:MI0002445]	up	4.3584
CNVR-6886	ENSSSCG00000018164	Gene_1	ssc-let-7c	ssc-let-7c [Source:miRBase;Acc:MI0002445]	up	4.3584
CNVR-5053	ENSSSCG00000018164	Gene_1	ssc-let-7c	ssc-let-7c [Source:miRBase;Acc:MI0002445]	up	4.3584
CNVR-8939	ENSSSCG00000051423	Gene_2	ENSSSCG00000051423	None	up	4.71546
CNVR-8997	ENSSSCG00000046234	Gene_3	ENSSSCG00000046234	None	up	4.76002
CNVR-9132	ENSSSCG00000046234	Gene_3	ENSSSCG00000046234	None	up	4.76002
CNVR-784	ENSSSCG00000046234	Gene_3	ENSSSCG00000046234	None	up	4.76002
CNVR-6886	ENSSSCG00000046234	Gene_3	ENSSSCG00000046234	None	up	4.76002
CNVR-5053	ENSSSCG00000046234	Gene_3	ENSSSCG00000046234	None	up	4.76002
CNVR-8952	ENSSSCG00000046234	Gene_3	ENSSSCG00000046234	None	up	4.76002
CNVR-7755	ENSSSCG00000046234	Gene_3	ENSSSCG00000046234	None	up	4.76002
CNVR-8003	ENSSSCG00000046234	Gene_3	ENSSSCG00000046234	None	up	4.76002
CNVR-6396	ENSSSCG00000046234	Gene_3	ENSSSCG00000046234	None	up	4.76002
CNVR-6743	ENSSSCG00000046234	Gene_3	ENSSSCG00000046234	None	up	4.76002
CNVR-1280	ENSSSCG00000046234	Gene_3	ENSSSCG00000046234	None	up	4.76002
CNVR-451	ENSSSCG00000046234	Gene_3	ENSSSCG00000046234	None	up	4.76002
CNVR-8956	ENSSSCG00000046234	Gene_3	ENSSSCG00000046234	None	up	4.76002
CNVR-8975	ENSSSCG00000046234	Gene_3	ENSSSCG00000046234	None	up	4.76002
CNVR-4012	ENSSSCG00000046234	Gene_3	ENSSSCG00000046234	None	up	4.76002
CNVR-8417	ENSSSCG00000046234	Gene_3	ENSSSCG00000046234	None	up	4.76002
CNVR-6650	ENSSSCG00000014169	Gene_4	PCSK1	proprotein convertase subtilisin/kexin type 1 [Source:VGNC Symbol;Acc:VGNC:91230]	up	5.32357
CNVR-8939	ENSSSCG00000029849	Gene_5	S1PR1	sphingosine-1-phosphate receptor 1 [Source:VGNC Symbol;Acc:VGNC:92551]	up	1.31915
CNVR-8939	ENSSSCG00000034703	Gene_6	ENSSSCG00000034703	None	up	4.61374
CNVR-8997	ENSSSCG00000047620	Gene_7	ENSSSCG00000047620	None	up	3.33112
CNVR-9132	ENSSSCG00000047620	Gene_7	ENSSSCG00000047620	None	up	3.33112
CNVR-784	ENSSSCG00000047620	Gene_7	ENSSSCG00000047620	None	up	3.33112
CNVR-6886	ENSSSCG00000047620	Gene_7	ENSSSCG00000047620	None	up	3.33112
CNVR-5053	ENSSSCG00000047620	Gene_7	ENSSSCG00000047620	None	up	3.33112
CNVR-8956	ENSSSCG00000047620	Gene_7	ENSSSCG00000047620	None	up	3.33112
CNVR-8975	ENSSSCG00000047620	Gene_7	ENSSSCG00000047620	None	up	3.33112
CNVR-8952	ENSSSCG00000047620	Gene_7	ENSSSCG00000047620	None	up	3.33112
CNVR-7755	ENSSSCG00000047620	Gene_7	ENSSSCG00000047620	None	up	3.33112
CNVR-8003	ENSSSCG00000047620	Gene_7	ENSSSCG00000047620	None	up	3.33112
CNVR-4012	ENSSSCG00000047620	Gene_7	ENSSSCG00000047620	None	up	3.33112
CNVR-6396	ENSSSCG00000047620	Gene_7	ENSSSCG00000047620	None	up	3.33112
CNVR-6743	ENSSSCG00000047620	Gene_7	ENSSSCG00000047620	None	up	3.33112
CNVR-1280	ENSSSCG00000047620	Gene_7	ENSSSCG00000047620	None	up	3.33112
CNVR-451	ENSSSCG00000047620	Gene_7	ENSSSCG00000047620	None	up	3.33112
CNVR-8417	ENSSSCG00000047620	Gene_7	ENSSSCG00000047620	None	up	3.33112
CNVR-8939	ENSSSCG00000022073	Gene_8	ZBTB38	zinc finger and BTB domain containing 38 [Source:VGNC Symbol;Acc:VGNC:95072]	up	1.20634
CNVR-8952	ENSSSCG00000042584	Gene_9	ENSSSCG00000042584	None	up	6.23241
CNVR-8997	ENSSSCG00000042584	Gene_9	ENSSSCG00000042584	None	up	6.23241
CNVR-9132	ENSSSCG00000042584	Gene_9	ENSSSCG00000042584	None	up	6.23241
CNVR-7755	ENSSSCG00000042584	Gene_9	ENSSSCG00000042584	None	up	6.23241
CNVR-8003	ENSSSCG00000042584	Gene_9	ENSSSCG00000042584	None	up	6.23241
CNVR-6396	ENSSSCG00000042584	Gene_9	ENSSSCG00000042584	None	up	6.23241
CNVR-6743	ENSSSCG00000042584	Gene_9	ENSSSCG00000042584	None	up	6.23241
CNVR-1280	ENSSSCG00000042584	Gene_9	ENSSSCG00000042584	None	up	6.23241
CNVR-451	ENSSSCG00000042584	Gene_9	ENSSSCG00000042584	None	up	6.23241
CNVR-784	ENSSSCG00000042584	Gene_9	ENSSSCG00000042584	None	up	6.23241
CNVR-6886	ENSSSCG00000042584	Gene_9	ENSSSCG00000042584	None	up	6.23241
CNVR-5053	ENSSSCG00000042584	Gene_9	ENSSSCG00000042584	None	up	6.23241
CNVR-8956	ENSSSCG00000042584	Gene_9	ENSSSCG00000042584	None	up	6.23241
CNVR-8975	ENSSSCG00000042584	Gene_9	ENSSSCG00000042584	None	up	6.23241
CNVR-4012	ENSSSCG00000042584	Gene_9	ENSSSCG00000042584	None	up	6.23241
CNVR-8417	ENSSSCG00000042584	Gene_9	ENSSSCG00000042584	None	up	6.23241
CNVR-8952	ENSSSCG00000044334	Gene_10	ENSSSCG00000044334	None	up	5.43462
CNVR-8997	ENSSSCG00000044334	Gene_10	ENSSSCG00000044334	None	up	5.43462
CNVR-9132	ENSSSCG00000044334	Gene_10	ENSSSCG00000044334	None	up	5.43462
CNVR-7755	ENSSSCG00000044334	Gene_10	ENSSSCG00000044334	None	up	5.43462
CNVR-8003	ENSSSCG00000044334	Gene_10	ENSSSCG00000044334	None	up	5.43462
CNVR-6396	ENSSSCG00000044334	Gene_10	ENSSSCG00000044334	None	up	5.43462
CNVR-6743	ENSSSCG00000044334	Gene_10	ENSSSCG00000044334	None	up	5.43462
CNVR-1280	ENSSSCG00000044334	Gene_10	ENSSSCG00000044334	None	up	5.43462
CNVR-451	ENSSSCG00000044334	Gene_10	ENSSSCG00000044334	None	up	5.43462
CNVR-784	ENSSSCG00000044334	Gene_10	ENSSSCG00000044334	None	up	5.43462
CNVR-6886	ENSSSCG00000044334	Gene_10	ENSSSCG00000044334	None	up	5.43462
CNVR-5053	ENSSSCG00000044334	Gene_10	ENSSSCG00000044334	None	up	5.43462
CNVR-8956	ENSSSCG00000044334	Gene_10	ENSSSCG00000044334	None	up	5.43462
CNVR-8975	ENSSSCG00000044334	Gene_10	ENSSSCG00000044334	None	up	5.43462
CNVR-4012	ENSSSCG00000044334	Gene_10	ENSSSCG00000044334	None	up	5.43462
CNVR-8417	ENSSSCG00000044334	Gene_10	ENSSSCG00000044334	None	up	5.43462
CNVR-6650	ENSSSCG00000044984	Gene_11	ENSSSCG00000044984	None	up	3.27309
CNVR-8939	ENSSSCG00000004479	Gene_12	FILIP1	filamin A interacting protein 1 [Source:VGNC Symbol;Acc:VGNC:88139]	up	1.23303
CNVR-8956	ENSSSCG00000049196	Gene_13	ENSSSCG00000049196	None	up	4.92141
CNVR-8975	ENSSSCG00000049196	Gene_13	ENSSSCG00000049196	None	up	4.92141
CNVR-4012	ENSSSCG00000049196	Gene_13	ENSSSCG00000049196	None	up	4.92141
CNVR-8417	ENSSSCG00000049196	Gene_13	ENSSSCG00000049196	None	up	4.92141
CNVR-8952	ENSSSCG00000049196	Gene_13	ENSSSCG00000049196	None	up	4.92141
CNVR-8997	ENSSSCG00000049196	Gene_13	ENSSSCG00000049196	None	up	4.92141
CNVR-9132	ENSSSCG00000049196	Gene_13	ENSSSCG00000049196	None	up	4.92141
CNVR-7755	ENSSSCG00000049196	Gene_13	ENSSSCG00000049196	None	up	4.92141
CNVR-8003	ENSSSCG00000049196	Gene_13	ENSSSCG00000049196	None	up	4.92141
CNVR-6396	ENSSSCG00000049196	Gene_13	ENSSSCG00000049196	None	up	4.92141
CNVR-6743	ENSSSCG00000049196	Gene_13	ENSSSCG00000049196	None	up	4.92141
CNVR-1280	ENSSSCG00000049196	Gene_13	ENSSSCG00000049196	None	up	4.92141
CNVR-451	ENSSSCG00000049196	Gene_13	ENSSSCG00000049196	None	up	4.92141
CNVR-784	ENSSSCG00000049196	Gene_13	ENSSSCG00000049196	None	up	4.92141
CNVR-6886	ENSSSCG00000049196	Gene_13	ENSSSCG00000049196	None	up	4.92141
CNVR-5053	ENSSSCG00000049196	Gene_13	ENSSSCG00000049196	None	up	4.92141
CNVR-8939	ENSSSCG00000051766	Gene_14	ENSSSCG00000051766	None	up	2.69103
CNVR-8939	ENSSSCG00000041248	Gene_15	ENSSSCG00000041248	None	up	2.43494
CNVR-8939	ENSSSCG00000048615	Gene_16	ENSSSCG00000048615	None	up	3.37609
CNVR-8939	ENSSSCG00000045658	Gene_17	ENSSSCG00000045658	None	up	5.55837
CNVR-8939	ENSSSCG00000011075	Gene_18	KIAA1217	KIAA1217 [Source:VGNC Symbol;Acc:VGNC:96079]	up	1.54888
CNVR-8952	ENSSSCG00000032213	Gene_19	DBI	diazepam binding inhibitor, acyl-CoA binding protein [Source:HGNC Symbol;Acc:HGNC:2690]	up	2.90559
CNVR-7755	ENSSSCG00000032213	Gene_19	DBI	diazepam binding inhibitor, acyl-CoA binding protein [Source:HGNC Symbol;Acc:HGNC:2690]	up	2.90559
CNVR-8003	ENSSSCG00000032213	Gene_19	DBI	diazepam binding inhibitor, acyl-CoA binding protein [Source:HGNC Symbol;Acc:HGNC:2690]	up	2.90559
CNVR-6396	ENSSSCG00000032213	Gene_19	DBI	diazepam binding inhibitor, acyl-CoA binding protein [Source:HGNC Symbol;Acc:HGNC:2690]	up	2.90559
CNVR-6743	ENSSSCG00000032213	Gene_19	DBI	diazepam binding inhibitor, acyl-CoA binding protein [Source:HGNC Symbol;Acc:HGNC:2690]	up	2.90559
CNVR-1280	ENSSSCG00000032213	Gene_19	DBI	diazepam binding inhibitor, acyl-CoA binding protein [Source:HGNC Symbol;Acc:HGNC:2690]	up	2.90559
CNVR-451	ENSSSCG00000032213	Gene_19	DBI	diazepam binding inhibitor, acyl-CoA binding protein [Source:HGNC Symbol;Acc:HGNC:2690]	up	2.90559
CNVR-4012	ENSSSCG00000032213	Gene_19	DBI	diazepam binding inhibitor, acyl-CoA binding protein [Source:HGNC Symbol;Acc:HGNC:2690]	up	2.90559
CNVR-8417	ENSSSCG00000032213	Gene_19	DBI	diazepam binding inhibitor, acyl-CoA binding protein [Source:HGNC Symbol;Acc:HGNC:2690]	up	2.90559
CNVR-8956	ENSSSCG00000032213	Gene_19	DBI	diazepam binding inhibitor, acyl-CoA binding protein [Source:HGNC Symbol;Acc:HGNC:2690]	up	2.90559
CNVR-8975	ENSSSCG00000032213	Gene_19	DBI	diazepam binding inhibitor, acyl-CoA binding protein [Source:HGNC Symbol;Acc:HGNC:2690]	up	2.90559
CNVR-8997	ENSSSCG00000032213	Gene_19	DBI	diazepam binding inhibitor, acyl-CoA binding protein [Source:HGNC Symbol;Acc:HGNC:2690]	up	2.90559
CNVR-9132	ENSSSCG00000032213	Gene_19	DBI	diazepam binding inhibitor, acyl-CoA binding protein [Source:HGNC Symbol;Acc:HGNC:2690]	up	2.90559
CNVR-784	ENSSSCG00000032213	Gene_19	DBI	diazepam binding inhibitor, acyl-CoA binding protein [Source:HGNC Symbol;Acc:HGNC:2690]	up	2.90559
CNVR-6886	ENSSSCG00000032213	Gene_19	DBI	diazepam binding inhibitor, acyl-CoA binding protein [Source:HGNC Symbol;Acc:HGNC:2690]	up	2.90559
CNVR-5053	ENSSSCG00000032213	Gene_19	DBI	diazepam binding inhibitor, acyl-CoA binding protein [Source:HGNC Symbol;Acc:HGNC:2690]	up	2.90559
CNVR-8952	ENSSSCG00000017198	Gene_20	ACOX1	acyl-CoA oxidase 1 [Source:VGNC Symbol;Acc:VGNC:85020]	up	1.15676
CNVR-7755	ENSSSCG00000017198	Gene_20	ACOX1	acyl-CoA oxidase 1 [Source:VGNC Symbol;Acc:VGNC:85020]	up	1.15676
CNVR-8003	ENSSSCG00000017198	Gene_20	ACOX1	acyl-CoA oxidase 1 [Source:VGNC Symbol;Acc:VGNC:85020]	up	1.15676
CNVR-6396	ENSSSCG00000017198	Gene_20	ACOX1	acyl-CoA oxidase 1 [Source:VGNC Symbol;Acc:VGNC:85020]	up	1.15676
CNVR-6743	ENSSSCG00000017198	Gene_20	ACOX1	acyl-CoA oxidase 1 [Source:VGNC Symbol;Acc:VGNC:85020]	up	1.15676
CNVR-1280	ENSSSCG00000017198	Gene_20	ACOX1	acyl-CoA oxidase 1 [Source:VGNC Symbol;Acc:VGNC:85020]	up	1.15676
CNVR-451	ENSSSCG00000017198	Gene_20	ACOX1	acyl-CoA oxidase 1 [Source:VGNC Symbol;Acc:VGNC:85020]	up	1.15676
CNVR-8956	ENSSSCG00000017198	Gene_20	ACOX1	acyl-CoA oxidase 1 [Source:VGNC Symbol;Acc:VGNC:85020]	up	1.15676
CNVR-8975	ENSSSCG00000017198	Gene_20	ACOX1	acyl-CoA oxidase 1 [Source:VGNC Symbol;Acc:VGNC:85020]	up	1.15676
CNVR-4012	ENSSSCG00000017198	Gene_20	ACOX1	acyl-CoA oxidase 1 [Source:VGNC Symbol;Acc:VGNC:85020]	up	1.15676
CNVR-8417	ENSSSCG00000017198	Gene_20	ACOX1	acyl-CoA oxidase 1 [Source:VGNC Symbol;Acc:VGNC:85020]	up	1.15676
CNVR-8997	ENSSSCG00000017198	Gene_20	ACOX1	acyl-CoA oxidase 1 [Source:VGNC Symbol;Acc:VGNC:85020]	up	1.15676
CNVR-9132	ENSSSCG00000017198	Gene_20	ACOX1	acyl-CoA oxidase 1 [Source:VGNC Symbol;Acc:VGNC:85020]	up	1.15676
CNVR-784	ENSSSCG00000017198	Gene_20	ACOX1	acyl-CoA oxidase 1 [Source:VGNC Symbol;Acc:VGNC:85020]	up	1.15676
CNVR-6886	ENSSSCG00000017198	Gene_20	ACOX1	acyl-CoA oxidase 1 [Source:VGNC Symbol;Acc:VGNC:85020]	up	1.15676
CNVR-5053	ENSSSCG00000017198	Gene_20	ACOX1	acyl-CoA oxidase 1 [Source:VGNC Symbol;Acc:VGNC:85020]	up	1.15676
CNVR-8939	ENSSSCG00000028192	Gene_21	DNAJC28	DnaJ heat shock protein family (Hsp40) member C28 [Source:HGNC Symbol;Acc:HGNC:1297]	up	1.09326
CNVR-6650	ENSSSCG00000009100	Gene_22	TNIP3	TNFAIP3 interacting protein 3 [Source:VGNC Symbol;Acc:VGNC:94277]	up	3.68886
CNVR-8952	ENSSSCG00000009237	Gene_23	HPSE	heparanase [Source:VGNC Symbol;Acc:VGNC:88967]	up	3.14181
CNVR-8997	ENSSSCG00000009237	Gene_23	HPSE	heparanase [Source:VGNC Symbol;Acc:VGNC:88967]	up	3.14181
CNVR-9132	ENSSSCG00000009237	Gene_23	HPSE	heparanase [Source:VGNC Symbol;Acc:VGNC:88967]	up	3.14181
CNVR-7755	ENSSSCG00000009237	Gene_23	HPSE	heparanase [Source:VGNC Symbol;Acc:VGNC:88967]	up	3.14181
CNVR-8003	ENSSSCG00000009237	Gene_23	HPSE	heparanase [Source:VGNC Symbol;Acc:VGNC:88967]	up	3.14181
CNVR-6396	ENSSSCG00000009237	Gene_23	HPSE	heparanase [Source:VGNC Symbol;Acc:VGNC:88967]	up	3.14181
CNVR-6743	ENSSSCG00000009237	Gene_23	HPSE	heparanase [Source:VGNC Symbol;Acc:VGNC:88967]	up	3.14181
CNVR-1280	ENSSSCG00000009237	Gene_23	HPSE	heparanase [Source:VGNC Symbol;Acc:VGNC:88967]	up	3.14181
CNVR-451	ENSSSCG00000009237	Gene_23	HPSE	heparanase [Source:VGNC Symbol;Acc:VGNC:88967]	up	3.14181
CNVR-784	ENSSSCG00000009237	Gene_23	HPSE	heparanase [Source:VGNC Symbol;Acc:VGNC:88967]	up	3.14181
CNVR-6886	ENSSSCG00000009237	Gene_23	HPSE	heparanase [Source:VGNC Symbol;Acc:VGNC:88967]	up	3.14181
CNVR-5053	ENSSSCG00000009237	Gene_23	HPSE	heparanase [Source:VGNC Symbol;Acc:VGNC:88967]	up	3.14181
CNVR-8956	ENSSSCG00000009237	Gene_23	HPSE	heparanase [Source:VGNC Symbol;Acc:VGNC:88967]	up	3.14181
CNVR-8975	ENSSSCG00000009237	Gene_23	HPSE	heparanase [Source:VGNC Symbol;Acc:VGNC:88967]	up	3.14181
CNVR-4012	ENSSSCG00000009237	Gene_23	HPSE	heparanase [Source:VGNC Symbol;Acc:VGNC:88967]	up	3.14181
CNVR-8417	ENSSSCG00000009237	Gene_23	HPSE	heparanase [Source:VGNC Symbol;Acc:VGNC:88967]	up	3.14181
CNVR-8939	ENSSSCG00000004340	Gene_24	FHL5	four and a half LIM domains 5 [Source:VGNC Symbol;Acc:VGNC:88130]	up	1.4961
CNVR-8939	ENSSSCG00000051329	Gene_25	ENSSSCG00000051329	None	up	4.3121
CNVR-8939	ENSSSCG00000004236	Gene_26	PKIB	cAMP-dependent protein kinase inhibitor beta [Source:VGNC Symbol;Acc:VGNC:91478]	up	1.58907
CNVR-8939	ENSSSCG00000008443	Gene_27	EPAS1	endothelial PAS domain protein 1 [Source:VGNC Symbol;Acc:VGNC:87721]	up	2.31573
CNVR-6650	ENSSSCG00000043626	Gene_28	ENSSSCG00000043626	None	up	5.66822
CNVR-8939	ENSSSCG00000004250	Gene_29	SLC35F1	solute carrier family 35 member F1 [Source:VGNC Symbol;Acc:VGNC:93081]	up	2.32424
CNVR-8956	ENSSSCG00000034572	Gene_30	ENSSSCG00000034572	None	up	4.18518
CNVR-8975	ENSSSCG00000034572	Gene_30	ENSSSCG00000034572	None	up	4.18518
CNVR-8952	ENSSSCG00000034572	Gene_30	ENSSSCG00000034572	None	up	4.18518
CNVR-8997	ENSSSCG00000034572	Gene_30	ENSSSCG00000034572	None	up	4.18518
CNVR-9132	ENSSSCG00000034572	Gene_30	ENSSSCG00000034572	None	up	4.18518
CNVR-7755	ENSSSCG00000034572	Gene_30	ENSSSCG00000034572	None	up	4.18518
CNVR-8003	ENSSSCG00000034572	Gene_30	ENSSSCG00000034572	None	up	4.18518
CNVR-6396	ENSSSCG00000034572	Gene_30	ENSSSCG00000034572	None	up	4.18518
CNVR-6743	ENSSSCG00000034572	Gene_30	ENSSSCG00000034572	None	up	4.18518
CNVR-1280	ENSSSCG00000034572	Gene_30	ENSSSCG00000034572	None	up	4.18518
CNVR-451	ENSSSCG00000034572	Gene_30	ENSSSCG00000034572	None	up	4.18518
CNVR-784	ENSSSCG00000034572	Gene_30	ENSSSCG00000034572	None	up	4.18518
CNVR-6886	ENSSSCG00000034572	Gene_30	ENSSSCG00000034572	None	up	4.18518
CNVR-5053	ENSSSCG00000034572	Gene_30	ENSSSCG00000034572	None	up	4.18518
CNVR-4012	ENSSSCG00000034572	Gene_30	ENSSSCG00000034572	None	up	4.18518
CNVR-8417	ENSSSCG00000034572	Gene_30	ENSSSCG00000034572	None	up	4.18518
CNVR-8939	ENSSSCG00000050261	Gene_31	ENSSSCG00000050261	None	up	4.076
CNVR-8939	ENSSSCG00000003762	Gene_32	ADGRL4	adhesion G protein-coupled receptor L4 [Source:VGNC Symbol;Acc:VGNC:85138]	up	3.48555
CNVR-8939	ENSSSCG00000050563	Gene_33	ENSSSCG00000050563	None	up	3.29764
CNVR-8939	ENSSSCG00000050220	Gene_34	ENSSSCG00000050220	None	up	6.51448
CNVR-8939	ENSSSCG00000041489	Gene_35	ENSSSCG00000041489	None	up	4.63219
CNVR-8997	ENSSSCG00000042434	Gene_36	ENSSSCG00000042434	None	up	2.57967
CNVR-9132	ENSSSCG00000042434	Gene_36	ENSSSCG00000042434	None	up	2.57967
CNVR-784	ENSSSCG00000042434	Gene_36	ENSSSCG00000042434	None	up	2.57967
CNVR-6886	ENSSSCG00000042434	Gene_36	ENSSSCG00000042434	None	up	2.57967
CNVR-5053	ENSSSCG00000042434	Gene_36	ENSSSCG00000042434	None	up	2.57967
CNVR-4012	ENSSSCG00000042434	Gene_36	ENSSSCG00000042434	None	up	2.57967
CNVR-8417	ENSSSCG00000042434	Gene_36	ENSSSCG00000042434	None	up	2.57967
CNVR-8952	ENSSSCG00000042434	Gene_36	ENSSSCG00000042434	None	up	2.57967
CNVR-8956	ENSSSCG00000042434	Gene_36	ENSSSCG00000042434	None	up	2.57967
CNVR-8975	ENSSSCG00000042434	Gene_36	ENSSSCG00000042434	None	up	2.57967
CNVR-7755	ENSSSCG00000042434	Gene_36	ENSSSCG00000042434	None	up	2.57967
CNVR-8003	ENSSSCG00000042434	Gene_36	ENSSSCG00000042434	None	up	2.57967
CNVR-6396	ENSSSCG00000042434	Gene_36	ENSSSCG00000042434	None	up	2.57967
CNVR-6743	ENSSSCG00000042434	Gene_36	ENSSSCG00000042434	None	up	2.57967
CNVR-1280	ENSSSCG00000042434	Gene_36	ENSSSCG00000042434	None	up	2.57967
CNVR-451	ENSSSCG00000042434	Gene_36	ENSSSCG00000042434	None	up	2.57967
CNVR-4012	ENSSSCG00000045667	Gene_37	ENSSSCG00000045667	None	up	2.57737
CNVR-8417	ENSSSCG00000045667	Gene_37	ENSSSCG00000045667	None	up	2.57737
CNVR-8997	ENSSSCG00000045667	Gene_37	ENSSSCG00000045667	None	up	2.57737
CNVR-9132	ENSSSCG00000045667	Gene_37	ENSSSCG00000045667	None	up	2.57737
CNVR-784	ENSSSCG00000045667	Gene_37	ENSSSCG00000045667	None	up	2.57737
CNVR-6886	ENSSSCG00000045667	Gene_37	ENSSSCG00000045667	None	up	2.57737
CNVR-5053	ENSSSCG00000045667	Gene_37	ENSSSCG00000045667	None	up	2.57737
CNVR-8952	ENSSSCG00000045667	Gene_37	ENSSSCG00000045667	None	up	2.57737
CNVR-7755	ENSSSCG00000045667	Gene_37	ENSSSCG00000045667	None	up	2.57737
CNVR-8003	ENSSSCG00000045667	Gene_37	ENSSSCG00000045667	None	up	2.57737
CNVR-6396	ENSSSCG00000045667	Gene_37	ENSSSCG00000045667	None	up	2.57737
CNVR-6743	ENSSSCG00000045667	Gene_37	ENSSSCG00000045667	None	up	2.57737
CNVR-1280	ENSSSCG00000045667	Gene_37	ENSSSCG00000045667	None	up	2.57737
CNVR-451	ENSSSCG00000045667	Gene_37	ENSSSCG00000045667	None	up	2.57737
CNVR-8956	ENSSSCG00000045667	Gene_37	ENSSSCG00000045667	None	up	2.57737
CNVR-8975	ENSSSCG00000045667	Gene_37	ENSSSCG00000045667	None	up	2.57737
CNVR-8939	ENSSSCG00000044457	Gene_38	ENSSSCG00000044457	None	up	2.22416
CNVR-8939	ENSSSCG00000050753	Gene_39	ENSSSCG00000050753	None	up	3.06107
CNVR-8939	ENSSSCG00000033337	Gene_40	ARHGDIB	Rho GDP dissociation inhibitor beta [Source:VGNC Symbol;Acc:VGNC:85484]	up	1.34876
CNVR-8939	ENSSSCG00000049030	Gene_41	U2	U2 spliceosomal RNA [Source:RFAM;Acc:RF00004]	up	5.75263
CNVR-8952	ENSSSCG00000046897	Gene_42	ENSSSCG00000046897	None	up	1.02687
CNVR-8997	ENSSSCG00000046897	Gene_42	ENSSSCG00000046897	None	up	1.02687
CNVR-9132	ENSSSCG00000046897	Gene_42	ENSSSCG00000046897	None	up	1.02687
CNVR-7755	ENSSSCG00000046897	Gene_42	ENSSSCG00000046897	None	up	1.02687
CNVR-8003	ENSSSCG00000046897	Gene_42	ENSSSCG00000046897	None	up	1.02687
CNVR-4012	ENSSSCG00000046897	Gene_42	ENSSSCG00000046897	None	up	1.02687
CNVR-6396	ENSSSCG00000046897	Gene_42	ENSSSCG00000046897	None	up	1.02687
CNVR-6743	ENSSSCG00000046897	Gene_42	ENSSSCG00000046897	None	up	1.02687
CNVR-1280	ENSSSCG00000046897	Gene_42	ENSSSCG00000046897	None	up	1.02687
CNVR-451	ENSSSCG00000046897	Gene_42	ENSSSCG00000046897	None	up	1.02687
CNVR-784	ENSSSCG00000046897	Gene_42	ENSSSCG00000046897	None	up	1.02687
CNVR-8417	ENSSSCG00000046897	Gene_42	ENSSSCG00000046897	None	up	1.02687
CNVR-6886	ENSSSCG00000046897	Gene_42	ENSSSCG00000046897	None	up	1.02687
CNVR-5053	ENSSSCG00000046897	Gene_42	ENSSSCG00000046897	None	up	1.02687
CNVR-8956	ENSSSCG00000046897	Gene_42	ENSSSCG00000046897	None	up	1.02687
CNVR-8975	ENSSSCG00000046897	Gene_42	ENSSSCG00000046897	None	up	1.02687
CNVR-8939	ENSSSCG00000049062	Gene_43	ENSSSCG00000049062	None	up	4.48589
CNVR-8997	ENSSSCG00000051366	Gene_44	ENSSSCG00000051366	None	up	5.95076
CNVR-9132	ENSSSCG00000051366	Gene_44	ENSSSCG00000051366	None	up	5.95076
CNVR-784	ENSSSCG00000051366	Gene_44	ENSSSCG00000051366	None	up	5.95076
CNVR-6886	ENSSSCG00000051366	Gene_44	ENSSSCG00000051366	None	up	5.95076
CNVR-5053	ENSSSCG00000051366	Gene_44	ENSSSCG00000051366	None	up	5.95076
CNVR-8952	ENSSSCG00000051366	Gene_44	ENSSSCG00000051366	None	up	5.95076
CNVR-8956	ENSSSCG00000051366	Gene_44	ENSSSCG00000051366	None	up	5.95076
CNVR-8975	ENSSSCG00000051366	Gene_44	ENSSSCG00000051366	None	up	5.95076
CNVR-7755	ENSSSCG00000051366	Gene_44	ENSSSCG00000051366	None	up	5.95076
CNVR-8003	ENSSSCG00000051366	Gene_44	ENSSSCG00000051366	None	up	5.95076
CNVR-6396	ENSSSCG00000051366	Gene_44	ENSSSCG00000051366	None	up	5.95076
CNVR-6743	ENSSSCG00000051366	Gene_44	ENSSSCG00000051366	None	up	5.95076
CNVR-1280	ENSSSCG00000051366	Gene_44	ENSSSCG00000051366	None	up	5.95076
CNVR-451	ENSSSCG00000051366	Gene_44	ENSSSCG00000051366	None	up	5.95076
CNVR-4012	ENSSSCG00000051366	Gene_44	ENSSSCG00000051366	None	up	5.95076
CNVR-8417	ENSSSCG00000051366	Gene_44	ENSSSCG00000051366	None	up	5.95076
CNVR-8939	ENSSSCG00000004570	Gene_45	TPM1	tropomyosin 1 [Source:VGNC Symbol;Acc:VGNC:103194]	up	1.89594
CNVR-8939	ENSSSCG00000014972	Gene_46	CCDC82	coiled-coil domain containing 82 [Source:VGNC Symbol;Acc:VGNC:86317]	up	2.6304
CNVR-8956	ENSSSCG00000044059	Gene_47	ENSSSCG00000044059	None	up	5.54962
CNVR-8975	ENSSSCG00000044059	Gene_47	ENSSSCG00000044059	None	up	5.54962
CNVR-8997	ENSSSCG00000044059	Gene_47	ENSSSCG00000044059	None	up	5.54962
CNVR-9132	ENSSSCG00000044059	Gene_47	ENSSSCG00000044059	None	up	5.54962
CNVR-784	ENSSSCG00000044059	Gene_47	ENSSSCG00000044059	None	up	5.54962
CNVR-6886	ENSSSCG00000044059	Gene_47	ENSSSCG00000044059	None	up	5.54962
CNVR-5053	ENSSSCG00000044059	Gene_47	ENSSSCG00000044059	None	up	5.54962
CNVR-4012	ENSSSCG00000044059	Gene_47	ENSSSCG00000044059	None	up	5.54962
CNVR-8417	ENSSSCG00000044059	Gene_47	ENSSSCG00000044059	None	up	5.54962
CNVR-8952	ENSSSCG00000044059	Gene_47	ENSSSCG00000044059	None	up	5.54962
CNVR-7755	ENSSSCG00000044059	Gene_47	ENSSSCG00000044059	None	up	5.54962
CNVR-8003	ENSSSCG00000044059	Gene_47	ENSSSCG00000044059	None	up	5.54962
CNVR-6396	ENSSSCG00000044059	Gene_47	ENSSSCG00000044059	None	up	5.54962
CNVR-6743	ENSSSCG00000044059	Gene_47	ENSSSCG00000044059	None	up	5.54962
CNVR-1280	ENSSSCG00000044059	Gene_47	ENSSSCG00000044059	None	up	5.54962
CNVR-451	ENSSSCG00000044059	Gene_47	ENSSSCG00000044059	None	up	5.54962
CNVR-8952	ENSSSCG00000041719	Gene_48	ENSSSCG00000041719	None	up	3.11046
CNVR-7755	ENSSSCG00000041719	Gene_48	ENSSSCG00000041719	None	up	3.11046
CNVR-8003	ENSSSCG00000041719	Gene_48	ENSSSCG00000041719	None	up	3.11046
CNVR-6396	ENSSSCG00000041719	Gene_48	ENSSSCG00000041719	None	up	3.11046
CNVR-6743	ENSSSCG00000041719	Gene_48	ENSSSCG00000041719	None	up	3.11046
CNVR-1280	ENSSSCG00000041719	Gene_48	ENSSSCG00000041719	None	up	3.11046
CNVR-451	ENSSSCG00000041719	Gene_48	ENSSSCG00000041719	None	up	3.11046
CNVR-8956	ENSSSCG00000041719	Gene_48	ENSSSCG00000041719	None	up	3.11046
CNVR-8975	ENSSSCG00000041719	Gene_48	ENSSSCG00000041719	None	up	3.11046
CNVR-8997	ENSSSCG00000041719	Gene_48	ENSSSCG00000041719	None	up	3.11046
CNVR-9132	ENSSSCG00000041719	Gene_48	ENSSSCG00000041719	None	up	3.11046
CNVR-4012	ENSSSCG00000041719	Gene_48	ENSSSCG00000041719	None	up	3.11046
CNVR-784	ENSSSCG00000041719	Gene_48	ENSSSCG00000041719	None	up	3.11046
CNVR-8417	ENSSSCG00000041719	Gene_48	ENSSSCG00000041719	None	up	3.11046
CNVR-6886	ENSSSCG00000041719	Gene_48	ENSSSCG00000041719	None	up	3.11046
CNVR-5053	ENSSSCG00000041719	Gene_48	ENSSSCG00000041719	None	up	3.11046
CNVR-8939	ENSSSCG00000051761	Gene_49	ENSSSCG00000051761	None	up	3.53103
CNVR-8939	ENSSSCG00000046853	Gene_50	ENSSSCG00000046853	None	up	2.22498
CNVR-8939	ENSSSCG00000000145	Gene_51	ENSSSCG00000000145	myosin heavy chain 9 [Source:VGNC Symbol;Acc:VGNC:90512]	up	1.38926
CNVR-8939	ENSSSCG00000049996	Gene_52	ENSSSCG00000049996	None	up	4.56167
CNVR-8939	ENSSSCG00000049498	Gene_53	ENSSSCG00000049498	None	up	3.88139
CNVR-8939	ENSSSCG00000043414	Gene_54	ENSSSCG00000043414	None	up	3.96812
CNVR-6650	ENSSSCG00000043668	Gene_55	ENSSSCG00000043668	None	up	2.90397
CNVR-8952	ENSSSCG00000050255	Gene_56	ENSSSCG00000050255	None	up	4.04764
CNVR-8956	ENSSSCG00000050255	Gene_56	ENSSSCG00000050255	None	up	4.04764
CNVR-8975	ENSSSCG00000050255	Gene_56	ENSSSCG00000050255	None	up	4.04764
CNVR-7755	ENSSSCG00000050255	Gene_56	ENSSSCG00000050255	None	up	4.04764
CNVR-8003	ENSSSCG00000050255	Gene_56	ENSSSCG00000050255	None	up	4.04764
CNVR-4012	ENSSSCG00000050255	Gene_56	ENSSSCG00000050255	None	up	4.04764
CNVR-6396	ENSSSCG00000050255	Gene_56	ENSSSCG00000050255	None	up	4.04764
CNVR-6743	ENSSSCG00000050255	Gene_56	ENSSSCG00000050255	None	up	4.04764
CNVR-1280	ENSSSCG00000050255	Gene_56	ENSSSCG00000050255	None	up	4.04764
CNVR-451	ENSSSCG00000050255	Gene_56	ENSSSCG00000050255	None	up	4.04764
CNVR-8417	ENSSSCG00000050255	Gene_56	ENSSSCG00000050255	None	up	4.04764
CNVR-8997	ENSSSCG00000050255	Gene_56	ENSSSCG00000050255	None	up	4.04764
CNVR-9132	ENSSSCG00000050255	Gene_56	ENSSSCG00000050255	None	up	4.04764
CNVR-784	ENSSSCG00000050255	Gene_56	ENSSSCG00000050255	None	up	4.04764
CNVR-6886	ENSSSCG00000050255	Gene_56	ENSSSCG00000050255	None	up	4.04764
CNVR-5053	ENSSSCG00000050255	Gene_56	ENSSSCG00000050255	None	up	4.04764
CNVR-8939	ENSSSCG00000043158	Gene_57	ENSSSCG00000043158	None	up	1.15484
CNVR-8952	ENSSSCG00000010438	Gene_58	ATAD1	ATPase family AAA domain containing 1 [Source:VGNC Symbol;Acc:VGNC:85598]	up	1.15245
CNVR-8997	ENSSSCG00000010438	Gene_58	ATAD1	ATPase family AAA domain containing 1 [Source:VGNC Symbol;Acc:VGNC:85598]	up	1.15245
CNVR-9132	ENSSSCG00000010438	Gene_58	ATAD1	ATPase family AAA domain containing 1 [Source:VGNC Symbol;Acc:VGNC:85598]	up	1.15245
CNVR-7755	ENSSSCG00000010438	Gene_58	ATAD1	ATPase family AAA domain containing 1 [Source:VGNC Symbol;Acc:VGNC:85598]	up	1.15245
CNVR-8003	ENSSSCG00000010438	Gene_58	ATAD1	ATPase family AAA domain containing 1 [Source:VGNC Symbol;Acc:VGNC:85598]	up	1.15245
CNVR-4012	ENSSSCG00000010438	Gene_58	ATAD1	ATPase family AAA domain containing 1 [Source:VGNC Symbol;Acc:VGNC:85598]	up	1.15245
CNVR-6396	ENSSSCG00000010438	Gene_58	ATAD1	ATPase family AAA domain containing 1 [Source:VGNC Symbol;Acc:VGNC:85598]	up	1.15245
CNVR-6743	ENSSSCG00000010438	Gene_58	ATAD1	ATPase family AAA domain containing 1 [Source:VGNC Symbol;Acc:VGNC:85598]	up	1.15245
CNVR-1280	ENSSSCG00000010438	Gene_58	ATAD1	ATPase family AAA domain containing 1 [Source:VGNC Symbol;Acc:VGNC:85598]	up	1.15245
CNVR-451	ENSSSCG00000010438	Gene_58	ATAD1	ATPase family AAA domain containing 1 [Source:VGNC Symbol;Acc:VGNC:85598]	up	1.15245
CNVR-784	ENSSSCG00000010438	Gene_58	ATAD1	ATPase family AAA domain containing 1 [Source:VGNC Symbol;Acc:VGNC:85598]	up	1.15245
CNVR-8417	ENSSSCG00000010438	Gene_58	ATAD1	ATPase family AAA domain containing 1 [Source:VGNC Symbol;Acc:VGNC:85598]	up	1.15245
CNVR-6886	ENSSSCG00000010438	Gene_58	ATAD1	ATPase family AAA domain containing 1 [Source:VGNC Symbol;Acc:VGNC:85598]	up	1.15245
CNVR-5053	ENSSSCG00000010438	Gene_58	ATAD1	ATPase family AAA domain containing 1 [Source:VGNC Symbol;Acc:VGNC:85598]	up	1.15245
CNVR-8956	ENSSSCG00000010438	Gene_58	ATAD1	ATPase family AAA domain containing 1 [Source:VGNC Symbol;Acc:VGNC:85598]	up	1.15245
CNVR-8975	ENSSSCG00000010438	Gene_58	ATAD1	ATPase family AAA domain containing 1 [Source:VGNC Symbol;Acc:VGNC:85598]	up	1.15245
CNVR-8939	ENSSSCG00000051570	Gene_59	ENSSSCG00000051570	None	up	1.82728
CNVR-8939	ENSSSCG00000030977	Gene_60	ENSSSCG00000030977	None	up	4.35191
CNVR-8939	ENSSSCG00000048634	Gene_61	ENSSSCG00000048634	None	up	4.33756
CNVR-8997	ENSSSCG00000049076	Gene_62	ENSSSCG00000049076	None	up	3.9447
CNVR-9132	ENSSSCG00000049076	Gene_62	ENSSSCG00000049076	None	up	3.9447
CNVR-784	ENSSSCG00000049076	Gene_62	ENSSSCG00000049076	None	up	3.9447
CNVR-6886	ENSSSCG00000049076	Gene_62	ENSSSCG00000049076	None	up	3.9447
CNVR-5053	ENSSSCG00000049076	Gene_62	ENSSSCG00000049076	None	up	3.9447
CNVR-8952	ENSSSCG00000049076	Gene_62	ENSSSCG00000049076	None	up	3.9447
CNVR-8956	ENSSSCG00000049076	Gene_62	ENSSSCG00000049076	None	up	3.9447
CNVR-8975	ENSSSCG00000049076	Gene_62	ENSSSCG00000049076	None	up	3.9447
CNVR-7755	ENSSSCG00000049076	Gene_62	ENSSSCG00000049076	None	up	3.9447
CNVR-8003	ENSSSCG00000049076	Gene_62	ENSSSCG00000049076	None	up	3.9447
CNVR-4012	ENSSSCG00000049076	Gene_62	ENSSSCG00000049076	None	up	3.9447
CNVR-6396	ENSSSCG00000049076	Gene_62	ENSSSCG00000049076	None	up	3.9447
CNVR-6743	ENSSSCG00000049076	Gene_62	ENSSSCG00000049076	None	up	3.9447
CNVR-1280	ENSSSCG00000049076	Gene_62	ENSSSCG00000049076	None	up	3.9447
CNVR-451	ENSSSCG00000049076	Gene_62	ENSSSCG00000049076	None	up	3.9447
CNVR-8417	ENSSSCG00000049076	Gene_62	ENSSSCG00000049076	None	up	3.9447
CNVR-8939	ENSSSCG00000031536	Gene_63	MYCT1	MYC target 1 [Source:VGNC Symbol;Acc:VGNC:90505]	up	3.46632
CNVR-8997	ENSSSCG00000038932	Gene_64	PPM1E	protein phosphatase, Mg2+/Mn2+ dependent 1E [Source:VGNC Symbol;Acc:VGNC:91705]	up	3.12866
CNVR-9132	ENSSSCG00000038932	Gene_64	PPM1E	protein phosphatase, Mg2+/Mn2+ dependent 1E [Source:VGNC Symbol;Acc:VGNC:91705]	up	3.12866
CNVR-784	ENSSSCG00000038932	Gene_64	PPM1E	protein phosphatase, Mg2+/Mn2+ dependent 1E [Source:VGNC Symbol;Acc:VGNC:91705]	up	3.12866
CNVR-6886	ENSSSCG00000038932	Gene_64	PPM1E	protein phosphatase, Mg2+/Mn2+ dependent 1E [Source:VGNC Symbol;Acc:VGNC:91705]	up	3.12866
CNVR-5053	ENSSSCG00000038932	Gene_64	PPM1E	protein phosphatase, Mg2+/Mn2+ dependent 1E [Source:VGNC Symbol;Acc:VGNC:91705]	up	3.12866
CNVR-8952	ENSSSCG00000038932	Gene_64	PPM1E	protein phosphatase, Mg2+/Mn2+ dependent 1E [Source:VGNC Symbol;Acc:VGNC:91705]	up	3.12866
CNVR-8956	ENSSSCG00000038932	Gene_64	PPM1E	protein phosphatase, Mg2+/Mn2+ dependent 1E [Source:VGNC Symbol;Acc:VGNC:91705]	up	3.12866
CNVR-8975	ENSSSCG00000038932	Gene_64	PPM1E	protein phosphatase, Mg2+/Mn2+ dependent 1E [Source:VGNC Symbol;Acc:VGNC:91705]	up	3.12866
CNVR-7755	ENSSSCG00000038932	Gene_64	PPM1E	protein phosphatase, Mg2+/Mn2+ dependent 1E [Source:VGNC Symbol;Acc:VGNC:91705]	up	3.12866
CNVR-8003	ENSSSCG00000038932	Gene_64	PPM1E	protein phosphatase, Mg2+/Mn2+ dependent 1E [Source:VGNC Symbol;Acc:VGNC:91705]	up	3.12866
CNVR-6396	ENSSSCG00000038932	Gene_64	PPM1E	protein phosphatase, Mg2+/Mn2+ dependent 1E [Source:VGNC Symbol;Acc:VGNC:91705]	up	3.12866
CNVR-6743	ENSSSCG00000038932	Gene_64	PPM1E	protein phosphatase, Mg2+/Mn2+ dependent 1E [Source:VGNC Symbol;Acc:VGNC:91705]	up	3.12866
CNVR-1280	ENSSSCG00000038932	Gene_64	PPM1E	protein phosphatase, Mg2+/Mn2+ dependent 1E [Source:VGNC Symbol;Acc:VGNC:91705]	up	3.12866
CNVR-451	ENSSSCG00000038932	Gene_64	PPM1E	protein phosphatase, Mg2+/Mn2+ dependent 1E [Source:VGNC Symbol;Acc:VGNC:91705]	up	3.12866
CNVR-4012	ENSSSCG00000038932	Gene_64	PPM1E	protein phosphatase, Mg2+/Mn2+ dependent 1E [Source:VGNC Symbol;Acc:VGNC:91705]	up	3.12866
CNVR-8417	ENSSSCG00000038932	Gene_64	PPM1E	protein phosphatase, Mg2+/Mn2+ dependent 1E [Source:VGNC Symbol;Acc:VGNC:91705]	up	3.12866
CNVR-8939	ENSSSCG00000045031	Gene_65	ENSSSCG00000045031	None	up	5.10216
CNVR-8939	ENSSSCG00000047090	Gene_66	ENSSSCG00000047090	None	up	2.94028
CNVR-8997	ENSSSCG00000009440	Gene_67	ELF1	E74 like ETS transcription factor 1 [Source:VGNC Symbol;Acc:VGNC:87641]	up	1.49002
CNVR-9132	ENSSSCG00000009440	Gene_67	ELF1	E74 like ETS transcription factor 1 [Source:VGNC Symbol;Acc:VGNC:87641]	up	1.49002
CNVR-784	ENSSSCG00000009440	Gene_67	ELF1	E74 like ETS transcription factor 1 [Source:VGNC Symbol;Acc:VGNC:87641]	up	1.49002
CNVR-6886	ENSSSCG00000009440	Gene_67	ELF1	E74 like ETS transcription factor 1 [Source:VGNC Symbol;Acc:VGNC:87641]	up	1.49002
CNVR-5053	ENSSSCG00000009440	Gene_67	ELF1	E74 like ETS transcription factor 1 [Source:VGNC Symbol;Acc:VGNC:87641]	up	1.49002
CNVR-8952	ENSSSCG00000009440	Gene_67	ELF1	E74 like ETS transcription factor 1 [Source:VGNC Symbol;Acc:VGNC:87641]	up	1.49002
CNVR-7755	ENSSSCG00000009440	Gene_67	ELF1	E74 like ETS transcription factor 1 [Source:VGNC Symbol;Acc:VGNC:87641]	up	1.49002
CNVR-8003	ENSSSCG00000009440	Gene_67	ELF1	E74 like ETS transcription factor 1 [Source:VGNC Symbol;Acc:VGNC:87641]	up	1.49002
CNVR-6396	ENSSSCG00000009440	Gene_67	ELF1	E74 like ETS transcription factor 1 [Source:VGNC Symbol;Acc:VGNC:87641]	up	1.49002
CNVR-6743	ENSSSCG00000009440	Gene_67	ELF1	E74 like ETS transcription factor 1 [Source:VGNC Symbol;Acc:VGNC:87641]	up	1.49002
CNVR-1280	ENSSSCG00000009440	Gene_67	ELF1	E74 like ETS transcription factor 1 [Source:VGNC Symbol;Acc:VGNC:87641]	up	1.49002
CNVR-451	ENSSSCG00000009440	Gene_67	ELF1	E74 like ETS transcription factor 1 [Source:VGNC Symbol;Acc:VGNC:87641]	up	1.49002
CNVR-8956	ENSSSCG00000009440	Gene_67	ELF1	E74 like ETS transcription factor 1 [Source:VGNC Symbol;Acc:VGNC:87641]	up	1.49002
CNVR-8975	ENSSSCG00000009440	Gene_67	ELF1	E74 like ETS transcription factor 1 [Source:VGNC Symbol;Acc:VGNC:87641]	up	1.49002
CNVR-4012	ENSSSCG00000009440	Gene_67	ELF1	E74 like ETS transcription factor 1 [Source:VGNC Symbol;Acc:VGNC:87641]	up	1.49002
CNVR-8417	ENSSSCG00000009440	Gene_67	ELF1	E74 like ETS transcription factor 1 [Source:VGNC Symbol;Acc:VGNC:87641]	up	1.49002
CNVR-4012	ENSSSCG00000051503	Gene_68	ENSSSCG00000051503	None	up	3.26416
CNVR-8417	ENSSSCG00000051503	Gene_68	ENSSSCG00000051503	None	up	3.26416
CNVR-8952	ENSSSCG00000051503	Gene_68	ENSSSCG00000051503	None	up	3.26416
CNVR-7755	ENSSSCG00000051503	Gene_68	ENSSSCG00000051503	None	up	3.26416
CNVR-8003	ENSSSCG00000051503	Gene_68	ENSSSCG00000051503	None	up	3.26416
CNVR-6396	ENSSSCG00000051503	Gene_68	ENSSSCG00000051503	None	up	3.26416
CNVR-6743	ENSSSCG00000051503	Gene_68	ENSSSCG00000051503	None	up	3.26416
CNVR-1280	ENSSSCG00000051503	Gene_68	ENSSSCG00000051503	None	up	3.26416
CNVR-451	ENSSSCG00000051503	Gene_68	ENSSSCG00000051503	None	up	3.26416
CNVR-8956	ENSSSCG00000051503	Gene_68	ENSSSCG00000051503	None	up	3.26416
CNVR-8975	ENSSSCG00000051503	Gene_68	ENSSSCG00000051503	None	up	3.26416
CNVR-8997	ENSSSCG00000051503	Gene_68	ENSSSCG00000051503	None	up	3.26416
CNVR-9132	ENSSSCG00000051503	Gene_68	ENSSSCG00000051503	None	up	3.26416
CNVR-784	ENSSSCG00000051503	Gene_68	ENSSSCG00000051503	None	up	3.26416
CNVR-6886	ENSSSCG00000051503	Gene_68	ENSSSCG00000051503	None	up	3.26416
CNVR-5053	ENSSSCG00000051503	Gene_68	ENSSSCG00000051503	None	up	3.26416
CNVR-8939	ENSSSCG00000050402	Gene_69	ENSSSCG00000050402	None	up	2.25697
CNVR-6650	ENSSSCG00000042732	Gene_70	ENSSSCG00000042732	None	up	1.83932
CNVR-6650	ENSSSCG00000045665	Gene_71	ENSSSCG00000045665	None	up	2.5868
CNVR-8939	ENSSSCG00000000431	Gene_72	MBD6	methyl-CpG binding domain protein 6 [Source:VGNC Symbol;Acc:VGNC:90051]	up	1.9771
CNVR-8939	ENSSSCG00000017607	Gene_73	TMEM100	transmembrane protein 100 [Source:VGNC Symbol;Acc:VGNC:94059]	up	1.70382
CNVR-8952	ENSSSCG00000046801	Gene_74	ENSSSCG00000046801	None	up	4.32426
CNVR-8997	ENSSSCG00000046801	Gene_74	ENSSSCG00000046801	None	up	4.32426
CNVR-9132	ENSSSCG00000046801	Gene_74	ENSSSCG00000046801	None	up	4.32426
CNVR-7755	ENSSSCG00000046801	Gene_74	ENSSSCG00000046801	None	up	4.32426
CNVR-8003	ENSSSCG00000046801	Gene_74	ENSSSCG00000046801	None	up	4.32426
CNVR-6396	ENSSSCG00000046801	Gene_74	ENSSSCG00000046801	None	up	4.32426
CNVR-6743	ENSSSCG00000046801	Gene_74	ENSSSCG00000046801	None	up	4.32426
CNVR-1280	ENSSSCG00000046801	Gene_74	ENSSSCG00000046801	None	up	4.32426
CNVR-451	ENSSSCG00000046801	Gene_74	ENSSSCG00000046801	None	up	4.32426
CNVR-784	ENSSSCG00000046801	Gene_74	ENSSSCG00000046801	None	up	4.32426
CNVR-6886	ENSSSCG00000046801	Gene_74	ENSSSCG00000046801	None	up	4.32426
CNVR-5053	ENSSSCG00000046801	Gene_74	ENSSSCG00000046801	None	up	4.32426
CNVR-8956	ENSSSCG00000046801	Gene_74	ENSSSCG00000046801	None	up	4.32426
CNVR-8975	ENSSSCG00000046801	Gene_74	ENSSSCG00000046801	None	up	4.32426
CNVR-4012	ENSSSCG00000046801	Gene_74	ENSSSCG00000046801	None	up	4.32426
CNVR-8417	ENSSSCG00000046801	Gene_74	ENSSSCG00000046801	None	up	4.32426
CNVR-8952	ENSSSCG00000046037	Gene_75	ENSSSCG00000046037	None	up	3.69475
CNVR-8997	ENSSSCG00000046037	Gene_75	ENSSSCG00000046037	None	up	3.69475
CNVR-9132	ENSSSCG00000046037	Gene_75	ENSSSCG00000046037	None	up	3.69475
CNVR-7755	ENSSSCG00000046037	Gene_75	ENSSSCG00000046037	None	up	3.69475
CNVR-8003	ENSSSCG00000046037	Gene_75	ENSSSCG00000046037	None	up	3.69475
CNVR-6396	ENSSSCG00000046037	Gene_75	ENSSSCG00000046037	None	up	3.69475
CNVR-6743	ENSSSCG00000046037	Gene_75	ENSSSCG00000046037	None	up	3.69475
CNVR-1280	ENSSSCG00000046037	Gene_75	ENSSSCG00000046037	None	up	3.69475
CNVR-451	ENSSSCG00000046037	Gene_75	ENSSSCG00000046037	None	up	3.69475
CNVR-784	ENSSSCG00000046037	Gene_75	ENSSSCG00000046037	None	up	3.69475
CNVR-6886	ENSSSCG00000046037	Gene_75	ENSSSCG00000046037	None	up	3.69475
CNVR-5053	ENSSSCG00000046037	Gene_75	ENSSSCG00000046037	None	up	3.69475
CNVR-4012	ENSSSCG00000046037	Gene_75	ENSSSCG00000046037	None	up	3.69475
CNVR-8417	ENSSSCG00000046037	Gene_75	ENSSSCG00000046037	None	up	3.69475
CNVR-8956	ENSSSCG00000046037	Gene_75	ENSSSCG00000046037	None	up	3.69475
CNVR-8975	ENSSSCG00000046037	Gene_75	ENSSSCG00000046037	None	up	3.69475
CNVR-8939	ENSSSCG00000012403	Gene_76	OGT	O-linked N-acetylglucosamine (GlcNAc) transferase [Source:NCBI gene (formerly Entrezgene);Acc:664652]	up	1.33789
CNVR-8939	ENSSSCG00000048883	Gene_77	ENSSSCG00000048883	None	up	7.08828
CNVR-8939	ENSSSCG00000045949	Gene_78	ENSSSCG00000045949	None	up	2.62577
CNVR-8939	ENSSSCG00000051549	Gene_79	ENSSSCG00000051549	None	up	2.76436
CNVR-8939	ENSSSCG00000037935	Gene_80	CYYR1	cysteine and tyrosine rich 1 [Source:VGNC Symbol;Acc:VGNC:87139]	up	3.66813
CNVR-6650	ENSSSCG00000045616	Gene_81	ENSSSCG00000045616	None	up	2.30163
CNVR-8997	ENSSSCG00000044559	Gene_82	ENSSSCG00000044559	None	up	3.97211
CNVR-9132	ENSSSCG00000044559	Gene_82	ENSSSCG00000044559	None	up	3.97211
CNVR-784	ENSSSCG00000044559	Gene_82	ENSSSCG00000044559	None	up	3.97211
CNVR-6886	ENSSSCG00000044559	Gene_82	ENSSSCG00000044559	None	up	3.97211
CNVR-5053	ENSSSCG00000044559	Gene_82	ENSSSCG00000044559	None	up	3.97211
CNVR-8956	ENSSSCG00000044559	Gene_82	ENSSSCG00000044559	None	up	3.97211
CNVR-8975	ENSSSCG00000044559	Gene_82	ENSSSCG00000044559	None	up	3.97211
CNVR-4012	ENSSSCG00000044559	Gene_82	ENSSSCG00000044559	None	up	3.97211
CNVR-8417	ENSSSCG00000044559	Gene_82	ENSSSCG00000044559	None	up	3.97211
CNVR-8952	ENSSSCG00000044559	Gene_82	ENSSSCG00000044559	None	up	3.97211
CNVR-7755	ENSSSCG00000044559	Gene_82	ENSSSCG00000044559	None	up	3.97211
CNVR-8003	ENSSSCG00000044559	Gene_82	ENSSSCG00000044559	None	up	3.97211
CNVR-6396	ENSSSCG00000044559	Gene_82	ENSSSCG00000044559	None	up	3.97211
CNVR-6743	ENSSSCG00000044559	Gene_82	ENSSSCG00000044559	None	up	3.97211
CNVR-1280	ENSSSCG00000044559	Gene_82	ENSSSCG00000044559	None	up	3.97211
CNVR-451	ENSSSCG00000044559	Gene_82	ENSSSCG00000044559	None	up	3.97211
CNVR-8952	ENSSSCG00000042942	Gene_83	ENSSSCG00000042942	None	up	2.32106
CNVR-8997	ENSSSCG00000042942	Gene_83	ENSSSCG00000042942	None	up	2.32106
CNVR-9132	ENSSSCG00000042942	Gene_83	ENSSSCG00000042942	None	up	2.32106
CNVR-7755	ENSSSCG00000042942	Gene_83	ENSSSCG00000042942	None	up	2.32106
CNVR-8003	ENSSSCG00000042942	Gene_83	ENSSSCG00000042942	None	up	2.32106
CNVR-6396	ENSSSCG00000042942	Gene_83	ENSSSCG00000042942	None	up	2.32106
CNVR-6743	ENSSSCG00000042942	Gene_83	ENSSSCG00000042942	None	up	2.32106
CNVR-1280	ENSSSCG00000042942	Gene_83	ENSSSCG00000042942	None	up	2.32106
CNVR-451	ENSSSCG00000042942	Gene_83	ENSSSCG00000042942	None	up	2.32106
CNVR-784	ENSSSCG00000042942	Gene_83	ENSSSCG00000042942	None	up	2.32106
CNVR-6886	ENSSSCG00000042942	Gene_83	ENSSSCG00000042942	None	up	2.32106
CNVR-5053	ENSSSCG00000042942	Gene_83	ENSSSCG00000042942	None	up	2.32106
CNVR-8956	ENSSSCG00000042942	Gene_83	ENSSSCG00000042942	None	up	2.32106
CNVR-8975	ENSSSCG00000042942	Gene_83	ENSSSCG00000042942	None	up	2.32106
CNVR-4012	ENSSSCG00000042942	Gene_83	ENSSSCG00000042942	None	up	2.32106
CNVR-8417	ENSSSCG00000042942	Gene_83	ENSSSCG00000042942	None	up	2.32106
CNVR-8939	ENSSSCG00000015083	Gene_84	ENSSSCG00000015083	None	up	1.20301
CNVR-6650	ENSSSCG00000039287	Gene_85	CLEC12A	C-type lectin domain family 12 member A [Source:VGNC Symbol;Acc:VGNC:86745]	up	2.70639
CNVR-8939	ENSSSCG00000047474	Gene_86	ENSSSCG00000047474	None	up	3.25008
CNVR-8939	ENSSSCG00000046769	Gene_87	ENSSSCG00000046769	None	up	4.44871
CNVR-8939	ENSSSCG00000003399	Gene_88	RBP7	retinol binding protein 7 [Source:VGNC Symbol;Acc:VGNC:92165]	up	1.75991
CNVR-8939	ENSSSCG00000043448	Gene_89	ENSSSCG00000043448	None	up	3.95243
CNVR-8997	ENSSSCG00000048649	Gene_90	ENSSSCG00000048649	None	up	6.04111
CNVR-9132	ENSSSCG00000048649	Gene_90	ENSSSCG00000048649	None	up	6.04111
CNVR-784	ENSSSCG00000048649	Gene_90	ENSSSCG00000048649	None	up	6.04111
CNVR-6886	ENSSSCG00000048649	Gene_90	ENSSSCG00000048649	None	up	6.04111
CNVR-5053	ENSSSCG00000048649	Gene_90	ENSSSCG00000048649	None	up	6.04111
CNVR-8952	ENSSSCG00000048649	Gene_90	ENSSSCG00000048649	None	up	6.04111
CNVR-8956	ENSSSCG00000048649	Gene_90	ENSSSCG00000048649	None	up	6.04111
CNVR-8975	ENSSSCG00000048649	Gene_90	ENSSSCG00000048649	None	up	6.04111
CNVR-7755	ENSSSCG00000048649	Gene_90	ENSSSCG00000048649	None	up	6.04111
CNVR-8003	ENSSSCG00000048649	Gene_90	ENSSSCG00000048649	None	up	6.04111
CNVR-6396	ENSSSCG00000048649	Gene_90	ENSSSCG00000048649	None	up	6.04111
CNVR-6743	ENSSSCG00000048649	Gene_90	ENSSSCG00000048649	None	up	6.04111
CNVR-1280	ENSSSCG00000048649	Gene_90	ENSSSCG00000048649	None	up	6.04111
CNVR-451	ENSSSCG00000048649	Gene_90	ENSSSCG00000048649	None	up	6.04111
CNVR-4012	ENSSSCG00000048649	Gene_90	ENSSSCG00000048649	None	up	6.04111
CNVR-8417	ENSSSCG00000048649	Gene_90	ENSSSCG00000048649	None	up	6.04111
CNVR-8939	ENSSSCG00000044465	Gene_91	ENSSSCG00000044465	None	up	2.83246
CNVR-8939	ENSSSCG00000020221	Gene_92	ENSSSCG00000020221	None	up	4.5879
CNVR-8952	ENSSSCG00000004389	Gene_93	ENSSSCG00000004389	None	up	5.57154
CNVR-8956	ENSSSCG00000004389	Gene_93	ENSSSCG00000004389	None	up	5.57154
CNVR-8975	ENSSSCG00000004389	Gene_93	ENSSSCG00000004389	None	up	5.57154
CNVR-8997	ENSSSCG00000004389	Gene_93	ENSSSCG00000004389	None	up	5.57154
CNVR-9132	ENSSSCG00000004389	Gene_93	ENSSSCG00000004389	None	up	5.57154
CNVR-7755	ENSSSCG00000004389	Gene_93	ENSSSCG00000004389	None	up	5.57154
CNVR-8003	ENSSSCG00000004389	Gene_93	ENSSSCG00000004389	None	up	5.57154
CNVR-4012	ENSSSCG00000004389	Gene_93	ENSSSCG00000004389	None	up	5.57154
CNVR-6396	ENSSSCG00000004389	Gene_93	ENSSSCG00000004389	None	up	5.57154
CNVR-6743	ENSSSCG00000004389	Gene_93	ENSSSCG00000004389	None	up	5.57154
CNVR-1280	ENSSSCG00000004389	Gene_93	ENSSSCG00000004389	None	up	5.57154
CNVR-451	ENSSSCG00000004389	Gene_93	ENSSSCG00000004389	None	up	5.57154
CNVR-784	ENSSSCG00000004389	Gene_93	ENSSSCG00000004389	None	up	5.57154
CNVR-8417	ENSSSCG00000004389	Gene_93	ENSSSCG00000004389	None	up	5.57154
CNVR-6886	ENSSSCG00000004389	Gene_93	ENSSSCG00000004389	None	up	5.57154
CNVR-5053	ENSSSCG00000004389	Gene_93	ENSSSCG00000004389	None	up	5.57154
CNVR-8939	ENSSSCG00000042007	Gene_94	ENSSSCG00000042007	None	up	2.14193
CNVR-8952	ENSSSCG00000051258	Gene_95	ENSSSCG00000051258	None	up	4.04697
CNVR-7755	ENSSSCG00000051258	Gene_95	ENSSSCG00000051258	None	up	4.04697
CNVR-8003	ENSSSCG00000051258	Gene_95	ENSSSCG00000051258	None	up	4.04697
CNVR-6396	ENSSSCG00000051258	Gene_95	ENSSSCG00000051258	None	up	4.04697
CNVR-6743	ENSSSCG00000051258	Gene_95	ENSSSCG00000051258	None	up	4.04697
CNVR-1280	ENSSSCG00000051258	Gene_95	ENSSSCG00000051258	None	up	4.04697
CNVR-451	ENSSSCG00000051258	Gene_95	ENSSSCG00000051258	None	up	4.04697
CNVR-8956	ENSSSCG00000051258	Gene_95	ENSSSCG00000051258	None	up	4.04697
CNVR-8975	ENSSSCG00000051258	Gene_95	ENSSSCG00000051258	None	up	4.04697
CNVR-8997	ENSSSCG00000051258	Gene_95	ENSSSCG00000051258	None	up	4.04697
CNVR-9132	ENSSSCG00000051258	Gene_95	ENSSSCG00000051258	None	up	4.04697
CNVR-4012	ENSSSCG00000051258	Gene_95	ENSSSCG00000051258	None	up	4.04697
CNVR-784	ENSSSCG00000051258	Gene_95	ENSSSCG00000051258	None	up	4.04697
CNVR-8417	ENSSSCG00000051258	Gene_95	ENSSSCG00000051258	None	up	4.04697
CNVR-6886	ENSSSCG00000051258	Gene_95	ENSSSCG00000051258	None	up	4.04697
CNVR-5053	ENSSSCG00000051258	Gene_95	ENSSSCG00000051258	None	up	4.04697
CNVR-8939	ENSSSCG00000012655	Gene_96	BCORL1	BCL6 corepressor like 1 [Source:VGNC Symbol;Acc:VGNC:85791]	up	1.36067
CNVR-8939	ENSSSCG00000011972	Gene_97	FILIP1L	filamin A interacting protein 1 like [Source:VGNC Symbol;Acc:VGNC:88140]	up	3.65464
CNVR-8939	ENSSSCG00000043770	Gene_98	ENSSSCG00000043770	None	up	2.68784
CNVR-8939	ENSSSCG00000037822	Gene_99	FBXL13	F-box and leucine rich repeat protein 13 [Source:VGNC Symbol;Acc:VGNC:98000]	up	2.16143
CNVR-8956	ENSSSCG00000000457	Gene_100	USP15	ubiquitin specific peptidase 15 [Source:VGNC Symbol;Acc:VGNC:94748]	up	1.56139
CNVR-8975	ENSSSCG00000000457	Gene_100	USP15	ubiquitin specific peptidase 15 [Source:VGNC Symbol;Acc:VGNC:94748]	up	1.56139
CNVR-8952	ENSSSCG00000000457	Gene_100	USP15	ubiquitin specific peptidase 15 [Source:VGNC Symbol;Acc:VGNC:94748]	up	1.56139
CNVR-8997	ENSSSCG00000000457	Gene_100	USP15	ubiquitin specific peptidase 15 [Source:VGNC Symbol;Acc:VGNC:94748]	up	1.56139
CNVR-9132	ENSSSCG00000000457	Gene_100	USP15	ubiquitin specific peptidase 15 [Source:VGNC Symbol;Acc:VGNC:94748]	up	1.56139
CNVR-7755	ENSSSCG00000000457	Gene_100	USP15	ubiquitin specific peptidase 15 [Source:VGNC Symbol;Acc:VGNC:94748]	up	1.56139
CNVR-8003	ENSSSCG00000000457	Gene_100	USP15	ubiquitin specific peptidase 15 [Source:VGNC Symbol;Acc:VGNC:94748]	up	1.56139
CNVR-4012	ENSSSCG00000000457	Gene_100	USP15	ubiquitin specific peptidase 15 [Source:VGNC Symbol;Acc:VGNC:94748]	up	1.56139
CNVR-6396	ENSSSCG00000000457	Gene_100	USP15	ubiquitin specific peptidase 15 [Source:VGNC Symbol;Acc:VGNC:94748]	up	1.56139
CNVR-6743	ENSSSCG00000000457	Gene_100	USP15	ubiquitin specific peptidase 15 [Source:VGNC Symbol;Acc:VGNC:94748]	up	1.56139
CNVR-1280	ENSSSCG00000000457	Gene_100	USP15	ubiquitin specific peptidase 15 [Source:VGNC Symbol;Acc:VGNC:94748]	up	1.56139
CNVR-451	ENSSSCG00000000457	Gene_100	USP15	ubiquitin specific peptidase 15 [Source:VGNC Symbol;Acc:VGNC:94748]	up	1.56139
CNVR-784	ENSSSCG00000000457	Gene_100	USP15	ubiquitin specific peptidase 15 [Source:VGNC Symbol;Acc:VGNC:94748]	up	1.56139
CNVR-8417	ENSSSCG00000000457	Gene_100	USP15	ubiquitin specific peptidase 15 [Source:VGNC Symbol;Acc:VGNC:94748]	up	1.56139
CNVR-6886	ENSSSCG00000000457	Gene_100	USP15	ubiquitin specific peptidase 15 [Source:VGNC Symbol;Acc:VGNC:94748]	up	1.56139
CNVR-5053	ENSSSCG00000000457	Gene_100	USP15	ubiquitin specific peptidase 15 [Source:VGNC Symbol;Acc:VGNC:94748]	up	1.56139
CNVR-8939	ENSSSCG00000015357	Gene_101	MEOX2	mesenchyme homeobox 2 [Source:VGNC Symbol;Acc:VGNC:90142]	up	1.71657
CNVR-8939	ENSSSCG00000042191	Gene_102	ENSSSCG00000042191	None	up	3.5625
CNVR-8939	ENSSSCG00000041411	Gene_103	ENSSSCG00000041411	None	up	3.25138
CNVR-8939	ENSSSCG00000048480	Gene_104	ENSSSCG00000048480	None	up	2.10181
CNVR-8939	ENSSSCG00000043685	Gene_105	ENSSSCG00000043685	None	up	1.31361
CNVR-8939	ENSSSCG00000049080	Gene_106	ENSSSCG00000049080	None	up	3.1168
CNVR-8939	ENSSSCG00000027426	Gene_107	BCL3	BCL3 transcription coactivator [Source:VGNC Symbol;Acc:VGNC:96564]	up	2.02457
CNVR-8939	ENSSSCG00000045959	Gene_108	ENSSSCG00000045959	None	up	7.05184
CNVR-8939	ENSSSCG00000031518	Gene_109	STARD4	StAR related lipid transfer domain containing 4 [Source:VGNC Symbol;Acc:VGNC:93534]	up	1.95725
CNVR-8952	ENSSSCG00000017010	Gene_110	INSYN2B	inhibitory synaptic factor family member 2B [Source:VGNC Symbol;Acc:VGNC:89157]	up	2.38138
CNVR-7755	ENSSSCG00000017010	Gene_110	INSYN2B	inhibitory synaptic factor family member 2B [Source:VGNC Symbol;Acc:VGNC:89157]	up	2.38138
CNVR-8003	ENSSSCG00000017010	Gene_110	INSYN2B	inhibitory synaptic factor family member 2B [Source:VGNC Symbol;Acc:VGNC:89157]	up	2.38138
CNVR-6396	ENSSSCG00000017010	Gene_110	INSYN2B	inhibitory synaptic factor family member 2B [Source:VGNC Symbol;Acc:VGNC:89157]	up	2.38138
CNVR-6743	ENSSSCG00000017010	Gene_110	INSYN2B	inhibitory synaptic factor family member 2B [Source:VGNC Symbol;Acc:VGNC:89157]	up	2.38138
CNVR-1280	ENSSSCG00000017010	Gene_110	INSYN2B	inhibitory synaptic factor family member 2B [Source:VGNC Symbol;Acc:VGNC:89157]	up	2.38138
CNVR-451	ENSSSCG00000017010	Gene_110	INSYN2B	inhibitory synaptic factor family member 2B [Source:VGNC Symbol;Acc:VGNC:89157]	up	2.38138
CNVR-8956	ENSSSCG00000017010	Gene_110	INSYN2B	inhibitory synaptic factor family member 2B [Source:VGNC Symbol;Acc:VGNC:89157]	up	2.38138
CNVR-8975	ENSSSCG00000017010	Gene_110	INSYN2B	inhibitory synaptic factor family member 2B [Source:VGNC Symbol;Acc:VGNC:89157]	up	2.38138
CNVR-8997	ENSSSCG00000017010	Gene_110	INSYN2B	inhibitory synaptic factor family member 2B [Source:VGNC Symbol;Acc:VGNC:89157]	up	2.38138
CNVR-9132	ENSSSCG00000017010	Gene_110	INSYN2B	inhibitory synaptic factor family member 2B [Source:VGNC Symbol;Acc:VGNC:89157]	up	2.38138
CNVR-4012	ENSSSCG00000017010	Gene_110	INSYN2B	inhibitory synaptic factor family member 2B [Source:VGNC Symbol;Acc:VGNC:89157]	up	2.38138
CNVR-784	ENSSSCG00000017010	Gene_110	INSYN2B	inhibitory synaptic factor family member 2B [Source:VGNC Symbol;Acc:VGNC:89157]	up	2.38138
CNVR-8417	ENSSSCG00000017010	Gene_110	INSYN2B	inhibitory synaptic factor family member 2B [Source:VGNC Symbol;Acc:VGNC:89157]	up	2.38138
CNVR-6886	ENSSSCG00000017010	Gene_110	INSYN2B	inhibitory synaptic factor family member 2B [Source:VGNC Symbol;Acc:VGNC:89157]	up	2.38138
CNVR-5053	ENSSSCG00000017010	Gene_110	INSYN2B	inhibitory synaptic factor family member 2B [Source:VGNC Symbol;Acc:VGNC:89157]	up	2.38138
CNVR-8952	ENSSSCG00000049497	Gene_111	ENSSSCG00000049497	None	up	4.86263
CNVR-8997	ENSSSCG00000049497	Gene_111	ENSSSCG00000049497	None	up	4.86263
CNVR-9132	ENSSSCG00000049497	Gene_111	ENSSSCG00000049497	None	up	4.86263
CNVR-7755	ENSSSCG00000049497	Gene_111	ENSSSCG00000049497	None	up	4.86263
CNVR-8003	ENSSSCG00000049497	Gene_111	ENSSSCG00000049497	None	up	4.86263
CNVR-6396	ENSSSCG00000049497	Gene_111	ENSSSCG00000049497	None	up	4.86263
CNVR-6743	ENSSSCG00000049497	Gene_111	ENSSSCG00000049497	None	up	4.86263
CNVR-1280	ENSSSCG00000049497	Gene_111	ENSSSCG00000049497	None	up	4.86263
CNVR-451	ENSSSCG00000049497	Gene_111	ENSSSCG00000049497	None	up	4.86263
CNVR-784	ENSSSCG00000049497	Gene_111	ENSSSCG00000049497	None	up	4.86263
CNVR-6886	ENSSSCG00000049497	Gene_111	ENSSSCG00000049497	None	up	4.86263
CNVR-5053	ENSSSCG00000049497	Gene_111	ENSSSCG00000049497	None	up	4.86263
CNVR-8956	ENSSSCG00000049497	Gene_111	ENSSSCG00000049497	None	up	4.86263
CNVR-8975	ENSSSCG00000049497	Gene_111	ENSSSCG00000049497	None	up	4.86263
CNVR-4012	ENSSSCG00000049497	Gene_111	ENSSSCG00000049497	None	up	4.86263
CNVR-8417	ENSSSCG00000049497	Gene_111	ENSSSCG00000049497	None	up	4.86263
CNVR-8939	ENSSSCG00000045730	Gene_112	ENSSSCG00000045730	None	up	3.43042
CNVR-8956	ENSSSCG00000044680	Gene_113	ENSSSCG00000044680	None	up	4.10925
CNVR-8975	ENSSSCG00000044680	Gene_113	ENSSSCG00000044680	None	up	4.10925
CNVR-8997	ENSSSCG00000044680	Gene_113	ENSSSCG00000044680	None	up	4.10925
CNVR-9132	ENSSSCG00000044680	Gene_113	ENSSSCG00000044680	None	up	4.10925
CNVR-4012	ENSSSCG00000044680	Gene_113	ENSSSCG00000044680	None	up	4.10925
CNVR-784	ENSSSCG00000044680	Gene_113	ENSSSCG00000044680	None	up	4.10925
CNVR-8417	ENSSSCG00000044680	Gene_113	ENSSSCG00000044680	None	up	4.10925
CNVR-6886	ENSSSCG00000044680	Gene_113	ENSSSCG00000044680	None	up	4.10925
CNVR-5053	ENSSSCG00000044680	Gene_113	ENSSSCG00000044680	None	up	4.10925
CNVR-8952	ENSSSCG00000044680	Gene_113	ENSSSCG00000044680	None	up	4.10925
CNVR-7755	ENSSSCG00000044680	Gene_113	ENSSSCG00000044680	None	up	4.10925
CNVR-8003	ENSSSCG00000044680	Gene_113	ENSSSCG00000044680	None	up	4.10925
CNVR-6396	ENSSSCG00000044680	Gene_113	ENSSSCG00000044680	None	up	4.10925
CNVR-6743	ENSSSCG00000044680	Gene_113	ENSSSCG00000044680	None	up	4.10925
CNVR-1280	ENSSSCG00000044680	Gene_113	ENSSSCG00000044680	None	up	4.10925
CNVR-451	ENSSSCG00000044680	Gene_113	ENSSSCG00000044680	None	up	4.10925
CNVR-8939	ENSSSCG00000006610	Gene_114	S100A11	S100 calcium binding protein A11 [Source:VGNC Symbol;Acc:VGNC:92537]	up	3.76205
CNVR-6650	ENSSSCG00000040282	Gene_115	ENSSSCG00000040282	None	up	2.65425
CNVR-8939	ENSSSCG00000040208	Gene_116	PAG1	phosphoprotein membrane anchor with glycosphingolipid microdomains 1 [Source:VGNC Symbol;Acc:VGNC:91154]	up	1.25086
CNVR-8939	ENSSSCG00000033018	Gene_117	TM4SF1	transmembrane 4 L six family member 1 [Source:VGNC Symbol;Acc:VGNC:94030]	up	2.08537
CNVR-8939	ENSSSCG00000046184	Gene_118	ENSSSCG00000046184	None	up	4.70581
CNVR-8939	ENSSSCG00000034178	Gene_119	AIF1L	allograft inflammatory factor 1 like [Source:VGNC Symbol;Acc:VGNC:103022]	up	1.88828
CNVR-8939	ENSSSCG00000017537	Gene_120	HOXB8	homeobox B8 [Source:VGNC Symbol;Acc:VGNC:88948]	up	2.18741
CNVR-8939	ENSSSCG00000010493	Gene_121	PDLIM1	PDZ and LIM domain 1 [Source:VGNC Symbol;Acc:VGNC:91281]	up	1.88379
CNVR-8939	ENSSSCG00000047783	Gene_122	ENSSSCG00000047783	None	up	3.65421
CNVR-8939	ENSSSCG00000024048	Gene_123	MMRN2	multimerin 2 [Source:VGNC Symbol;Acc:VGNC:90282]	up	1.12735
CNVR-8939	ENSSSCG00000047749	Gene_124	ENSSSCG00000047749	None	up	3.91648
CNVR-8952	ENSSSCG00000050311	Gene_125	ENSSSCG00000050311	None	up	2.60929
CNVR-8956	ENSSSCG00000050311	Gene_125	ENSSSCG00000050311	None	up	2.60929
CNVR-8975	ENSSSCG00000050311	Gene_125	ENSSSCG00000050311	None	up	2.60929
CNVR-8997	ENSSSCG00000050311	Gene_125	ENSSSCG00000050311	None	up	2.60929
CNVR-9132	ENSSSCG00000050311	Gene_125	ENSSSCG00000050311	None	up	2.60929
CNVR-7755	ENSSSCG00000050311	Gene_125	ENSSSCG00000050311	None	up	2.60929
CNVR-8003	ENSSSCG00000050311	Gene_125	ENSSSCG00000050311	None	up	2.60929
CNVR-6396	ENSSSCG00000050311	Gene_125	ENSSSCG00000050311	None	up	2.60929
CNVR-6743	ENSSSCG00000050311	Gene_125	ENSSSCG00000050311	None	up	2.60929
CNVR-1280	ENSSSCG00000050311	Gene_125	ENSSSCG00000050311	None	up	2.60929
CNVR-451	ENSSSCG00000050311	Gene_125	ENSSSCG00000050311	None	up	2.60929
CNVR-784	ENSSSCG00000050311	Gene_125	ENSSSCG00000050311	None	up	2.60929
CNVR-6886	ENSSSCG00000050311	Gene_125	ENSSSCG00000050311	None	up	2.60929
CNVR-5053	ENSSSCG00000050311	Gene_125	ENSSSCG00000050311	None	up	2.60929
CNVR-4012	ENSSSCG00000050311	Gene_125	ENSSSCG00000050311	None	up	2.60929
CNVR-8417	ENSSSCG00000050311	Gene_125	ENSSSCG00000050311	None	up	2.60929
CNVR-8939	ENSSSCG00000045784	Gene_126	ENSSSCG00000045784	None	up	3.05848
CNVR-8952	ENSSSCG00000041758	Gene_127	ENSSSCG00000041758	None	up	3.09088
CNVR-7755	ENSSSCG00000041758	Gene_127	ENSSSCG00000041758	None	up	3.09088
CNVR-8003	ENSSSCG00000041758	Gene_127	ENSSSCG00000041758	None	up	3.09088
CNVR-6396	ENSSSCG00000041758	Gene_127	ENSSSCG00000041758	None	up	3.09088
CNVR-6743	ENSSSCG00000041758	Gene_127	ENSSSCG00000041758	None	up	3.09088
CNVR-1280	ENSSSCG00000041758	Gene_127	ENSSSCG00000041758	None	up	3.09088
CNVR-451	ENSSSCG00000041758	Gene_127	ENSSSCG00000041758	None	up	3.09088
CNVR-8956	ENSSSCG00000041758	Gene_127	ENSSSCG00000041758	None	up	3.09088
CNVR-8975	ENSSSCG00000041758	Gene_127	ENSSSCG00000041758	None	up	3.09088
CNVR-8997	ENSSSCG00000041758	Gene_127	ENSSSCG00000041758	None	up	3.09088
CNVR-9132	ENSSSCG00000041758	Gene_127	ENSSSCG00000041758	None	up	3.09088
CNVR-4012	ENSSSCG00000041758	Gene_127	ENSSSCG00000041758	None	up	3.09088
CNVR-784	ENSSSCG00000041758	Gene_127	ENSSSCG00000041758	None	up	3.09088
CNVR-8417	ENSSSCG00000041758	Gene_127	ENSSSCG00000041758	None	up	3.09088
CNVR-6886	ENSSSCG00000041758	Gene_127	ENSSSCG00000041758	None	up	3.09088
CNVR-5053	ENSSSCG00000041758	Gene_127	ENSSSCG00000041758	None	up	3.09088
CNVR-8997	ENSSSCG00000008742	Gene_128	CD38	CD38 molecule [Source:VGNC Symbol;Acc:VGNC:86412]	up	1.72419
CNVR-9132	ENSSSCG00000008742	Gene_128	CD38	CD38 molecule [Source:VGNC Symbol;Acc:VGNC:86412]	up	1.72419
CNVR-784	ENSSSCG00000008742	Gene_128	CD38	CD38 molecule [Source:VGNC Symbol;Acc:VGNC:86412]	up	1.72419
CNVR-6886	ENSSSCG00000008742	Gene_128	CD38	CD38 molecule [Source:VGNC Symbol;Acc:VGNC:86412]	up	1.72419
CNVR-5053	ENSSSCG00000008742	Gene_128	CD38	CD38 molecule [Source:VGNC Symbol;Acc:VGNC:86412]	up	1.72419
CNVR-8952	ENSSSCG00000008742	Gene_128	CD38	CD38 molecule [Source:VGNC Symbol;Acc:VGNC:86412]	up	1.72419
CNVR-7755	ENSSSCG00000008742	Gene_128	CD38	CD38 molecule [Source:VGNC Symbol;Acc:VGNC:86412]	up	1.72419
CNVR-8003	ENSSSCG00000008742	Gene_128	CD38	CD38 molecule [Source:VGNC Symbol;Acc:VGNC:86412]	up	1.72419
CNVR-4012	ENSSSCG00000008742	Gene_128	CD38	CD38 molecule [Source:VGNC Symbol;Acc:VGNC:86412]	up	1.72419
CNVR-6396	ENSSSCG00000008742	Gene_128	CD38	CD38 molecule [Source:VGNC Symbol;Acc:VGNC:86412]	up	1.72419
CNVR-6743	ENSSSCG00000008742	Gene_128	CD38	CD38 molecule [Source:VGNC Symbol;Acc:VGNC:86412]	up	1.72419
CNVR-1280	ENSSSCG00000008742	Gene_128	CD38	CD38 molecule [Source:VGNC Symbol;Acc:VGNC:86412]	up	1.72419
CNVR-451	ENSSSCG00000008742	Gene_128	CD38	CD38 molecule [Source:VGNC Symbol;Acc:VGNC:86412]	up	1.72419
CNVR-8417	ENSSSCG00000008742	Gene_128	CD38	CD38 molecule [Source:VGNC Symbol;Acc:VGNC:86412]	up	1.72419
CNVR-8956	ENSSSCG00000008742	Gene_128	CD38	CD38 molecule [Source:VGNC Symbol;Acc:VGNC:86412]	up	1.72419
CNVR-8975	ENSSSCG00000008742	Gene_128	CD38	CD38 molecule [Source:VGNC Symbol;Acc:VGNC:86412]	up	1.72419
CNVR-8952	ENSSSCG00000032019	Gene_129	DNASE1L3	deoxyribonuclease 1 like 3 [Source:VGNC Symbol;Acc:VGNC:87376]	up	2.04929
CNVR-8956	ENSSSCG00000032019	Gene_129	DNASE1L3	deoxyribonuclease 1 like 3 [Source:VGNC Symbol;Acc:VGNC:87376]	up	2.04929
CNVR-8975	ENSSSCG00000032019	Gene_129	DNASE1L3	deoxyribonuclease 1 like 3 [Source:VGNC Symbol;Acc:VGNC:87376]	up	2.04929
CNVR-8997	ENSSSCG00000032019	Gene_129	DNASE1L3	deoxyribonuclease 1 like 3 [Source:VGNC Symbol;Acc:VGNC:87376]	up	2.04929
CNVR-9132	ENSSSCG00000032019	Gene_129	DNASE1L3	deoxyribonuclease 1 like 3 [Source:VGNC Symbol;Acc:VGNC:87376]	up	2.04929
CNVR-7755	ENSSSCG00000032019	Gene_129	DNASE1L3	deoxyribonuclease 1 like 3 [Source:VGNC Symbol;Acc:VGNC:87376]	up	2.04929
CNVR-8003	ENSSSCG00000032019	Gene_129	DNASE1L3	deoxyribonuclease 1 like 3 [Source:VGNC Symbol;Acc:VGNC:87376]	up	2.04929
CNVR-4012	ENSSSCG00000032019	Gene_129	DNASE1L3	deoxyribonuclease 1 like 3 [Source:VGNC Symbol;Acc:VGNC:87376]	up	2.04929
CNVR-6396	ENSSSCG00000032019	Gene_129	DNASE1L3	deoxyribonuclease 1 like 3 [Source:VGNC Symbol;Acc:VGNC:87376]	up	2.04929
CNVR-6743	ENSSSCG00000032019	Gene_129	DNASE1L3	deoxyribonuclease 1 like 3 [Source:VGNC Symbol;Acc:VGNC:87376]	up	2.04929
CNVR-1280	ENSSSCG00000032019	Gene_129	DNASE1L3	deoxyribonuclease 1 like 3 [Source:VGNC Symbol;Acc:VGNC:87376]	up	2.04929
CNVR-451	ENSSSCG00000032019	Gene_129	DNASE1L3	deoxyribonuclease 1 like 3 [Source:VGNC Symbol;Acc:VGNC:87376]	up	2.04929
CNVR-784	ENSSSCG00000032019	Gene_129	DNASE1L3	deoxyribonuclease 1 like 3 [Source:VGNC Symbol;Acc:VGNC:87376]	up	2.04929
CNVR-8417	ENSSSCG00000032019	Gene_129	DNASE1L3	deoxyribonuclease 1 like 3 [Source:VGNC Symbol;Acc:VGNC:87376]	up	2.04929
CNVR-6886	ENSSSCG00000032019	Gene_129	DNASE1L3	deoxyribonuclease 1 like 3 [Source:VGNC Symbol;Acc:VGNC:87376]	up	2.04929
CNVR-5053	ENSSSCG00000032019	Gene_129	DNASE1L3	deoxyribonuclease 1 like 3 [Source:VGNC Symbol;Acc:VGNC:87376]	up	2.04929
CNVR-8997	ENSSSCG00000004687	Gene_130	B2M	beta-2-microglobulin [Source:NCBI gene (formerly Entrezgene);Acc:397033]	up	1.51651
CNVR-9132	ENSSSCG00000004687	Gene_130	B2M	beta-2-microglobulin [Source:NCBI gene (formerly Entrezgene);Acc:397033]	up	1.51651
CNVR-784	ENSSSCG00000004687	Gene_130	B2M	beta-2-microglobulin [Source:NCBI gene (formerly Entrezgene);Acc:397033]	up	1.51651
CNVR-6886	ENSSSCG00000004687	Gene_130	B2M	beta-2-microglobulin [Source:NCBI gene (formerly Entrezgene);Acc:397033]	up	1.51651
CNVR-5053	ENSSSCG00000004687	Gene_130	B2M	beta-2-microglobulin [Source:NCBI gene (formerly Entrezgene);Acc:397033]	up	1.51651
CNVR-8952	ENSSSCG00000004687	Gene_130	B2M	beta-2-microglobulin [Source:NCBI gene (formerly Entrezgene);Acc:397033]	up	1.51651
CNVR-7755	ENSSSCG00000004687	Gene_130	B2M	beta-2-microglobulin [Source:NCBI gene (formerly Entrezgene);Acc:397033]	up	1.51651
CNVR-8003	ENSSSCG00000004687	Gene_130	B2M	beta-2-microglobulin [Source:NCBI gene (formerly Entrezgene);Acc:397033]	up	1.51651
CNVR-6396	ENSSSCG00000004687	Gene_130	B2M	beta-2-microglobulin [Source:NCBI gene (formerly Entrezgene);Acc:397033]	up	1.51651
CNVR-6743	ENSSSCG00000004687	Gene_130	B2M	beta-2-microglobulin [Source:NCBI gene (formerly Entrezgene);Acc:397033]	up	1.51651
CNVR-1280	ENSSSCG00000004687	Gene_130	B2M	beta-2-microglobulin [Source:NCBI gene (formerly Entrezgene);Acc:397033]	up	1.51651
CNVR-8956	ENSSSCG00000004687	Gene_130	B2M	beta-2-microglobulin [Source:NCBI gene (formerly Entrezgene);Acc:397033]	up	1.51651
CNVR-8975	ENSSSCG00000004687	Gene_130	B2M	beta-2-microglobulin [Source:NCBI gene (formerly Entrezgene);Acc:397033]	up	1.51651
CNVR-4012	ENSSSCG00000004687	Gene_130	B2M	beta-2-microglobulin [Source:NCBI gene (formerly Entrezgene);Acc:397033]	up	1.51651
CNVR-8417	ENSSSCG00000004687	Gene_130	B2M	beta-2-microglobulin [Source:NCBI gene (formerly Entrezgene);Acc:397033]	up	1.51651
CNVR-8997	ENSSSCG00000032444	Gene_131	PLXDC2	plexin domain containing 2 [Source:VGNC Symbol;Acc:VGNC:95958]	up	1.24971
CNVR-9132	ENSSSCG00000032444	Gene_131	PLXDC2	plexin domain containing 2 [Source:VGNC Symbol;Acc:VGNC:95958]	up	1.24971
CNVR-784	ENSSSCG00000032444	Gene_131	PLXDC2	plexin domain containing 2 [Source:VGNC Symbol;Acc:VGNC:95958]	up	1.24971
CNVR-6886	ENSSSCG00000032444	Gene_131	PLXDC2	plexin domain containing 2 [Source:VGNC Symbol;Acc:VGNC:95958]	up	1.24971
CNVR-5053	ENSSSCG00000032444	Gene_131	PLXDC2	plexin domain containing 2 [Source:VGNC Symbol;Acc:VGNC:95958]	up	1.24971
CNVR-8952	ENSSSCG00000032444	Gene_131	PLXDC2	plexin domain containing 2 [Source:VGNC Symbol;Acc:VGNC:95958]	up	1.24971
CNVR-8956	ENSSSCG00000032444	Gene_131	PLXDC2	plexin domain containing 2 [Source:VGNC Symbol;Acc:VGNC:95958]	up	1.24971
CNVR-8975	ENSSSCG00000032444	Gene_131	PLXDC2	plexin domain containing 2 [Source:VGNC Symbol;Acc:VGNC:95958]	up	1.24971
CNVR-7755	ENSSSCG00000032444	Gene_131	PLXDC2	plexin domain containing 2 [Source:VGNC Symbol;Acc:VGNC:95958]	up	1.24971
CNVR-8003	ENSSSCG00000032444	Gene_131	PLXDC2	plexin domain containing 2 [Source:VGNC Symbol;Acc:VGNC:95958]	up	1.24971
CNVR-4012	ENSSSCG00000032444	Gene_131	PLXDC2	plexin domain containing 2 [Source:VGNC Symbol;Acc:VGNC:95958]	up	1.24971
CNVR-6396	ENSSSCG00000032444	Gene_131	PLXDC2	plexin domain containing 2 [Source:VGNC Symbol;Acc:VGNC:95958]	up	1.24971
CNVR-6743	ENSSSCG00000032444	Gene_131	PLXDC2	plexin domain containing 2 [Source:VGNC Symbol;Acc:VGNC:95958]	up	1.24971
CNVR-1280	ENSSSCG00000032444	Gene_131	PLXDC2	plexin domain containing 2 [Source:VGNC Symbol;Acc:VGNC:95958]	up	1.24971
CNVR-451	ENSSSCG00000032444	Gene_131	PLXDC2	plexin domain containing 2 [Source:VGNC Symbol;Acc:VGNC:95958]	up	1.24971
CNVR-8417	ENSSSCG00000032444	Gene_131	PLXDC2	plexin domain containing 2 [Source:VGNC Symbol;Acc:VGNC:95958]	up	1.24971
CNVR-8939	ENSSSCG00000051462	Gene_132	ENSSSCG00000051462	None	up	2.57407
CNVR-8939	ENSSSCG00000039712	Gene_133	ENSSSCG00000039712	None	up	2.00407
CNVR-8939	ENSSSCG00000047101	Gene_134	ENSSSCG00000047101	None	up	5.32677
CNVR-8997	ENSSSCG00000043487	Gene_135	ENSSSCG00000043487	None	up	5.76281
CNVR-9132	ENSSSCG00000043487	Gene_135	ENSSSCG00000043487	None	up	5.76281
CNVR-784	ENSSSCG00000043487	Gene_135	ENSSSCG00000043487	None	up	5.76281
CNVR-6886	ENSSSCG00000043487	Gene_135	ENSSSCG00000043487	None	up	5.76281
CNVR-5053	ENSSSCG00000043487	Gene_135	ENSSSCG00000043487	None	up	5.76281
CNVR-8956	ENSSSCG00000043487	Gene_135	ENSSSCG00000043487	None	up	5.76281
CNVR-8975	ENSSSCG00000043487	Gene_135	ENSSSCG00000043487	None	up	5.76281
CNVR-8952	ENSSSCG00000043487	Gene_135	ENSSSCG00000043487	None	up	5.76281
CNVR-7755	ENSSSCG00000043487	Gene_135	ENSSSCG00000043487	None	up	5.76281
CNVR-8003	ENSSSCG00000043487	Gene_135	ENSSSCG00000043487	None	up	5.76281
CNVR-4012	ENSSSCG00000043487	Gene_135	ENSSSCG00000043487	None	up	5.76281
CNVR-6396	ENSSSCG00000043487	Gene_135	ENSSSCG00000043487	None	up	5.76281
CNVR-6743	ENSSSCG00000043487	Gene_135	ENSSSCG00000043487	None	up	5.76281
CNVR-1280	ENSSSCG00000043487	Gene_135	ENSSSCG00000043487	None	up	5.76281
CNVR-451	ENSSSCG00000043487	Gene_135	ENSSSCG00000043487	None	up	5.76281
CNVR-8417	ENSSSCG00000043487	Gene_135	ENSSSCG00000043487	None	up	5.76281
CNVR-6650	ENSSSCG00000047961	Gene_136	ENSSSCG00000047961	None	up	2.55099
CNVR-6650	ENSSSCG00000001672	Gene_137	CRIP3	cysteine rich protein 3 [Source:VGNC Symbol;Acc:VGNC:86996]	up	2.44526
CNVR-8939	ENSSSCG00000013432	Gene_138	MIDN	midnolin [Source:VGNC Symbol;Acc:VGNC:90216]	up	1.50878
CNVR-8939	ENSSSCG00000012325	Gene_139	SMC1A	structural maintenance of chromosomes 1A [Source:VGNC Symbol;Acc:VGNC:93236]	up	1.52853
CNVR-8952	ENSSSCG00000049844	Gene_140	ENSSSCG00000049844	None	up	3.90819
CNVR-7755	ENSSSCG00000049844	Gene_140	ENSSSCG00000049844	None	up	3.90819
CNVR-8003	ENSSSCG00000049844	Gene_140	ENSSSCG00000049844	None	up	3.90819
CNVR-6396	ENSSSCG00000049844	Gene_140	ENSSSCG00000049844	None	up	3.90819
CNVR-6743	ENSSSCG00000049844	Gene_140	ENSSSCG00000049844	None	up	3.90819
CNVR-1280	ENSSSCG00000049844	Gene_140	ENSSSCG00000049844	None	up	3.90819
CNVR-451	ENSSSCG00000049844	Gene_140	ENSSSCG00000049844	None	up	3.90819
CNVR-8997	ENSSSCG00000049844	Gene_140	ENSSSCG00000049844	None	up	3.90819
CNVR-9132	ENSSSCG00000049844	Gene_140	ENSSSCG00000049844	None	up	3.90819
CNVR-784	ENSSSCG00000049844	Gene_140	ENSSSCG00000049844	None	up	3.90819
CNVR-6886	ENSSSCG00000049844	Gene_140	ENSSSCG00000049844	None	up	3.90819
CNVR-5053	ENSSSCG00000049844	Gene_140	ENSSSCG00000049844	None	up	3.90819
CNVR-8956	ENSSSCG00000049844	Gene_140	ENSSSCG00000049844	None	up	3.90819
CNVR-8975	ENSSSCG00000049844	Gene_140	ENSSSCG00000049844	None	up	3.90819
CNVR-4012	ENSSSCG00000049844	Gene_140	ENSSSCG00000049844	None	up	3.90819
CNVR-8417	ENSSSCG00000049844	Gene_140	ENSSSCG00000049844	None	up	3.90819
CNVR-8939	ENSSSCG00000033298	Gene_141	SAMD1	sterile alpha motif domain containing 1 [Source:VGNC Symbol;Acc:VGNC:98299]	up	1.08286
CNVR-8957	ENSSSCG00000042198	Gene_142	ENSSSCG00000042198	None	up	3.9757
CNVR-8939	ENSSSCG00000027657	Gene_143	ZC4H2	zinc finger C4H2-type containing [Source:VGNC Symbol;Acc:VGNC:95105]	up	2.12905
CNVR-8939	ENSSSCG00000031898	Gene_144	CALHM5	calcium homeostasis modulator family member 5 [Source:VGNC Symbol;Acc:VGNC:86146]	up	1.63312
CNVR-8939	ENSSSCG00000051584	Gene_145	ENSSSCG00000051584	None	up	3.99372
CNVR-8939	ENSSSCG00000009388	Gene_146	KCNRG	potassium channel regulator [Source:VGNC Symbol;Acc:VGNC:89385]	up	1.38009
CNVR-8997	ENSSSCG00000011798	Gene_147	ENSSSCG00000011798	DnaJ heat shock protein family (Hsp40) member B11 [Source:NCBI gene (formerly Entrezgene);Acc:100152894]	up	1.91279
CNVR-9132	ENSSSCG00000011798	Gene_147	ENSSSCG00000011798	DnaJ heat shock protein family (Hsp40) member B11 [Source:NCBI gene (formerly Entrezgene);Acc:100152894]	up	1.91279
CNVR-4012	ENSSSCG00000011798	Gene_147	ENSSSCG00000011798	DnaJ heat shock protein family (Hsp40) member B11 [Source:NCBI gene (formerly Entrezgene);Acc:100152894]	up	1.91279
CNVR-784	ENSSSCG00000011798	Gene_147	ENSSSCG00000011798	DnaJ heat shock protein family (Hsp40) member B11 [Source:NCBI gene (formerly Entrezgene);Acc:100152894]	up	1.91279
CNVR-8417	ENSSSCG00000011798	Gene_147	ENSSSCG00000011798	DnaJ heat shock protein family (Hsp40) member B11 [Source:NCBI gene (formerly Entrezgene);Acc:100152894]	up	1.91279
CNVR-6886	ENSSSCG00000011798	Gene_147	ENSSSCG00000011798	DnaJ heat shock protein family (Hsp40) member B11 [Source:NCBI gene (formerly Entrezgene);Acc:100152894]	up	1.91279
CNVR-5053	ENSSSCG00000011798	Gene_147	ENSSSCG00000011798	DnaJ heat shock protein family (Hsp40) member B11 [Source:NCBI gene (formerly Entrezgene);Acc:100152894]	up	1.91279
CNVR-8952	ENSSSCG00000011798	Gene_147	ENSSSCG00000011798	DnaJ heat shock protein family (Hsp40) member B11 [Source:NCBI gene (formerly Entrezgene);Acc:100152894]	up	1.91279
CNVR-7755	ENSSSCG00000011798	Gene_147	ENSSSCG00000011798	DnaJ heat shock protein family (Hsp40) member B11 [Source:NCBI gene (formerly Entrezgene);Acc:100152894]	up	1.91279
CNVR-8003	ENSSSCG00000011798	Gene_147	ENSSSCG00000011798	DnaJ heat shock protein family (Hsp40) member B11 [Source:NCBI gene (formerly Entrezgene);Acc:100152894]	up	1.91279
CNVR-6396	ENSSSCG00000011798	Gene_147	ENSSSCG00000011798	DnaJ heat shock protein family (Hsp40) member B11 [Source:NCBI gene (formerly Entrezgene);Acc:100152894]	up	1.91279
CNVR-6743	ENSSSCG00000011798	Gene_147	ENSSSCG00000011798	DnaJ heat shock protein family (Hsp40) member B11 [Source:NCBI gene (formerly Entrezgene);Acc:100152894]	up	1.91279
CNVR-1280	ENSSSCG00000011798	Gene_147	ENSSSCG00000011798	DnaJ heat shock protein family (Hsp40) member B11 [Source:NCBI gene (formerly Entrezgene);Acc:100152894]	up	1.91279
CNVR-451	ENSSSCG00000011798	Gene_147	ENSSSCG00000011798	DnaJ heat shock protein family (Hsp40) member B11 [Source:NCBI gene (formerly Entrezgene);Acc:100152894]	up	1.91279
CNVR-8956	ENSSSCG00000011798	Gene_147	ENSSSCG00000011798	DnaJ heat shock protein family (Hsp40) member B11 [Source:NCBI gene (formerly Entrezgene);Acc:100152894]	up	1.91279
CNVR-8975	ENSSSCG00000011798	Gene_147	ENSSSCG00000011798	DnaJ heat shock protein family (Hsp40) member B11 [Source:NCBI gene (formerly Entrezgene);Acc:100152894]	up	1.91279
CNVR-6650	ENSSSCG00000051744	Gene_148	ENSSSCG00000051744	None	up	4.04826
CNVR-6650	ENSSSCG00000006452	Gene_149	ENSSSCG00000006452	CD1d molecule [Source:NCBI gene (formerly Entrezgene);Acc:100124526]	up	1.77284
CNVR-8939	ENSSSCG00000050815	Gene_150	ENSSSCG00000050815	None	up	2.00478
CNVR-8939	ENSSSCG00000004625	Gene_151	LEO1	LEO1 homolog, Paf1/RNA polymerase II complex component [Source:VGNC Symbol;Acc:VGNC:89683]	up	1.42306
CNVR-8939	ENSSSCG00000045213	Gene_152	ENSSSCG00000045213	None	up	1.21222
CNVR-8939	ENSSSCG00000009399	Gene_153	CYSLTR2	cysteinyl leukotriene receptor 2 [Source:NCBI gene (formerly Entrezgene);Acc:397243]	up	1.48472
CNVR-8939	ENSSSCG00000041116	Gene_154	ENSSSCG00000041116	None	up	4.57321
CNVR-8939	ENSSSCG00000019793	Gene_155	U6	U6 spliceosomal RNA [Source:RFAM;Acc:RF00026]	up	4.54848
CNVR-8952	ENSSSCG00000006511	Gene_156	RUSC1	RUN and SH3 domain containing 1 [Source:VGNC Symbol;Acc:VGNC:92519]	up	2.35063
CNVR-8956	ENSSSCG00000006511	Gene_156	RUSC1	RUN and SH3 domain containing 1 [Source:VGNC Symbol;Acc:VGNC:92519]	up	2.35063
CNVR-8975	ENSSSCG00000006511	Gene_156	RUSC1	RUN and SH3 domain containing 1 [Source:VGNC Symbol;Acc:VGNC:92519]	up	2.35063
CNVR-8997	ENSSSCG00000006511	Gene_156	RUSC1	RUN and SH3 domain containing 1 [Source:VGNC Symbol;Acc:VGNC:92519]	up	2.35063
CNVR-9132	ENSSSCG00000006511	Gene_156	RUSC1	RUN and SH3 domain containing 1 [Source:VGNC Symbol;Acc:VGNC:92519]	up	2.35063
CNVR-7755	ENSSSCG00000006511	Gene_156	RUSC1	RUN and SH3 domain containing 1 [Source:VGNC Symbol;Acc:VGNC:92519]	up	2.35063
CNVR-8003	ENSSSCG00000006511	Gene_156	RUSC1	RUN and SH3 domain containing 1 [Source:VGNC Symbol;Acc:VGNC:92519]	up	2.35063
CNVR-6396	ENSSSCG00000006511	Gene_156	RUSC1	RUN and SH3 domain containing 1 [Source:VGNC Symbol;Acc:VGNC:92519]	up	2.35063
CNVR-6743	ENSSSCG00000006511	Gene_156	RUSC1	RUN and SH3 domain containing 1 [Source:VGNC Symbol;Acc:VGNC:92519]	up	2.35063
CNVR-1280	ENSSSCG00000006511	Gene_156	RUSC1	RUN and SH3 domain containing 1 [Source:VGNC Symbol;Acc:VGNC:92519]	up	2.35063
CNVR-451	ENSSSCG00000006511	Gene_156	RUSC1	RUN and SH3 domain containing 1 [Source:VGNC Symbol;Acc:VGNC:92519]	up	2.35063
CNVR-784	ENSSSCG00000006511	Gene_156	RUSC1	RUN and SH3 domain containing 1 [Source:VGNC Symbol;Acc:VGNC:92519]	up	2.35063
CNVR-6886	ENSSSCG00000006511	Gene_156	RUSC1	RUN and SH3 domain containing 1 [Source:VGNC Symbol;Acc:VGNC:92519]	up	2.35063
CNVR-5053	ENSSSCG00000006511	Gene_156	RUSC1	RUN and SH3 domain containing 1 [Source:VGNC Symbol;Acc:VGNC:92519]	up	2.35063
CNVR-4012	ENSSSCG00000006511	Gene_156	RUSC1	RUN and SH3 domain containing 1 [Source:VGNC Symbol;Acc:VGNC:92519]	up	2.35063
CNVR-8417	ENSSSCG00000006511	Gene_156	RUSC1	RUN and SH3 domain containing 1 [Source:VGNC Symbol;Acc:VGNC:92519]	up	2.35063
CNVR-8939	ENSSSCG00000049037	Gene_157	ENSSSCG00000049037	None	up	3.55825
CNVR-8939	ENSSSCG00000012527	Gene_158	ENSSSCG00000012527	None	up	2.52216
CNVR-8997	ENSSSCG00000023126	Gene_159	TARDBP	TAR DNA binding protein [Source:VGNC Symbol;Acc:VGNC:98624]	up	2.84101
CNVR-9132	ENSSSCG00000023126	Gene_159	TARDBP	TAR DNA binding protein [Source:VGNC Symbol;Acc:VGNC:98624]	up	2.84101
CNVR-784	ENSSSCG00000023126	Gene_159	TARDBP	TAR DNA binding protein [Source:VGNC Symbol;Acc:VGNC:98624]	up	2.84101
CNVR-6886	ENSSSCG00000023126	Gene_159	TARDBP	TAR DNA binding protein [Source:VGNC Symbol;Acc:VGNC:98624]	up	2.84101
CNVR-5053	ENSSSCG00000023126	Gene_159	TARDBP	TAR DNA binding protein [Source:VGNC Symbol;Acc:VGNC:98624]	up	2.84101
CNVR-8952	ENSSSCG00000023126	Gene_159	TARDBP	TAR DNA binding protein [Source:VGNC Symbol;Acc:VGNC:98624]	up	2.84101
CNVR-8956	ENSSSCG00000023126	Gene_159	TARDBP	TAR DNA binding protein [Source:VGNC Symbol;Acc:VGNC:98624]	up	2.84101
CNVR-8975	ENSSSCG00000023126	Gene_159	TARDBP	TAR DNA binding protein [Source:VGNC Symbol;Acc:VGNC:98624]	up	2.84101
CNVR-7755	ENSSSCG00000023126	Gene_159	TARDBP	TAR DNA binding protein [Source:VGNC Symbol;Acc:VGNC:98624]	up	2.84101
CNVR-8003	ENSSSCG00000023126	Gene_159	TARDBP	TAR DNA binding protein [Source:VGNC Symbol;Acc:VGNC:98624]	up	2.84101
CNVR-6396	ENSSSCG00000023126	Gene_159	TARDBP	TAR DNA binding protein [Source:VGNC Symbol;Acc:VGNC:98624]	up	2.84101
CNVR-6743	ENSSSCG00000023126	Gene_159	TARDBP	TAR DNA binding protein [Source:VGNC Symbol;Acc:VGNC:98624]	up	2.84101
CNVR-1280	ENSSSCG00000023126	Gene_159	TARDBP	TAR DNA binding protein [Source:VGNC Symbol;Acc:VGNC:98624]	up	2.84101
CNVR-451	ENSSSCG00000023126	Gene_159	TARDBP	TAR DNA binding protein [Source:VGNC Symbol;Acc:VGNC:98624]	up	2.84101
CNVR-4012	ENSSSCG00000023126	Gene_159	TARDBP	TAR DNA binding protein [Source:VGNC Symbol;Acc:VGNC:98624]	up	2.84101
CNVR-8417	ENSSSCG00000023126	Gene_159	TARDBP	TAR DNA binding protein [Source:VGNC Symbol;Acc:VGNC:98624]	up	2.84101
CNVR-8939	ENSSSCG00000037309	Gene_160	TIGD7	tigger transposable element derived 7 [Source:HGNC Symbol;Acc:HGNC:18331]	up	1.64507
CNVR-8939	ENSSSCG00000008398	Gene_161	PPP4R3B	protein phosphatase 4 regulatory subunit 3B [Source:VGNC Symbol;Acc:VGNC:91758]	up	1.02958
CNVR-8952	ENSSSCG00000049906	Gene_162	ENSSSCG00000049906	None	up	3.99391
CNVR-8997	ENSSSCG00000049906	Gene_162	ENSSSCG00000049906	None	up	3.99391
CNVR-9132	ENSSSCG00000049906	Gene_162	ENSSSCG00000049906	None	up	3.99391
CNVR-7755	ENSSSCG00000049906	Gene_162	ENSSSCG00000049906	None	up	3.99391
CNVR-8003	ENSSSCG00000049906	Gene_162	ENSSSCG00000049906	None	up	3.99391
CNVR-6396	ENSSSCG00000049906	Gene_162	ENSSSCG00000049906	None	up	3.99391
CNVR-6743	ENSSSCG00000049906	Gene_162	ENSSSCG00000049906	None	up	3.99391
CNVR-1280	ENSSSCG00000049906	Gene_162	ENSSSCG00000049906	None	up	3.99391
CNVR-451	ENSSSCG00000049906	Gene_162	ENSSSCG00000049906	None	up	3.99391
CNVR-784	ENSSSCG00000049906	Gene_162	ENSSSCG00000049906	None	up	3.99391
CNVR-6886	ENSSSCG00000049906	Gene_162	ENSSSCG00000049906	None	up	3.99391
CNVR-5053	ENSSSCG00000049906	Gene_162	ENSSSCG00000049906	None	up	3.99391
CNVR-8956	ENSSSCG00000049906	Gene_162	ENSSSCG00000049906	None	up	3.99391
CNVR-8975	ENSSSCG00000049906	Gene_162	ENSSSCG00000049906	None	up	3.99391
CNVR-4012	ENSSSCG00000049906	Gene_162	ENSSSCG00000049906	None	up	3.99391
CNVR-8417	ENSSSCG00000049906	Gene_162	ENSSSCG00000049906	None	up	3.99391
CNVR-8939	ENSSSCG00000041041	Gene_163	ENSSSCG00000041041	None	up	2.58506
CNVR-8939	ENSSSCG00000044172	Gene_164	ENSSSCG00000044172	None	up	3.48051
CNVR-8939	ENSSSCG00000041145	Gene_165	ENSSSCG00000041145	None	up	2.45682
CNVR-8939	ENSSSCG00000009778	Gene_166	RILPL2	Rab interacting lysosomal protein like 2 [Source:VGNC Symbol;Acc:VGNC:92305]	up	1.5549
CNVR-8939	ENSSSCG00000004648	Gene_167	FAM227B	family with sequence similarity 227 member B [Source:VGNC Symbol;Acc:VGNC:87961]	up	1.2955
CNVR-6650	ENSSSCG00000002052	Gene_168	OR6J1	olfactory receptor family 6 subfamily J member 1 [Source:HGNC Symbol;Acc:HGNC:14707]	up	4.55361
CNVR-8939	ENSSSCG00000041176	Gene_169	ENSSSCG00000041176	None	up	1.45297
CNVR-8939	ENSSSCG00000000926	Gene_170	CEP290	centrosomal protein 290 [Source:VGNC Symbol;Acc:VGNC:86567]	up	2.16622
CNVR-6650	ENSSSCG00000027860	Gene_171	ERAP2	endoplasmic reticulum aminopeptidase 2 [Source:VGNC Symbol;Acc:VGNC:87758]	up	1.91587
CNVR-8939	ENSSSCG00000021343	Gene_172	ZEB2	zinc finger E-box binding homeobox 2 [Source:VGNC Symbol;Acc:VGNC:95632]	up	1.42151
CNVR-8974	ENSSSCG00000011995	Gene_173	CSNKA2IP	casein kinase 2 subunit alpha' interacting protein [Source:HGNC Symbol;Acc:HGNC:53637]	up	4.70657
CNVR-9049	ENSSSCG00000011995	Gene_173	CSNKA2IP	casein kinase 2 subunit alpha' interacting protein [Source:HGNC Symbol;Acc:HGNC:53637]	up	4.70657
CNVR-3047	ENSSSCG00000011995	Gene_173	CSNKA2IP	casein kinase 2 subunit alpha' interacting protein [Source:HGNC Symbol;Acc:HGNC:53637]	up	4.70657
CNVR-8939	ENSSSCG00000047531	Gene_174	ENSSSCG00000047531	None	up	3.83081
CNVR-8939	ENSSSCG00000022849	Gene_175	IL2RA	interleukin 2 receptor subunit alpha [Source:VGNC Symbol;Acc:VGNC:108275]	up	2.12492
CNVR-8952	ENSSSCG00000009182	Gene_176	ENSSSCG00000009182	alcohol dehydrogenase 1C (class I), gamma polypeptide [Source:NCBI gene (formerly Entrezgene);Acc:100512615]	up	4.1578
CNVR-8997	ENSSSCG00000009182	Gene_176	ENSSSCG00000009182	alcohol dehydrogenase 1C (class I), gamma polypeptide [Source:NCBI gene (formerly Entrezgene);Acc:100512615]	up	4.1578
CNVR-9132	ENSSSCG00000009182	Gene_176	ENSSSCG00000009182	alcohol dehydrogenase 1C (class I), gamma polypeptide [Source:NCBI gene (formerly Entrezgene);Acc:100512615]	up	4.1578
CNVR-7755	ENSSSCG00000009182	Gene_176	ENSSSCG00000009182	alcohol dehydrogenase 1C (class I), gamma polypeptide [Source:NCBI gene (formerly Entrezgene);Acc:100512615]	up	4.1578
CNVR-8003	ENSSSCG00000009182	Gene_176	ENSSSCG00000009182	alcohol dehydrogenase 1C (class I), gamma polypeptide [Source:NCBI gene (formerly Entrezgene);Acc:100512615]	up	4.1578
CNVR-6396	ENSSSCG00000009182	Gene_176	ENSSSCG00000009182	alcohol dehydrogenase 1C (class I), gamma polypeptide [Source:NCBI gene (formerly Entrezgene);Acc:100512615]	up	4.1578
CNVR-6743	ENSSSCG00000009182	Gene_176	ENSSSCG00000009182	alcohol dehydrogenase 1C (class I), gamma polypeptide [Source:NCBI gene (formerly Entrezgene);Acc:100512615]	up	4.1578
CNVR-1280	ENSSSCG00000009182	Gene_176	ENSSSCG00000009182	alcohol dehydrogenase 1C (class I), gamma polypeptide [Source:NCBI gene (formerly Entrezgene);Acc:100512615]	up	4.1578
CNVR-451	ENSSSCG00000009182	Gene_176	ENSSSCG00000009182	alcohol dehydrogenase 1C (class I), gamma polypeptide [Source:NCBI gene (formerly Entrezgene);Acc:100512615]	up	4.1578
CNVR-784	ENSSSCG00000009182	Gene_176	ENSSSCG00000009182	alcohol dehydrogenase 1C (class I), gamma polypeptide [Source:NCBI gene (formerly Entrezgene);Acc:100512615]	up	4.1578
CNVR-6886	ENSSSCG00000009182	Gene_176	ENSSSCG00000009182	alcohol dehydrogenase 1C (class I), gamma polypeptide [Source:NCBI gene (formerly Entrezgene);Acc:100512615]	up	4.1578
CNVR-5053	ENSSSCG00000009182	Gene_176	ENSSSCG00000009182	alcohol dehydrogenase 1C (class I), gamma polypeptide [Source:NCBI gene (formerly Entrezgene);Acc:100512615]	up	4.1578
CNVR-4012	ENSSSCG00000009182	Gene_176	ENSSSCG00000009182	alcohol dehydrogenase 1C (class I), gamma polypeptide [Source:NCBI gene (formerly Entrezgene);Acc:100512615]	up	4.1578
CNVR-8417	ENSSSCG00000009182	Gene_176	ENSSSCG00000009182	alcohol dehydrogenase 1C (class I), gamma polypeptide [Source:NCBI gene (formerly Entrezgene);Acc:100512615]	up	4.1578
CNVR-8956	ENSSSCG00000009182	Gene_176	ENSSSCG00000009182	alcohol dehydrogenase 1C (class I), gamma polypeptide [Source:NCBI gene (formerly Entrezgene);Acc:100512615]	up	4.1578
CNVR-8975	ENSSSCG00000009182	Gene_176	ENSSSCG00000009182	alcohol dehydrogenase 1C (class I), gamma polypeptide [Source:NCBI gene (formerly Entrezgene);Acc:100512615]	up	4.1578
CNVR-8952	ENSSSCG00000050435	Gene_177	ENSSSCG00000050435	None	up	5.80917
CNVR-8997	ENSSSCG00000050435	Gene_177	ENSSSCG00000050435	None	up	5.80917
CNVR-9132	ENSSSCG00000050435	Gene_177	ENSSSCG00000050435	None	up	5.80917
CNVR-7755	ENSSSCG00000050435	Gene_177	ENSSSCG00000050435	None	up	5.80917
CNVR-8003	ENSSSCG00000050435	Gene_177	ENSSSCG00000050435	None	up	5.80917
CNVR-6396	ENSSSCG00000050435	Gene_177	ENSSSCG00000050435	None	up	5.80917
CNVR-6743	ENSSSCG00000050435	Gene_177	ENSSSCG00000050435	None	up	5.80917
CNVR-1280	ENSSSCG00000050435	Gene_177	ENSSSCG00000050435	None	up	5.80917
CNVR-451	ENSSSCG00000050435	Gene_177	ENSSSCG00000050435	None	up	5.80917
CNVR-784	ENSSSCG00000050435	Gene_177	ENSSSCG00000050435	None	up	5.80917
CNVR-6886	ENSSSCG00000050435	Gene_177	ENSSSCG00000050435	None	up	5.80917
CNVR-5053	ENSSSCG00000050435	Gene_177	ENSSSCG00000050435	None	up	5.80917
CNVR-4012	ENSSSCG00000050435	Gene_177	ENSSSCG00000050435	None	up	5.80917
CNVR-8417	ENSSSCG00000050435	Gene_177	ENSSSCG00000050435	None	up	5.80917
CNVR-8956	ENSSSCG00000050435	Gene_177	ENSSSCG00000050435	None	up	5.80917
CNVR-8975	ENSSSCG00000050435	Gene_177	ENSSSCG00000050435	None	up	5.80917
CNVR-8952	ENSSSCG00000049905	Gene_178	ENSSSCG00000049905	None	up	8.0522
CNVR-8997	ENSSSCG00000049905	Gene_178	ENSSSCG00000049905	None	up	8.0522
CNVR-9132	ENSSSCG00000049905	Gene_178	ENSSSCG00000049905	None	up	8.0522
CNVR-7755	ENSSSCG00000049905	Gene_178	ENSSSCG00000049905	None	up	8.0522
CNVR-8003	ENSSSCG00000049905	Gene_178	ENSSSCG00000049905	None	up	8.0522
CNVR-6396	ENSSSCG00000049905	Gene_178	ENSSSCG00000049905	None	up	8.0522
CNVR-6743	ENSSSCG00000049905	Gene_178	ENSSSCG00000049905	None	up	8.0522
CNVR-1280	ENSSSCG00000049905	Gene_178	ENSSSCG00000049905	None	up	8.0522
CNVR-451	ENSSSCG00000049905	Gene_178	ENSSSCG00000049905	None	up	8.0522
CNVR-784	ENSSSCG00000049905	Gene_178	ENSSSCG00000049905	None	up	8.0522
CNVR-6886	ENSSSCG00000049905	Gene_178	ENSSSCG00000049905	None	up	8.0522
CNVR-5053	ENSSSCG00000049905	Gene_178	ENSSSCG00000049905	None	up	8.0522
CNVR-8956	ENSSSCG00000049905	Gene_178	ENSSSCG00000049905	None	up	8.0522
CNVR-8975	ENSSSCG00000049905	Gene_178	ENSSSCG00000049905	None	up	8.0522
CNVR-4012	ENSSSCG00000049905	Gene_178	ENSSSCG00000049905	None	up	8.0522
CNVR-8417	ENSSSCG00000049905	Gene_178	ENSSSCG00000049905	None	up	8.0522
CNVR-8939	ENSSSCG00000000437	Gene_179	ARHGAP9	Rho GTPase activating protein 9 [Source:VGNC Symbol;Acc:VGNC:85482]	up	1.35321
CNVR-8952	ENSSSCG00000048333	Gene_180	ENSSSCG00000048333	None	up	2.01457
CNVR-8956	ENSSSCG00000048333	Gene_180	ENSSSCG00000048333	None	up	2.01457
CNVR-8975	ENSSSCG00000048333	Gene_180	ENSSSCG00000048333	None	up	2.01457
CNVR-8997	ENSSSCG00000048333	Gene_180	ENSSSCG00000048333	None	up	2.01457
CNVR-9132	ENSSSCG00000048333	Gene_180	ENSSSCG00000048333	None	up	2.01457
CNVR-7755	ENSSSCG00000048333	Gene_180	ENSSSCG00000048333	None	up	2.01457
CNVR-8003	ENSSSCG00000048333	Gene_180	ENSSSCG00000048333	None	up	2.01457
CNVR-6396	ENSSSCG00000048333	Gene_180	ENSSSCG00000048333	None	up	2.01457
CNVR-6743	ENSSSCG00000048333	Gene_180	ENSSSCG00000048333	None	up	2.01457
CNVR-1280	ENSSSCG00000048333	Gene_180	ENSSSCG00000048333	None	up	2.01457
CNVR-451	ENSSSCG00000048333	Gene_180	ENSSSCG00000048333	None	up	2.01457
CNVR-784	ENSSSCG00000048333	Gene_180	ENSSSCG00000048333	None	up	2.01457
CNVR-6886	ENSSSCG00000048333	Gene_180	ENSSSCG00000048333	None	up	2.01457
CNVR-5053	ENSSSCG00000048333	Gene_180	ENSSSCG00000048333	None	up	2.01457
CNVR-4012	ENSSSCG00000048333	Gene_180	ENSSSCG00000048333	None	up	2.01457
CNVR-8417	ENSSSCG00000048333	Gene_180	ENSSSCG00000048333	None	up	2.01457
CNVR-8952	ENSSSCG00000013147	Gene_181	FAM111B	FAM111 trypsin like peptidase B [Source:VGNC Symbol;Acc:VGNC:87889]	up	1.66719
CNVR-8997	ENSSSCG00000013147	Gene_181	FAM111B	FAM111 trypsin like peptidase B [Source:VGNC Symbol;Acc:VGNC:87889]	up	1.66719
CNVR-9132	ENSSSCG00000013147	Gene_181	FAM111B	FAM111 trypsin like peptidase B [Source:VGNC Symbol;Acc:VGNC:87889]	up	1.66719
CNVR-7755	ENSSSCG00000013147	Gene_181	FAM111B	FAM111 trypsin like peptidase B [Source:VGNC Symbol;Acc:VGNC:87889]	up	1.66719
CNVR-8003	ENSSSCG00000013147	Gene_181	FAM111B	FAM111 trypsin like peptidase B [Source:VGNC Symbol;Acc:VGNC:87889]	up	1.66719
CNVR-6396	ENSSSCG00000013147	Gene_181	FAM111B	FAM111 trypsin like peptidase B [Source:VGNC Symbol;Acc:VGNC:87889]	up	1.66719
CNVR-6743	ENSSSCG00000013147	Gene_181	FAM111B	FAM111 trypsin like peptidase B [Source:VGNC Symbol;Acc:VGNC:87889]	up	1.66719
CNVR-1280	ENSSSCG00000013147	Gene_181	FAM111B	FAM111 trypsin like peptidase B [Source:VGNC Symbol;Acc:VGNC:87889]	up	1.66719
CNVR-451	ENSSSCG00000013147	Gene_181	FAM111B	FAM111 trypsin like peptidase B [Source:VGNC Symbol;Acc:VGNC:87889]	up	1.66719
CNVR-784	ENSSSCG00000013147	Gene_181	FAM111B	FAM111 trypsin like peptidase B [Source:VGNC Symbol;Acc:VGNC:87889]	up	1.66719
CNVR-6886	ENSSSCG00000013147	Gene_181	FAM111B	FAM111 trypsin like peptidase B [Source:VGNC Symbol;Acc:VGNC:87889]	up	1.66719
CNVR-5053	ENSSSCG00000013147	Gene_181	FAM111B	FAM111 trypsin like peptidase B [Source:VGNC Symbol;Acc:VGNC:87889]	up	1.66719
CNVR-8956	ENSSSCG00000013147	Gene_181	FAM111B	FAM111 trypsin like peptidase B [Source:VGNC Symbol;Acc:VGNC:87889]	up	1.66719
CNVR-8975	ENSSSCG00000013147	Gene_181	FAM111B	FAM111 trypsin like peptidase B [Source:VGNC Symbol;Acc:VGNC:87889]	up	1.66719
CNVR-4012	ENSSSCG00000013147	Gene_181	FAM111B	FAM111 trypsin like peptidase B [Source:VGNC Symbol;Acc:VGNC:87889]	up	1.66719
CNVR-8417	ENSSSCG00000013147	Gene_181	FAM111B	FAM111 trypsin like peptidase B [Source:VGNC Symbol;Acc:VGNC:87889]	up	1.66719
CNVR-6650	ENSSSCG00000048678	Gene_182	ENSSSCG00000048678	None	up	3.14583
CNVR-8939	ENSSSCG00000037158	Gene_183	MTURN	maturin, neural progenitor differentiation regulator homolog [Source:VGNC Symbol;Acc:VGNC:90476]	up	1.31635
CNVR-8997	ENSSSCG00000008413	Gene_184	GPR75	G protein-coupled receptor 75 [Source:VGNC Symbol;Acc:VGNC:88636]	up	3.41977
CNVR-9132	ENSSSCG00000008413	Gene_184	GPR75	G protein-coupled receptor 75 [Source:VGNC Symbol;Acc:VGNC:88636]	up	3.41977
CNVR-784	ENSSSCG00000008413	Gene_184	GPR75	G protein-coupled receptor 75 [Source:VGNC Symbol;Acc:VGNC:88636]	up	3.41977
CNVR-6886	ENSSSCG00000008413	Gene_184	GPR75	G protein-coupled receptor 75 [Source:VGNC Symbol;Acc:VGNC:88636]	up	3.41977
CNVR-5053	ENSSSCG00000008413	Gene_184	GPR75	G protein-coupled receptor 75 [Source:VGNC Symbol;Acc:VGNC:88636]	up	3.41977
CNVR-8952	ENSSSCG00000008413	Gene_184	GPR75	G protein-coupled receptor 75 [Source:VGNC Symbol;Acc:VGNC:88636]	up	3.41977
CNVR-8956	ENSSSCG00000008413	Gene_184	GPR75	G protein-coupled receptor 75 [Source:VGNC Symbol;Acc:VGNC:88636]	up	3.41977
CNVR-8975	ENSSSCG00000008413	Gene_184	GPR75	G protein-coupled receptor 75 [Source:VGNC Symbol;Acc:VGNC:88636]	up	3.41977
CNVR-7755	ENSSSCG00000008413	Gene_184	GPR75	G protein-coupled receptor 75 [Source:VGNC Symbol;Acc:VGNC:88636]	up	3.41977
CNVR-8003	ENSSSCG00000008413	Gene_184	GPR75	G protein-coupled receptor 75 [Source:VGNC Symbol;Acc:VGNC:88636]	up	3.41977
CNVR-4012	ENSSSCG00000008413	Gene_184	GPR75	G protein-coupled receptor 75 [Source:VGNC Symbol;Acc:VGNC:88636]	up	3.41977
CNVR-6396	ENSSSCG00000008413	Gene_184	GPR75	G protein-coupled receptor 75 [Source:VGNC Symbol;Acc:VGNC:88636]	up	3.41977
CNVR-6743	ENSSSCG00000008413	Gene_184	GPR75	G protein-coupled receptor 75 [Source:VGNC Symbol;Acc:VGNC:88636]	up	3.41977
CNVR-1280	ENSSSCG00000008413	Gene_184	GPR75	G protein-coupled receptor 75 [Source:VGNC Symbol;Acc:VGNC:88636]	up	3.41977
CNVR-451	ENSSSCG00000008413	Gene_184	GPR75	G protein-coupled receptor 75 [Source:VGNC Symbol;Acc:VGNC:88636]	up	3.41977
CNVR-8417	ENSSSCG00000008413	Gene_184	GPR75	G protein-coupled receptor 75 [Source:VGNC Symbol;Acc:VGNC:88636]	up	3.41977
CNVR-8952	ENSSSCG00000047647	Gene_185	ENSSSCG00000047647	None	up	6.48467
CNVR-8997	ENSSSCG00000047647	Gene_185	ENSSSCG00000047647	None	up	6.48467
CNVR-9132	ENSSSCG00000047647	Gene_185	ENSSSCG00000047647	None	up	6.48467
CNVR-7755	ENSSSCG00000047647	Gene_185	ENSSSCG00000047647	None	up	6.48467
CNVR-8003	ENSSSCG00000047647	Gene_185	ENSSSCG00000047647	None	up	6.48467
CNVR-6396	ENSSSCG00000047647	Gene_185	ENSSSCG00000047647	None	up	6.48467
CNVR-6743	ENSSSCG00000047647	Gene_185	ENSSSCG00000047647	None	up	6.48467
CNVR-1280	ENSSSCG00000047647	Gene_185	ENSSSCG00000047647	None	up	6.48467
CNVR-451	ENSSSCG00000047647	Gene_185	ENSSSCG00000047647	None	up	6.48467
CNVR-784	ENSSSCG00000047647	Gene_185	ENSSSCG00000047647	None	up	6.48467
CNVR-6886	ENSSSCG00000047647	Gene_185	ENSSSCG00000047647	None	up	6.48467
CNVR-5053	ENSSSCG00000047647	Gene_185	ENSSSCG00000047647	None	up	6.48467
CNVR-8956	ENSSSCG00000047647	Gene_185	ENSSSCG00000047647	None	up	6.48467
CNVR-8975	ENSSSCG00000047647	Gene_185	ENSSSCG00000047647	None	up	6.48467
CNVR-4012	ENSSSCG00000047647	Gene_185	ENSSSCG00000047647	None	up	6.48467
CNVR-8417	ENSSSCG00000047647	Gene_185	ENSSSCG00000047647	None	up	6.48467
CNVR-8956	ENSSSCG00000011713	Gene_186	P2RY12	purinergic receptor P2Y12 [Source:VGNC Symbol;Acc:VGNC:91124]	up	2.12975
CNVR-8975	ENSSSCG00000011713	Gene_186	P2RY12	purinergic receptor P2Y12 [Source:VGNC Symbol;Acc:VGNC:91124]	up	2.12975
CNVR-8997	ENSSSCG00000011713	Gene_186	P2RY12	purinergic receptor P2Y12 [Source:VGNC Symbol;Acc:VGNC:91124]	up	2.12975
CNVR-9132	ENSSSCG00000011713	Gene_186	P2RY12	purinergic receptor P2Y12 [Source:VGNC Symbol;Acc:VGNC:91124]	up	2.12975
CNVR-784	ENSSSCG00000011713	Gene_186	P2RY12	purinergic receptor P2Y12 [Source:VGNC Symbol;Acc:VGNC:91124]	up	2.12975
CNVR-6886	ENSSSCG00000011713	Gene_186	P2RY12	purinergic receptor P2Y12 [Source:VGNC Symbol;Acc:VGNC:91124]	up	2.12975
CNVR-5053	ENSSSCG00000011713	Gene_186	P2RY12	purinergic receptor P2Y12 [Source:VGNC Symbol;Acc:VGNC:91124]	up	2.12975
CNVR-8952	ENSSSCG00000011713	Gene_186	P2RY12	purinergic receptor P2Y12 [Source:VGNC Symbol;Acc:VGNC:91124]	up	2.12975
CNVR-7755	ENSSSCG00000011713	Gene_186	P2RY12	purinergic receptor P2Y12 [Source:VGNC Symbol;Acc:VGNC:91124]	up	2.12975
CNVR-8003	ENSSSCG00000011713	Gene_186	P2RY12	purinergic receptor P2Y12 [Source:VGNC Symbol;Acc:VGNC:91124]	up	2.12975
CNVR-4012	ENSSSCG00000011713	Gene_186	P2RY12	purinergic receptor P2Y12 [Source:VGNC Symbol;Acc:VGNC:91124]	up	2.12975
CNVR-6396	ENSSSCG00000011713	Gene_186	P2RY12	purinergic receptor P2Y12 [Source:VGNC Symbol;Acc:VGNC:91124]	up	2.12975
CNVR-6743	ENSSSCG00000011713	Gene_186	P2RY12	purinergic receptor P2Y12 [Source:VGNC Symbol;Acc:VGNC:91124]	up	2.12975
CNVR-1280	ENSSSCG00000011713	Gene_186	P2RY12	purinergic receptor P2Y12 [Source:VGNC Symbol;Acc:VGNC:91124]	up	2.12975
CNVR-451	ENSSSCG00000011713	Gene_186	P2RY12	purinergic receptor P2Y12 [Source:VGNC Symbol;Acc:VGNC:91124]	up	2.12975
CNVR-8417	ENSSSCG00000011713	Gene_186	P2RY12	purinergic receptor P2Y12 [Source:VGNC Symbol;Acc:VGNC:91124]	up	2.12975
CNVR-8997	ENSSSCG00000037251	Gene_187	ENSSSCG00000037251	None	up	1.72069
CNVR-9132	ENSSSCG00000037251	Gene_187	ENSSSCG00000037251	None	up	1.72069
CNVR-4012	ENSSSCG00000037251	Gene_187	ENSSSCG00000037251	None	up	1.72069
CNVR-784	ENSSSCG00000037251	Gene_187	ENSSSCG00000037251	None	up	1.72069
CNVR-8417	ENSSSCG00000037251	Gene_187	ENSSSCG00000037251	None	up	1.72069
CNVR-6886	ENSSSCG00000037251	Gene_187	ENSSSCG00000037251	None	up	1.72069
CNVR-5053	ENSSSCG00000037251	Gene_187	ENSSSCG00000037251	None	up	1.72069
CNVR-8952	ENSSSCG00000037251	Gene_187	ENSSSCG00000037251	None	up	1.72069
CNVR-8956	ENSSSCG00000037251	Gene_187	ENSSSCG00000037251	None	up	1.72069
CNVR-8975	ENSSSCG00000037251	Gene_187	ENSSSCG00000037251	None	up	1.72069
CNVR-7755	ENSSSCG00000037251	Gene_187	ENSSSCG00000037251	None	up	1.72069
CNVR-8003	ENSSSCG00000037251	Gene_187	ENSSSCG00000037251	None	up	1.72069
CNVR-6396	ENSSSCG00000037251	Gene_187	ENSSSCG00000037251	None	up	1.72069
CNVR-6743	ENSSSCG00000037251	Gene_187	ENSSSCG00000037251	None	up	1.72069
CNVR-1280	ENSSSCG00000037251	Gene_187	ENSSSCG00000037251	None	up	1.72069
CNVR-451	ENSSSCG00000037251	Gene_187	ENSSSCG00000037251	None	up	1.72069
CNVR-8956	ENSSSCG00000046272	Gene_188	ENSSSCG00000046272	None	up	3.90844
CNVR-8975	ENSSSCG00000046272	Gene_188	ENSSSCG00000046272	None	up	3.90844
CNVR-8997	ENSSSCG00000046272	Gene_188	ENSSSCG00000046272	None	up	3.90844
CNVR-9132	ENSSSCG00000046272	Gene_188	ENSSSCG00000046272	None	up	3.90844
CNVR-784	ENSSSCG00000046272	Gene_188	ENSSSCG00000046272	None	up	3.90844
CNVR-6886	ENSSSCG00000046272	Gene_188	ENSSSCG00000046272	None	up	3.90844
CNVR-5053	ENSSSCG00000046272	Gene_188	ENSSSCG00000046272	None	up	3.90844
CNVR-8952	ENSSSCG00000046272	Gene_188	ENSSSCG00000046272	None	up	3.90844
CNVR-7755	ENSSSCG00000046272	Gene_188	ENSSSCG00000046272	None	up	3.90844
CNVR-8003	ENSSSCG00000046272	Gene_188	ENSSSCG00000046272	None	up	3.90844
CNVR-4012	ENSSSCG00000046272	Gene_188	ENSSSCG00000046272	None	up	3.90844
CNVR-6396	ENSSSCG00000046272	Gene_188	ENSSSCG00000046272	None	up	3.90844
CNVR-6743	ENSSSCG00000046272	Gene_188	ENSSSCG00000046272	None	up	3.90844
CNVR-1280	ENSSSCG00000046272	Gene_188	ENSSSCG00000046272	None	up	3.90844
CNVR-451	ENSSSCG00000046272	Gene_188	ENSSSCG00000046272	None	up	3.90844
CNVR-8417	ENSSSCG00000046272	Gene_188	ENSSSCG00000046272	None	up	3.90844
CNVR-8939	ENSSSCG00000041636	Gene_189	ENSSSCG00000041636	None	up	1.78833
CNVR-8952	ENSSSCG00000045183	Gene_190	ENSSSCG00000045183	None	up	2.17236
CNVR-8997	ENSSSCG00000045183	Gene_190	ENSSSCG00000045183	None	up	2.17236
CNVR-9132	ENSSSCG00000045183	Gene_190	ENSSSCG00000045183	None	up	2.17236
CNVR-7755	ENSSSCG00000045183	Gene_190	ENSSSCG00000045183	None	up	2.17236
CNVR-8003	ENSSSCG00000045183	Gene_190	ENSSSCG00000045183	None	up	2.17236
CNVR-6396	ENSSSCG00000045183	Gene_190	ENSSSCG00000045183	None	up	2.17236
CNVR-6743	ENSSSCG00000045183	Gene_190	ENSSSCG00000045183	None	up	2.17236
CNVR-1280	ENSSSCG00000045183	Gene_190	ENSSSCG00000045183	None	up	2.17236
CNVR-451	ENSSSCG00000045183	Gene_190	ENSSSCG00000045183	None	up	2.17236
CNVR-784	ENSSSCG00000045183	Gene_190	ENSSSCG00000045183	None	up	2.17236
CNVR-6886	ENSSSCG00000045183	Gene_190	ENSSSCG00000045183	None	up	2.17236
CNVR-5053	ENSSSCG00000045183	Gene_190	ENSSSCG00000045183	None	up	2.17236
CNVR-8956	ENSSSCG00000045183	Gene_190	ENSSSCG00000045183	None	up	2.17236
CNVR-8975	ENSSSCG00000045183	Gene_190	ENSSSCG00000045183	None	up	2.17236
CNVR-4012	ENSSSCG00000045183	Gene_190	ENSSSCG00000045183	None	up	2.17236
CNVR-8417	ENSSSCG00000045183	Gene_190	ENSSSCG00000045183	None	up	2.17236
CNVR-8997	ENSSSCG00000051473	Gene_191	ENSSSCG00000051473	None	up	1.86779
CNVR-9132	ENSSSCG00000051473	Gene_191	ENSSSCG00000051473	None	up	1.86779
CNVR-4012	ENSSSCG00000051473	Gene_191	ENSSSCG00000051473	None	up	1.86779
CNVR-784	ENSSSCG00000051473	Gene_191	ENSSSCG00000051473	None	up	1.86779
CNVR-8417	ENSSSCG00000051473	Gene_191	ENSSSCG00000051473	None	up	1.86779
CNVR-6886	ENSSSCG00000051473	Gene_191	ENSSSCG00000051473	None	up	1.86779
CNVR-5053	ENSSSCG00000051473	Gene_191	ENSSSCG00000051473	None	up	1.86779
CNVR-8952	ENSSSCG00000051473	Gene_191	ENSSSCG00000051473	None	up	1.86779
CNVR-8956	ENSSSCG00000051473	Gene_191	ENSSSCG00000051473	None	up	1.86779
CNVR-8975	ENSSSCG00000051473	Gene_191	ENSSSCG00000051473	None	up	1.86779
CNVR-7755	ENSSSCG00000051473	Gene_191	ENSSSCG00000051473	None	up	1.86779
CNVR-8003	ENSSSCG00000051473	Gene_191	ENSSSCG00000051473	None	up	1.86779
CNVR-6396	ENSSSCG00000051473	Gene_191	ENSSSCG00000051473	None	up	1.86779
CNVR-6743	ENSSSCG00000051473	Gene_191	ENSSSCG00000051473	None	up	1.86779
CNVR-1280	ENSSSCG00000051473	Gene_191	ENSSSCG00000051473	None	up	1.86779
CNVR-451	ENSSSCG00000051473	Gene_191	ENSSSCG00000051473	None	up	1.86779
CNVR-8939	ENSSSCG00000010640	Gene_192	NRAP	nebulin related anchoring protein [Source:VGNC Symbol;Acc:VGNC:90888]	up	1.28722
CNVR-8952	ENSSSCG00000026051	Gene_193	ENSSSCG00000026051	None	up	4.25651
CNVR-8956	ENSSSCG00000026051	Gene_193	ENSSSCG00000026051	None	up	4.25651
CNVR-8975	ENSSSCG00000026051	Gene_193	ENSSSCG00000026051	None	up	4.25651
CNVR-8997	ENSSSCG00000026051	Gene_193	ENSSSCG00000026051	None	up	4.25651
CNVR-9132	ENSSSCG00000026051	Gene_193	ENSSSCG00000026051	None	up	4.25651
CNVR-7755	ENSSSCG00000026051	Gene_193	ENSSSCG00000026051	None	up	4.25651
CNVR-8003	ENSSSCG00000026051	Gene_193	ENSSSCG00000026051	None	up	4.25651
CNVR-6396	ENSSSCG00000026051	Gene_193	ENSSSCG00000026051	None	up	4.25651
CNVR-6743	ENSSSCG00000026051	Gene_193	ENSSSCG00000026051	None	up	4.25651
CNVR-1280	ENSSSCG00000026051	Gene_193	ENSSSCG00000026051	None	up	4.25651
CNVR-451	ENSSSCG00000026051	Gene_193	ENSSSCG00000026051	None	up	4.25651
CNVR-784	ENSSSCG00000026051	Gene_193	ENSSSCG00000026051	None	up	4.25651
CNVR-6886	ENSSSCG00000026051	Gene_193	ENSSSCG00000026051	None	up	4.25651
CNVR-5053	ENSSSCG00000026051	Gene_193	ENSSSCG00000026051	None	up	4.25651
CNVR-4012	ENSSSCG00000026051	Gene_193	ENSSSCG00000026051	None	up	4.25651
CNVR-8417	ENSSSCG00000026051	Gene_193	ENSSSCG00000026051	None	up	4.25651
CNVR-8939	ENSSSCG00000015277	Gene_194	SOX13	SRY-box transcription factor 13 [Source:VGNC Symbol;Acc:VGNC:93352]	up	1.35078
CNVR-8939	ENSSSCG00000041920	Gene_195	ENSSSCG00000041920	None	up	3.42286
CNVR-8939	ENSSSCG00000051509	Gene_196	ENSSSCG00000051509	None	up	2.60825
CNVR-6650	ENSSSCG00000036878	Gene_197	ENSSSCG00000036878	None	up	3.79819
CNVR-4012	ENSSSCG00000024633	Gene_198	JAKMIP3	Janus kinase and microtubule interacting protein 3 [Source:VGNC Symbol;Acc:VGNC:89275]	up	1.57337
CNVR-8417	ENSSSCG00000024633	Gene_198	JAKMIP3	Janus kinase and microtubule interacting protein 3 [Source:VGNC Symbol;Acc:VGNC:89275]	up	1.57337
CNVR-8952	ENSSSCG00000024633	Gene_198	JAKMIP3	Janus kinase and microtubule interacting protein 3 [Source:VGNC Symbol;Acc:VGNC:89275]	up	1.57337
CNVR-8956	ENSSSCG00000024633	Gene_198	JAKMIP3	Janus kinase and microtubule interacting protein 3 [Source:VGNC Symbol;Acc:VGNC:89275]	up	1.57337
CNVR-8975	ENSSSCG00000024633	Gene_198	JAKMIP3	Janus kinase and microtubule interacting protein 3 [Source:VGNC Symbol;Acc:VGNC:89275]	up	1.57337
CNVR-8997	ENSSSCG00000024633	Gene_198	JAKMIP3	Janus kinase and microtubule interacting protein 3 [Source:VGNC Symbol;Acc:VGNC:89275]	up	1.57337
CNVR-9132	ENSSSCG00000024633	Gene_198	JAKMIP3	Janus kinase and microtubule interacting protein 3 [Source:VGNC Symbol;Acc:VGNC:89275]	up	1.57337
CNVR-7755	ENSSSCG00000024633	Gene_198	JAKMIP3	Janus kinase and microtubule interacting protein 3 [Source:VGNC Symbol;Acc:VGNC:89275]	up	1.57337
CNVR-8003	ENSSSCG00000024633	Gene_198	JAKMIP3	Janus kinase and microtubule interacting protein 3 [Source:VGNC Symbol;Acc:VGNC:89275]	up	1.57337
CNVR-6396	ENSSSCG00000024633	Gene_198	JAKMIP3	Janus kinase and microtubule interacting protein 3 [Source:VGNC Symbol;Acc:VGNC:89275]	up	1.57337
CNVR-6743	ENSSSCG00000024633	Gene_198	JAKMIP3	Janus kinase and microtubule interacting protein 3 [Source:VGNC Symbol;Acc:VGNC:89275]	up	1.57337
CNVR-1280	ENSSSCG00000024633	Gene_198	JAKMIP3	Janus kinase and microtubule interacting protein 3 [Source:VGNC Symbol;Acc:VGNC:89275]	up	1.57337
CNVR-451	ENSSSCG00000024633	Gene_198	JAKMIP3	Janus kinase and microtubule interacting protein 3 [Source:VGNC Symbol;Acc:VGNC:89275]	up	1.57337
CNVR-784	ENSSSCG00000024633	Gene_198	JAKMIP3	Janus kinase and microtubule interacting protein 3 [Source:VGNC Symbol;Acc:VGNC:89275]	up	1.57337
CNVR-6886	ENSSSCG00000024633	Gene_198	JAKMIP3	Janus kinase and microtubule interacting protein 3 [Source:VGNC Symbol;Acc:VGNC:89275]	up	1.57337
CNVR-5053	ENSSSCG00000024633	Gene_198	JAKMIP3	Janus kinase and microtubule interacting protein 3 [Source:VGNC Symbol;Acc:VGNC:89275]	up	1.57337
CNVR-8952	ENSSSCG00000032475	Gene_199	CEP44	centrosomal protein 44 [Source:VGNC Symbol;Acc:VGNC:86571]	up	1.97605
CNVR-8997	ENSSSCG00000032475	Gene_199	CEP44	centrosomal protein 44 [Source:VGNC Symbol;Acc:VGNC:86571]	up	1.97605
CNVR-9132	ENSSSCG00000032475	Gene_199	CEP44	centrosomal protein 44 [Source:VGNC Symbol;Acc:VGNC:86571]	up	1.97605
CNVR-7755	ENSSSCG00000032475	Gene_199	CEP44	centrosomal protein 44 [Source:VGNC Symbol;Acc:VGNC:86571]	up	1.97605
CNVR-8003	ENSSSCG00000032475	Gene_199	CEP44	centrosomal protein 44 [Source:VGNC Symbol;Acc:VGNC:86571]	up	1.97605
CNVR-6396	ENSSSCG00000032475	Gene_199	CEP44	centrosomal protein 44 [Source:VGNC Symbol;Acc:VGNC:86571]	up	1.97605
CNVR-6743	ENSSSCG00000032475	Gene_199	CEP44	centrosomal protein 44 [Source:VGNC Symbol;Acc:VGNC:86571]	up	1.97605
CNVR-1280	ENSSSCG00000032475	Gene_199	CEP44	centrosomal protein 44 [Source:VGNC Symbol;Acc:VGNC:86571]	up	1.97605
CNVR-451	ENSSSCG00000032475	Gene_199	CEP44	centrosomal protein 44 [Source:VGNC Symbol;Acc:VGNC:86571]	up	1.97605
CNVR-784	ENSSSCG00000032475	Gene_199	CEP44	centrosomal protein 44 [Source:VGNC Symbol;Acc:VGNC:86571]	up	1.97605
CNVR-6886	ENSSSCG00000032475	Gene_199	CEP44	centrosomal protein 44 [Source:VGNC Symbol;Acc:VGNC:86571]	up	1.97605
CNVR-5053	ENSSSCG00000032475	Gene_199	CEP44	centrosomal protein 44 [Source:VGNC Symbol;Acc:VGNC:86571]	up	1.97605
CNVR-4012	ENSSSCG00000032475	Gene_199	CEP44	centrosomal protein 44 [Source:VGNC Symbol;Acc:VGNC:86571]	up	1.97605
CNVR-8417	ENSSSCG00000032475	Gene_199	CEP44	centrosomal protein 44 [Source:VGNC Symbol;Acc:VGNC:86571]	up	1.97605
CNVR-8956	ENSSSCG00000032475	Gene_199	CEP44	centrosomal protein 44 [Source:VGNC Symbol;Acc:VGNC:86571]	up	1.97605
CNVR-8975	ENSSSCG00000032475	Gene_199	CEP44	centrosomal protein 44 [Source:VGNC Symbol;Acc:VGNC:86571]	up	1.97605
CNVR-8939	ENSSSCG00000050133	Gene_200	ENSSSCG00000050133	None	up	4.31516
CNVR-8939	ENSSSCG00000050338	Gene_201	ENSSSCG00000050338	None	up	4.31516
CNVR-8997	ENSSSCG00000005298	Gene_202	C9orf131	chromosome 1 C9orf131 homolog [Source:VGNC Symbol;Acc:VGNC:85970]	up	1.03243
CNVR-9132	ENSSSCG00000005298	Gene_202	C9orf131	chromosome 1 C9orf131 homolog [Source:VGNC Symbol;Acc:VGNC:85970]	up	1.03243
CNVR-784	ENSSSCG00000005298	Gene_202	C9orf131	chromosome 1 C9orf131 homolog [Source:VGNC Symbol;Acc:VGNC:85970]	up	1.03243
CNVR-6886	ENSSSCG00000005298	Gene_202	C9orf131	chromosome 1 C9orf131 homolog [Source:VGNC Symbol;Acc:VGNC:85970]	up	1.03243
CNVR-5053	ENSSSCG00000005298	Gene_202	C9orf131	chromosome 1 C9orf131 homolog [Source:VGNC Symbol;Acc:VGNC:85970]	up	1.03243
CNVR-8952	ENSSSCG00000005298	Gene_202	C9orf131	chromosome 1 C9orf131 homolog [Source:VGNC Symbol;Acc:VGNC:85970]	up	1.03243
CNVR-8956	ENSSSCG00000005298	Gene_202	C9orf131	chromosome 1 C9orf131 homolog [Source:VGNC Symbol;Acc:VGNC:85970]	up	1.03243
CNVR-8975	ENSSSCG00000005298	Gene_202	C9orf131	chromosome 1 C9orf131 homolog [Source:VGNC Symbol;Acc:VGNC:85970]	up	1.03243
CNVR-7755	ENSSSCG00000005298	Gene_202	C9orf131	chromosome 1 C9orf131 homolog [Source:VGNC Symbol;Acc:VGNC:85970]	up	1.03243
CNVR-8003	ENSSSCG00000005298	Gene_202	C9orf131	chromosome 1 C9orf131 homolog [Source:VGNC Symbol;Acc:VGNC:85970]	up	1.03243
CNVR-6396	ENSSSCG00000005298	Gene_202	C9orf131	chromosome 1 C9orf131 homolog [Source:VGNC Symbol;Acc:VGNC:85970]	up	1.03243
CNVR-6743	ENSSSCG00000005298	Gene_202	C9orf131	chromosome 1 C9orf131 homolog [Source:VGNC Symbol;Acc:VGNC:85970]	up	1.03243
CNVR-1280	ENSSSCG00000005298	Gene_202	C9orf131	chromosome 1 C9orf131 homolog [Source:VGNC Symbol;Acc:VGNC:85970]	up	1.03243
CNVR-451	ENSSSCG00000005298	Gene_202	C9orf131	chromosome 1 C9orf131 homolog [Source:VGNC Symbol;Acc:VGNC:85970]	up	1.03243
CNVR-4012	ENSSSCG00000005298	Gene_202	C9orf131	chromosome 1 C9orf131 homolog [Source:VGNC Symbol;Acc:VGNC:85970]	up	1.03243
CNVR-8417	ENSSSCG00000005298	Gene_202	C9orf131	chromosome 1 C9orf131 homolog [Source:VGNC Symbol;Acc:VGNC:85970]	up	1.03243
CNVR-8939	ENSSSCG00000039585	Gene_203	ENSSSCG00000039585	None	up	4.69075
CNVR-8952	ENSSSCG00000006799	Gene_204	LRIF1	ligand dependent nuclear receptor interacting factor 1 [Source:VGNC Symbol;Acc:VGNC:89809]	up	2.26059
CNVR-8997	ENSSSCG00000006799	Gene_204	LRIF1	ligand dependent nuclear receptor interacting factor 1 [Source:VGNC Symbol;Acc:VGNC:89809]	up	2.26059
CNVR-9132	ENSSSCG00000006799	Gene_204	LRIF1	ligand dependent nuclear receptor interacting factor 1 [Source:VGNC Symbol;Acc:VGNC:89809]	up	2.26059
CNVR-7755	ENSSSCG00000006799	Gene_204	LRIF1	ligand dependent nuclear receptor interacting factor 1 [Source:VGNC Symbol;Acc:VGNC:89809]	up	2.26059
CNVR-8003	ENSSSCG00000006799	Gene_204	LRIF1	ligand dependent nuclear receptor interacting factor 1 [Source:VGNC Symbol;Acc:VGNC:89809]	up	2.26059
CNVR-4012	ENSSSCG00000006799	Gene_204	LRIF1	ligand dependent nuclear receptor interacting factor 1 [Source:VGNC Symbol;Acc:VGNC:89809]	up	2.26059
CNVR-6396	ENSSSCG00000006799	Gene_204	LRIF1	ligand dependent nuclear receptor interacting factor 1 [Source:VGNC Symbol;Acc:VGNC:89809]	up	2.26059
CNVR-6743	ENSSSCG00000006799	Gene_204	LRIF1	ligand dependent nuclear receptor interacting factor 1 [Source:VGNC Symbol;Acc:VGNC:89809]	up	2.26059
CNVR-1280	ENSSSCG00000006799	Gene_204	LRIF1	ligand dependent nuclear receptor interacting factor 1 [Source:VGNC Symbol;Acc:VGNC:89809]	up	2.26059
CNVR-451	ENSSSCG00000006799	Gene_204	LRIF1	ligand dependent nuclear receptor interacting factor 1 [Source:VGNC Symbol;Acc:VGNC:89809]	up	2.26059
CNVR-784	ENSSSCG00000006799	Gene_204	LRIF1	ligand dependent nuclear receptor interacting factor 1 [Source:VGNC Symbol;Acc:VGNC:89809]	up	2.26059
CNVR-8417	ENSSSCG00000006799	Gene_204	LRIF1	ligand dependent nuclear receptor interacting factor 1 [Source:VGNC Symbol;Acc:VGNC:89809]	up	2.26059
CNVR-6886	ENSSSCG00000006799	Gene_204	LRIF1	ligand dependent nuclear receptor interacting factor 1 [Source:VGNC Symbol;Acc:VGNC:89809]	up	2.26059
CNVR-5053	ENSSSCG00000006799	Gene_204	LRIF1	ligand dependent nuclear receptor interacting factor 1 [Source:VGNC Symbol;Acc:VGNC:89809]	up	2.26059
CNVR-8956	ENSSSCG00000006799	Gene_204	LRIF1	ligand dependent nuclear receptor interacting factor 1 [Source:VGNC Symbol;Acc:VGNC:89809]	up	2.26059
CNVR-8975	ENSSSCG00000006799	Gene_204	LRIF1	ligand dependent nuclear receptor interacting factor 1 [Source:VGNC Symbol;Acc:VGNC:89809]	up	2.26059
CNVR-8952	ENSSSCG00000030616	Gene_205	RESF1	retroelement silencing factor 1 [Source:VGNC Symbol;Acc:VGNC:92219]	up	2.38761
CNVR-8997	ENSSSCG00000030616	Gene_205	RESF1	retroelement silencing factor 1 [Source:VGNC Symbol;Acc:VGNC:92219]	up	2.38761
CNVR-9132	ENSSSCG00000030616	Gene_205	RESF1	retroelement silencing factor 1 [Source:VGNC Symbol;Acc:VGNC:92219]	up	2.38761
CNVR-7755	ENSSSCG00000030616	Gene_205	RESF1	retroelement silencing factor 1 [Source:VGNC Symbol;Acc:VGNC:92219]	up	2.38761
CNVR-8003	ENSSSCG00000030616	Gene_205	RESF1	retroelement silencing factor 1 [Source:VGNC Symbol;Acc:VGNC:92219]	up	2.38761
CNVR-4012	ENSSSCG00000030616	Gene_205	RESF1	retroelement silencing factor 1 [Source:VGNC Symbol;Acc:VGNC:92219]	up	2.38761
CNVR-6396	ENSSSCG00000030616	Gene_205	RESF1	retroelement silencing factor 1 [Source:VGNC Symbol;Acc:VGNC:92219]	up	2.38761
CNVR-6743	ENSSSCG00000030616	Gene_205	RESF1	retroelement silencing factor 1 [Source:VGNC Symbol;Acc:VGNC:92219]	up	2.38761
CNVR-1280	ENSSSCG00000030616	Gene_205	RESF1	retroelement silencing factor 1 [Source:VGNC Symbol;Acc:VGNC:92219]	up	2.38761
CNVR-451	ENSSSCG00000030616	Gene_205	RESF1	retroelement silencing factor 1 [Source:VGNC Symbol;Acc:VGNC:92219]	up	2.38761
CNVR-784	ENSSSCG00000030616	Gene_205	RESF1	retroelement silencing factor 1 [Source:VGNC Symbol;Acc:VGNC:92219]	up	2.38761
CNVR-8417	ENSSSCG00000030616	Gene_205	RESF1	retroelement silencing factor 1 [Source:VGNC Symbol;Acc:VGNC:92219]	up	2.38761
CNVR-6886	ENSSSCG00000030616	Gene_205	RESF1	retroelement silencing factor 1 [Source:VGNC Symbol;Acc:VGNC:92219]	up	2.38761
CNVR-5053	ENSSSCG00000030616	Gene_205	RESF1	retroelement silencing factor 1 [Source:VGNC Symbol;Acc:VGNC:92219]	up	2.38761
CNVR-8956	ENSSSCG00000030616	Gene_205	RESF1	retroelement silencing factor 1 [Source:VGNC Symbol;Acc:VGNC:92219]	up	2.38761
CNVR-8975	ENSSSCG00000030616	Gene_205	RESF1	retroelement silencing factor 1 [Source:VGNC Symbol;Acc:VGNC:92219]	up	2.38761
CNVR-8939	ENSSSCG00000015039	Gene_206	BCO2	beta-carotene oxygenase 2 [Source:VGNC Symbol;Acc:VGNC:85790]	up	1.48315
CNVR-8956	ENSSSCG00000043302	Gene_207	ENSSSCG00000043302	None	up	5.29087
CNVR-8975	ENSSSCG00000043302	Gene_207	ENSSSCG00000043302	None	up	5.29087
CNVR-4012	ENSSSCG00000043302	Gene_207	ENSSSCG00000043302	None	up	5.29087
CNVR-8417	ENSSSCG00000043302	Gene_207	ENSSSCG00000043302	None	up	5.29087
CNVR-8952	ENSSSCG00000043302	Gene_207	ENSSSCG00000043302	None	up	5.29087
CNVR-8997	ENSSSCG00000043302	Gene_207	ENSSSCG00000043302	None	up	5.29087
CNVR-9132	ENSSSCG00000043302	Gene_207	ENSSSCG00000043302	None	up	5.29087
CNVR-7755	ENSSSCG00000043302	Gene_207	ENSSSCG00000043302	None	up	5.29087
CNVR-8003	ENSSSCG00000043302	Gene_207	ENSSSCG00000043302	None	up	5.29087
CNVR-6396	ENSSSCG00000043302	Gene_207	ENSSSCG00000043302	None	up	5.29087
CNVR-6743	ENSSSCG00000043302	Gene_207	ENSSSCG00000043302	None	up	5.29087
CNVR-1280	ENSSSCG00000043302	Gene_207	ENSSSCG00000043302	None	up	5.29087
CNVR-451	ENSSSCG00000043302	Gene_207	ENSSSCG00000043302	None	up	5.29087
CNVR-784	ENSSSCG00000043302	Gene_207	ENSSSCG00000043302	None	up	5.29087
CNVR-6886	ENSSSCG00000043302	Gene_207	ENSSSCG00000043302	None	up	5.29087
CNVR-5053	ENSSSCG00000043302	Gene_207	ENSSSCG00000043302	None	up	5.29087
CNVR-8997	ENSSSCG00000011000	Gene_208	DNAJA1	DnaJ heat shock protein family (Hsp40) member A1 [Source:VGNC Symbol;Acc:VGNC:108270]	up	1.83579
CNVR-9132	ENSSSCG00000011000	Gene_208	DNAJA1	DnaJ heat shock protein family (Hsp40) member A1 [Source:VGNC Symbol;Acc:VGNC:108270]	up	1.83579
CNVR-784	ENSSSCG00000011000	Gene_208	DNAJA1	DnaJ heat shock protein family (Hsp40) member A1 [Source:VGNC Symbol;Acc:VGNC:108270]	up	1.83579
CNVR-6886	ENSSSCG00000011000	Gene_208	DNAJA1	DnaJ heat shock protein family (Hsp40) member A1 [Source:VGNC Symbol;Acc:VGNC:108270]	up	1.83579
CNVR-5053	ENSSSCG00000011000	Gene_208	DNAJA1	DnaJ heat shock protein family (Hsp40) member A1 [Source:VGNC Symbol;Acc:VGNC:108270]	up	1.83579
CNVR-8952	ENSSSCG00000011000	Gene_208	DNAJA1	DnaJ heat shock protein family (Hsp40) member A1 [Source:VGNC Symbol;Acc:VGNC:108270]	up	1.83579
CNVR-7755	ENSSSCG00000011000	Gene_208	DNAJA1	DnaJ heat shock protein family (Hsp40) member A1 [Source:VGNC Symbol;Acc:VGNC:108270]	up	1.83579
CNVR-8003	ENSSSCG00000011000	Gene_208	DNAJA1	DnaJ heat shock protein family (Hsp40) member A1 [Source:VGNC Symbol;Acc:VGNC:108270]	up	1.83579
CNVR-4012	ENSSSCG00000011000	Gene_208	DNAJA1	DnaJ heat shock protein family (Hsp40) member A1 [Source:VGNC Symbol;Acc:VGNC:108270]	up	1.83579
CNVR-6396	ENSSSCG00000011000	Gene_208	DNAJA1	DnaJ heat shock protein family (Hsp40) member A1 [Source:VGNC Symbol;Acc:VGNC:108270]	up	1.83579
CNVR-6743	ENSSSCG00000011000	Gene_208	DNAJA1	DnaJ heat shock protein family (Hsp40) member A1 [Source:VGNC Symbol;Acc:VGNC:108270]	up	1.83579
CNVR-1280	ENSSSCG00000011000	Gene_208	DNAJA1	DnaJ heat shock protein family (Hsp40) member A1 [Source:VGNC Symbol;Acc:VGNC:108270]	up	1.83579
CNVR-451	ENSSSCG00000011000	Gene_208	DNAJA1	DnaJ heat shock protein family (Hsp40) member A1 [Source:VGNC Symbol;Acc:VGNC:108270]	up	1.83579
CNVR-8417	ENSSSCG00000011000	Gene_208	DNAJA1	DnaJ heat shock protein family (Hsp40) member A1 [Source:VGNC Symbol;Acc:VGNC:108270]	up	1.83579
CNVR-8956	ENSSSCG00000011000	Gene_208	DNAJA1	DnaJ heat shock protein family (Hsp40) member A1 [Source:VGNC Symbol;Acc:VGNC:108270]	up	1.83579
CNVR-8975	ENSSSCG00000011000	Gene_208	DNAJA1	DnaJ heat shock protein family (Hsp40) member A1 [Source:VGNC Symbol;Acc:VGNC:108270]	up	1.83579
CNVR-8952	ENSSSCG00000005683	Gene_209	ENSSSCG00000005683	None	up	1.43539
CNVR-8956	ENSSSCG00000005683	Gene_209	ENSSSCG00000005683	None	up	1.43539
CNVR-8975	ENSSSCG00000005683	Gene_209	ENSSSCG00000005683	None	up	1.43539
CNVR-8997	ENSSSCG00000005683	Gene_209	ENSSSCG00000005683	None	up	1.43539
CNVR-9132	ENSSSCG00000005683	Gene_209	ENSSSCG00000005683	None	up	1.43539
CNVR-7755	ENSSSCG00000005683	Gene_209	ENSSSCG00000005683	None	up	1.43539
CNVR-8003	ENSSSCG00000005683	Gene_209	ENSSSCG00000005683	None	up	1.43539
CNVR-4012	ENSSSCG00000005683	Gene_209	ENSSSCG00000005683	None	up	1.43539
CNVR-6396	ENSSSCG00000005683	Gene_209	ENSSSCG00000005683	None	up	1.43539
CNVR-6743	ENSSSCG00000005683	Gene_209	ENSSSCG00000005683	None	up	1.43539
CNVR-1280	ENSSSCG00000005683	Gene_209	ENSSSCG00000005683	None	up	1.43539
CNVR-451	ENSSSCG00000005683	Gene_209	ENSSSCG00000005683	None	up	1.43539
CNVR-784	ENSSSCG00000005683	Gene_209	ENSSSCG00000005683	None	up	1.43539
CNVR-8417	ENSSSCG00000005683	Gene_209	ENSSSCG00000005683	None	up	1.43539
CNVR-6886	ENSSSCG00000005683	Gene_209	ENSSSCG00000005683	None	up	1.43539
CNVR-5053	ENSSSCG00000005683	Gene_209	ENSSSCG00000005683	None	up	1.43539
CNVR-8952	ENSSSCG00000002452	Gene_210	LGMN	legumain [Source:VGNC Symbol;Acc:VGNC:89702]	up	1.89134
CNVR-8997	ENSSSCG00000002452	Gene_210	LGMN	legumain [Source:VGNC Symbol;Acc:VGNC:89702]	up	1.89134
CNVR-9132	ENSSSCG00000002452	Gene_210	LGMN	legumain [Source:VGNC Symbol;Acc:VGNC:89702]	up	1.89134
CNVR-7755	ENSSSCG00000002452	Gene_210	LGMN	legumain [Source:VGNC Symbol;Acc:VGNC:89702]	up	1.89134
CNVR-8003	ENSSSCG00000002452	Gene_210	LGMN	legumain [Source:VGNC Symbol;Acc:VGNC:89702]	up	1.89134
CNVR-6396	ENSSSCG00000002452	Gene_210	LGMN	legumain [Source:VGNC Symbol;Acc:VGNC:89702]	up	1.89134
CNVR-6743	ENSSSCG00000002452	Gene_210	LGMN	legumain [Source:VGNC Symbol;Acc:VGNC:89702]	up	1.89134
CNVR-1280	ENSSSCG00000002452	Gene_210	LGMN	legumain [Source:VGNC Symbol;Acc:VGNC:89702]	up	1.89134
CNVR-451	ENSSSCG00000002452	Gene_210	LGMN	legumain [Source:VGNC Symbol;Acc:VGNC:89702]	up	1.89134
CNVR-784	ENSSSCG00000002452	Gene_210	LGMN	legumain [Source:VGNC Symbol;Acc:VGNC:89702]	up	1.89134
CNVR-6886	ENSSSCG00000002452	Gene_210	LGMN	legumain [Source:VGNC Symbol;Acc:VGNC:89702]	up	1.89134
CNVR-5053	ENSSSCG00000002452	Gene_210	LGMN	legumain [Source:VGNC Symbol;Acc:VGNC:89702]	up	1.89134
CNVR-8956	ENSSSCG00000002452	Gene_210	LGMN	legumain [Source:VGNC Symbol;Acc:VGNC:89702]	up	1.89134
CNVR-8975	ENSSSCG00000002452	Gene_210	LGMN	legumain [Source:VGNC Symbol;Acc:VGNC:89702]	up	1.89134
CNVR-4012	ENSSSCG00000002452	Gene_210	LGMN	legumain [Source:VGNC Symbol;Acc:VGNC:89702]	up	1.89134
CNVR-8417	ENSSSCG00000002452	Gene_210	LGMN	legumain [Source:VGNC Symbol;Acc:VGNC:89702]	up	1.89134
CNVR-8997	ENSSSCG00000002449	Gene_211	NDUFB1	NADH:ubiquinone oxidoreductase subunit B1 [Source:HGNC Symbol;Acc:HGNC:7695]	up	4.52754
CNVR-9132	ENSSSCG00000002449	Gene_211	NDUFB1	NADH:ubiquinone oxidoreductase subunit B1 [Source:HGNC Symbol;Acc:HGNC:7695]	up	4.52754
CNVR-784	ENSSSCG00000002449	Gene_211	NDUFB1	NADH:ubiquinone oxidoreductase subunit B1 [Source:HGNC Symbol;Acc:HGNC:7695]	up	4.52754
CNVR-6886	ENSSSCG00000002449	Gene_211	NDUFB1	NADH:ubiquinone oxidoreductase subunit B1 [Source:HGNC Symbol;Acc:HGNC:7695]	up	4.52754
CNVR-5053	ENSSSCG00000002449	Gene_211	NDUFB1	NADH:ubiquinone oxidoreductase subunit B1 [Source:HGNC Symbol;Acc:HGNC:7695]	up	4.52754
CNVR-8952	ENSSSCG00000002449	Gene_211	NDUFB1	NADH:ubiquinone oxidoreductase subunit B1 [Source:HGNC Symbol;Acc:HGNC:7695]	up	4.52754
CNVR-8956	ENSSSCG00000002449	Gene_211	NDUFB1	NADH:ubiquinone oxidoreductase subunit B1 [Source:HGNC Symbol;Acc:HGNC:7695]	up	4.52754
CNVR-8975	ENSSSCG00000002449	Gene_211	NDUFB1	NADH:ubiquinone oxidoreductase subunit B1 [Source:HGNC Symbol;Acc:HGNC:7695]	up	4.52754
CNVR-7755	ENSSSCG00000002449	Gene_211	NDUFB1	NADH:ubiquinone oxidoreductase subunit B1 [Source:HGNC Symbol;Acc:HGNC:7695]	up	4.52754
CNVR-8003	ENSSSCG00000002449	Gene_211	NDUFB1	NADH:ubiquinone oxidoreductase subunit B1 [Source:HGNC Symbol;Acc:HGNC:7695]	up	4.52754
CNVR-4012	ENSSSCG00000002449	Gene_211	NDUFB1	NADH:ubiquinone oxidoreductase subunit B1 [Source:HGNC Symbol;Acc:HGNC:7695]	up	4.52754
CNVR-6396	ENSSSCG00000002449	Gene_211	NDUFB1	NADH:ubiquinone oxidoreductase subunit B1 [Source:HGNC Symbol;Acc:HGNC:7695]	up	4.52754
CNVR-6743	ENSSSCG00000002449	Gene_211	NDUFB1	NADH:ubiquinone oxidoreductase subunit B1 [Source:HGNC Symbol;Acc:HGNC:7695]	up	4.52754
CNVR-1280	ENSSSCG00000002449	Gene_211	NDUFB1	NADH:ubiquinone oxidoreductase subunit B1 [Source:HGNC Symbol;Acc:HGNC:7695]	up	4.52754
CNVR-451	ENSSSCG00000002449	Gene_211	NDUFB1	NADH:ubiquinone oxidoreductase subunit B1 [Source:HGNC Symbol;Acc:HGNC:7695]	up	4.52754
CNVR-8417	ENSSSCG00000002449	Gene_211	NDUFB1	NADH:ubiquinone oxidoreductase subunit B1 [Source:HGNC Symbol;Acc:HGNC:7695]	up	4.52754
CNVR-8952	ENSSSCG00000049546	Gene_212	ENSSSCG00000049546	None	up	2.75346
CNVR-8956	ENSSSCG00000049546	Gene_212	ENSSSCG00000049546	None	up	2.75346
CNVR-8975	ENSSSCG00000049546	Gene_212	ENSSSCG00000049546	None	up	2.75346
CNVR-8997	ENSSSCG00000049546	Gene_212	ENSSSCG00000049546	None	up	2.75346
CNVR-9132	ENSSSCG00000049546	Gene_212	ENSSSCG00000049546	None	up	2.75346
CNVR-7755	ENSSSCG00000049546	Gene_212	ENSSSCG00000049546	None	up	2.75346
CNVR-8003	ENSSSCG00000049546	Gene_212	ENSSSCG00000049546	None	up	2.75346
CNVR-4012	ENSSSCG00000049546	Gene_212	ENSSSCG00000049546	None	up	2.75346
CNVR-6396	ENSSSCG00000049546	Gene_212	ENSSSCG00000049546	None	up	2.75346
CNVR-6743	ENSSSCG00000049546	Gene_212	ENSSSCG00000049546	None	up	2.75346
CNVR-1280	ENSSSCG00000049546	Gene_212	ENSSSCG00000049546	None	up	2.75346
CNVR-451	ENSSSCG00000049546	Gene_212	ENSSSCG00000049546	None	up	2.75346
CNVR-784	ENSSSCG00000049546	Gene_212	ENSSSCG00000049546	None	up	2.75346
CNVR-8417	ENSSSCG00000049546	Gene_212	ENSSSCG00000049546	None	up	2.75346
CNVR-6886	ENSSSCG00000049546	Gene_212	ENSSSCG00000049546	None	up	2.75346
CNVR-5053	ENSSSCG00000049546	Gene_212	ENSSSCG00000049546	None	up	2.75346
CNVR-8939	ENSSSCG00000045808	Gene_213	ENSSSCG00000045808	None	up	2.72663
CNVR-8939	ENSSSCG00000046252	Gene_214	ENSSSCG00000046252	None	up	4.91904
CNVR-8952	ENSSSCG00000049273	Gene_215	ENSSSCG00000049273	None	up	3.29723
CNVR-8997	ENSSSCG00000049273	Gene_215	ENSSSCG00000049273	None	up	3.29723
CNVR-9132	ENSSSCG00000049273	Gene_215	ENSSSCG00000049273	None	up	3.29723
CNVR-7755	ENSSSCG00000049273	Gene_215	ENSSSCG00000049273	None	up	3.29723
CNVR-8003	ENSSSCG00000049273	Gene_215	ENSSSCG00000049273	None	up	3.29723
CNVR-6396	ENSSSCG00000049273	Gene_215	ENSSSCG00000049273	None	up	3.29723
CNVR-6743	ENSSSCG00000049273	Gene_215	ENSSSCG00000049273	None	up	3.29723
CNVR-1280	ENSSSCG00000049273	Gene_215	ENSSSCG00000049273	None	up	3.29723
CNVR-451	ENSSSCG00000049273	Gene_215	ENSSSCG00000049273	None	up	3.29723
CNVR-784	ENSSSCG00000049273	Gene_215	ENSSSCG00000049273	None	up	3.29723
CNVR-6886	ENSSSCG00000049273	Gene_215	ENSSSCG00000049273	None	up	3.29723
CNVR-5053	ENSSSCG00000049273	Gene_215	ENSSSCG00000049273	None	up	3.29723
CNVR-8956	ENSSSCG00000049273	Gene_215	ENSSSCG00000049273	None	up	3.29723
CNVR-8975	ENSSSCG00000049273	Gene_215	ENSSSCG00000049273	None	up	3.29723
CNVR-4012	ENSSSCG00000049273	Gene_215	ENSSSCG00000049273	None	up	3.29723
CNVR-8417	ENSSSCG00000049273	Gene_215	ENSSSCG00000049273	None	up	3.29723
CNVR-8952	ENSSSCG00000041400	Gene_216	ENSSSCG00000041400	None	up	1.90667
CNVR-8997	ENSSSCG00000041400	Gene_216	ENSSSCG00000041400	None	up	1.90667
CNVR-9132	ENSSSCG00000041400	Gene_216	ENSSSCG00000041400	None	up	1.90667
CNVR-7755	ENSSSCG00000041400	Gene_216	ENSSSCG00000041400	None	up	1.90667
CNVR-8003	ENSSSCG00000041400	Gene_216	ENSSSCG00000041400	None	up	1.90667
CNVR-6396	ENSSSCG00000041400	Gene_216	ENSSSCG00000041400	None	up	1.90667
CNVR-6743	ENSSSCG00000041400	Gene_216	ENSSSCG00000041400	None	up	1.90667
CNVR-1280	ENSSSCG00000041400	Gene_216	ENSSSCG00000041400	None	up	1.90667
CNVR-451	ENSSSCG00000041400	Gene_216	ENSSSCG00000041400	None	up	1.90667
CNVR-784	ENSSSCG00000041400	Gene_216	ENSSSCG00000041400	None	up	1.90667
CNVR-6886	ENSSSCG00000041400	Gene_216	ENSSSCG00000041400	None	up	1.90667
CNVR-5053	ENSSSCG00000041400	Gene_216	ENSSSCG00000041400	None	up	1.90667
CNVR-8956	ENSSSCG00000041400	Gene_216	ENSSSCG00000041400	None	up	1.90667
CNVR-8975	ENSSSCG00000041400	Gene_216	ENSSSCG00000041400	None	up	1.90667
CNVR-4012	ENSSSCG00000041400	Gene_216	ENSSSCG00000041400	None	up	1.90667
CNVR-8417	ENSSSCG00000041400	Gene_216	ENSSSCG00000041400	None	up	1.90667
CNVR-8939	ENSSSCG00000045476	Gene_217	ENSSSCG00000045476	None	up	6.18713
CNVR-8939	ENSSSCG00000005625	Gene_218	ENG	endoglin [Source:VGNC Symbol;Acc:VGNC:103087]	up	1.57169
CNVR-8939	ENSSSCG00000051224	Gene_219	ENSSSCG00000051224	None	up	5.31539
CNVR-8939	ENSSSCG00000050296	Gene_220	ENSSSCG00000050296	None	up	2.15248
CNVR-6650	ENSSSCG00000049403	Gene_221	ENSSSCG00000049403	None	up	2.58175
CNVR-8952	ENSSSCG00000042615	Gene_222	ENSSSCG00000042615	None	up	1.23629
CNVR-7755	ENSSSCG00000042615	Gene_222	ENSSSCG00000042615	None	up	1.23629
CNVR-8003	ENSSSCG00000042615	Gene_222	ENSSSCG00000042615	None	up	1.23629
CNVR-6396	ENSSSCG00000042615	Gene_222	ENSSSCG00000042615	None	up	1.23629
CNVR-6743	ENSSSCG00000042615	Gene_222	ENSSSCG00000042615	None	up	1.23629
CNVR-1280	ENSSSCG00000042615	Gene_222	ENSSSCG00000042615	None	up	1.23629
CNVR-451	ENSSSCG00000042615	Gene_222	ENSSSCG00000042615	None	up	1.23629
CNVR-8956	ENSSSCG00000042615	Gene_222	ENSSSCG00000042615	None	up	1.23629
CNVR-8975	ENSSSCG00000042615	Gene_222	ENSSSCG00000042615	None	up	1.23629
CNVR-8997	ENSSSCG00000042615	Gene_222	ENSSSCG00000042615	None	up	1.23629
CNVR-9132	ENSSSCG00000042615	Gene_222	ENSSSCG00000042615	None	up	1.23629
CNVR-784	ENSSSCG00000042615	Gene_222	ENSSSCG00000042615	None	up	1.23629
CNVR-6886	ENSSSCG00000042615	Gene_222	ENSSSCG00000042615	None	up	1.23629
CNVR-5053	ENSSSCG00000042615	Gene_222	ENSSSCG00000042615	None	up	1.23629
CNVR-4012	ENSSSCG00000042615	Gene_222	ENSSSCG00000042615	None	up	1.23629
CNVR-8417	ENSSSCG00000042615	Gene_222	ENSSSCG00000042615	None	up	1.23629
CNVR-8939	ENSSSCG00000045678	Gene_223	ENSSSCG00000045678	None	up	2.82522
CNVR-8939	ENSSSCG00000005472	Gene_224	SLC46A2	solute carrier family 46 member 2 [Source:VGNC Symbol;Acc:VGNC:93127]	up	1.48007
CNVR-8939	ENSSSCG00000018656	Gene_225	ENSSSCG00000018656	None	up	2.69583
CNVR-8939	ENSSSCG00000032709	Gene_226	ARL4A	ADP ribosylation factor like GTPase 4A [Source:VGNC Symbol;Acc:VGNC:85522]	up	2.11571
CNVR-8939	ENSSSCG00000046709	Gene_227	ENSSSCG00000046709	None	up	4.20477
CNVR-8997	ENSSSCG00000043019	Gene_228	ENSSSCG00000043019	None	up	2.60666
CNVR-9132	ENSSSCG00000043019	Gene_228	ENSSSCG00000043019	None	up	2.60666
CNVR-784	ENSSSCG00000043019	Gene_228	ENSSSCG00000043019	None	up	2.60666
CNVR-6886	ENSSSCG00000043019	Gene_228	ENSSSCG00000043019	None	up	2.60666
CNVR-5053	ENSSSCG00000043019	Gene_228	ENSSSCG00000043019	None	up	2.60666
CNVR-8952	ENSSSCG00000043019	Gene_228	ENSSSCG00000043019	None	up	2.60666
CNVR-7755	ENSSSCG00000043019	Gene_228	ENSSSCG00000043019	None	up	2.60666
CNVR-8003	ENSSSCG00000043019	Gene_228	ENSSSCG00000043019	None	up	2.60666
CNVR-6396	ENSSSCG00000043019	Gene_228	ENSSSCG00000043019	None	up	2.60666
CNVR-6743	ENSSSCG00000043019	Gene_228	ENSSSCG00000043019	None	up	2.60666
CNVR-1280	ENSSSCG00000043019	Gene_228	ENSSSCG00000043019	None	up	2.60666
CNVR-451	ENSSSCG00000043019	Gene_228	ENSSSCG00000043019	None	up	2.60666
CNVR-8956	ENSSSCG00000043019	Gene_228	ENSSSCG00000043019	None	up	2.60666
CNVR-8975	ENSSSCG00000043019	Gene_228	ENSSSCG00000043019	None	up	2.60666
CNVR-4012	ENSSSCG00000043019	Gene_228	ENSSSCG00000043019	None	up	2.60666
CNVR-8417	ENSSSCG00000043019	Gene_228	ENSSSCG00000043019	None	up	2.60666
CNVR-8956	ENSSSCG00000005272	Gene_229	NMRK1	nicotinamide riboside kinase 1 [Source:VGNC Symbol;Acc:VGNC:90800]	up	1.45275
CNVR-8975	ENSSSCG00000005272	Gene_229	NMRK1	nicotinamide riboside kinase 1 [Source:VGNC Symbol;Acc:VGNC:90800]	up	1.45275
CNVR-8952	ENSSSCG00000005272	Gene_229	NMRK1	nicotinamide riboside kinase 1 [Source:VGNC Symbol;Acc:VGNC:90800]	up	1.45275
CNVR-8997	ENSSSCG00000005272	Gene_229	NMRK1	nicotinamide riboside kinase 1 [Source:VGNC Symbol;Acc:VGNC:90800]	up	1.45275
CNVR-9132	ENSSSCG00000005272	Gene_229	NMRK1	nicotinamide riboside kinase 1 [Source:VGNC Symbol;Acc:VGNC:90800]	up	1.45275
CNVR-7755	ENSSSCG00000005272	Gene_229	NMRK1	nicotinamide riboside kinase 1 [Source:VGNC Symbol;Acc:VGNC:90800]	up	1.45275
CNVR-8003	ENSSSCG00000005272	Gene_229	NMRK1	nicotinamide riboside kinase 1 [Source:VGNC Symbol;Acc:VGNC:90800]	up	1.45275
CNVR-4012	ENSSSCG00000005272	Gene_229	NMRK1	nicotinamide riboside kinase 1 [Source:VGNC Symbol;Acc:VGNC:90800]	up	1.45275
CNVR-6396	ENSSSCG00000005272	Gene_229	NMRK1	nicotinamide riboside kinase 1 [Source:VGNC Symbol;Acc:VGNC:90800]	up	1.45275
CNVR-6743	ENSSSCG00000005272	Gene_229	NMRK1	nicotinamide riboside kinase 1 [Source:VGNC Symbol;Acc:VGNC:90800]	up	1.45275
CNVR-1280	ENSSSCG00000005272	Gene_229	NMRK1	nicotinamide riboside kinase 1 [Source:VGNC Symbol;Acc:VGNC:90800]	up	1.45275
CNVR-451	ENSSSCG00000005272	Gene_229	NMRK1	nicotinamide riboside kinase 1 [Source:VGNC Symbol;Acc:VGNC:90800]	up	1.45275
CNVR-8417	ENSSSCG00000005272	Gene_229	NMRK1	nicotinamide riboside kinase 1 [Source:VGNC Symbol;Acc:VGNC:90800]	up	1.45275
CNVR-6886	ENSSSCG00000005272	Gene_229	NMRK1	nicotinamide riboside kinase 1 [Source:VGNC Symbol;Acc:VGNC:90800]	up	1.45275
CNVR-5053	ENSSSCG00000005272	Gene_229	NMRK1	nicotinamide riboside kinase 1 [Source:VGNC Symbol;Acc:VGNC:90800]	up	1.45275
CNVR-8939	ENSSSCG00000000665	Gene_230	RIMKLB	ribosomal modification protein rimK like family member B [Source:VGNC Symbol;Acc:VGNC:92308]	up	1.13123
CNVR-6650	ENSSSCG00000041213	Gene_231	ENSSSCG00000041213	None	up	4.34031
CNVR-8997	ENSSSCG00000038251	Gene_232	DNAJC15	DnaJ heat shock protein family (Hsp40) member C15 [Source:HGNC Symbol;Acc:HGNC:20325]	up	1.90263
CNVR-9132	ENSSSCG00000038251	Gene_232	DNAJC15	DnaJ heat shock protein family (Hsp40) member C15 [Source:HGNC Symbol;Acc:HGNC:20325]	up	1.90263
CNVR-4012	ENSSSCG00000038251	Gene_232	DNAJC15	DnaJ heat shock protein family (Hsp40) member C15 [Source:HGNC Symbol;Acc:HGNC:20325]	up	1.90263
CNVR-784	ENSSSCG00000038251	Gene_232	DNAJC15	DnaJ heat shock protein family (Hsp40) member C15 [Source:HGNC Symbol;Acc:HGNC:20325]	up	1.90263
CNVR-8417	ENSSSCG00000038251	Gene_232	DNAJC15	DnaJ heat shock protein family (Hsp40) member C15 [Source:HGNC Symbol;Acc:HGNC:20325]	up	1.90263
CNVR-6886	ENSSSCG00000038251	Gene_232	DNAJC15	DnaJ heat shock protein family (Hsp40) member C15 [Source:HGNC Symbol;Acc:HGNC:20325]	up	1.90263
CNVR-5053	ENSSSCG00000038251	Gene_232	DNAJC15	DnaJ heat shock protein family (Hsp40) member C15 [Source:HGNC Symbol;Acc:HGNC:20325]	up	1.90263
CNVR-8952	ENSSSCG00000038251	Gene_232	DNAJC15	DnaJ heat shock protein family (Hsp40) member C15 [Source:HGNC Symbol;Acc:HGNC:20325]	up	1.90263
CNVR-8956	ENSSSCG00000038251	Gene_232	DNAJC15	DnaJ heat shock protein family (Hsp40) member C15 [Source:HGNC Symbol;Acc:HGNC:20325]	up	1.90263
CNVR-8975	ENSSSCG00000038251	Gene_232	DNAJC15	DnaJ heat shock protein family (Hsp40) member C15 [Source:HGNC Symbol;Acc:HGNC:20325]	up	1.90263
CNVR-7755	ENSSSCG00000038251	Gene_232	DNAJC15	DnaJ heat shock protein family (Hsp40) member C15 [Source:HGNC Symbol;Acc:HGNC:20325]	up	1.90263
CNVR-8003	ENSSSCG00000038251	Gene_232	DNAJC15	DnaJ heat shock protein family (Hsp40) member C15 [Source:HGNC Symbol;Acc:HGNC:20325]	up	1.90263
CNVR-6396	ENSSSCG00000038251	Gene_232	DNAJC15	DnaJ heat shock protein family (Hsp40) member C15 [Source:HGNC Symbol;Acc:HGNC:20325]	up	1.90263
CNVR-6743	ENSSSCG00000038251	Gene_232	DNAJC15	DnaJ heat shock protein family (Hsp40) member C15 [Source:HGNC Symbol;Acc:HGNC:20325]	up	1.90263
CNVR-1280	ENSSSCG00000038251	Gene_232	DNAJC15	DnaJ heat shock protein family (Hsp40) member C15 [Source:HGNC Symbol;Acc:HGNC:20325]	up	1.90263
CNVR-451	ENSSSCG00000038251	Gene_232	DNAJC15	DnaJ heat shock protein family (Hsp40) member C15 [Source:HGNC Symbol;Acc:HGNC:20325]	up	1.90263
CNVR-8939	ENSSSCG00000004973	Gene_233	UACA	uveal autoantigen with coiled-coil domains and ankyrin repeats [Source:VGNC Symbol;Acc:VGNC:94625]	up	2.09682
CNVR-8952	ENSSSCG00000008217	Gene_234	CD8A	CD8a molecule [Source:VGNC Symbol;Acc:VGNC:86436]	up	1.75401
CNVR-8997	ENSSSCG00000008217	Gene_234	CD8A	CD8a molecule [Source:VGNC Symbol;Acc:VGNC:86436]	up	1.75401
CNVR-9132	ENSSSCG00000008217	Gene_234	CD8A	CD8a molecule [Source:VGNC Symbol;Acc:VGNC:86436]	up	1.75401
CNVR-7755	ENSSSCG00000008217	Gene_234	CD8A	CD8a molecule [Source:VGNC Symbol;Acc:VGNC:86436]	up	1.75401
CNVR-8003	ENSSSCG00000008217	Gene_234	CD8A	CD8a molecule [Source:VGNC Symbol;Acc:VGNC:86436]	up	1.75401
CNVR-6396	ENSSSCG00000008217	Gene_234	CD8A	CD8a molecule [Source:VGNC Symbol;Acc:VGNC:86436]	up	1.75401
CNVR-6743	ENSSSCG00000008217	Gene_234	CD8A	CD8a molecule [Source:VGNC Symbol;Acc:VGNC:86436]	up	1.75401
CNVR-1280	ENSSSCG00000008217	Gene_234	CD8A	CD8a molecule [Source:VGNC Symbol;Acc:VGNC:86436]	up	1.75401
CNVR-451	ENSSSCG00000008217	Gene_234	CD8A	CD8a molecule [Source:VGNC Symbol;Acc:VGNC:86436]	up	1.75401
CNVR-784	ENSSSCG00000008217	Gene_234	CD8A	CD8a molecule [Source:VGNC Symbol;Acc:VGNC:86436]	up	1.75401
CNVR-6886	ENSSSCG00000008217	Gene_234	CD8A	CD8a molecule [Source:VGNC Symbol;Acc:VGNC:86436]	up	1.75401
CNVR-5053	ENSSSCG00000008217	Gene_234	CD8A	CD8a molecule [Source:VGNC Symbol;Acc:VGNC:86436]	up	1.75401
CNVR-8956	ENSSSCG00000008217	Gene_234	CD8A	CD8a molecule [Source:VGNC Symbol;Acc:VGNC:86436]	up	1.75401
CNVR-8975	ENSSSCG00000008217	Gene_234	CD8A	CD8a molecule [Source:VGNC Symbol;Acc:VGNC:86436]	up	1.75401
CNVR-4012	ENSSSCG00000008217	Gene_234	CD8A	CD8a molecule [Source:VGNC Symbol;Acc:VGNC:86436]	up	1.75401
CNVR-8417	ENSSSCG00000008217	Gene_234	CD8A	CD8a molecule [Source:VGNC Symbol;Acc:VGNC:86436]	up	1.75401
CNVR-8952	ENSSSCG00000012046	Gene_235	ENSSSCG00000012046	None	up	1.45849
CNVR-8997	ENSSSCG00000012046	Gene_235	ENSSSCG00000012046	None	up	1.45849
CNVR-9132	ENSSSCG00000012046	Gene_235	ENSSSCG00000012046	None	up	1.45849
CNVR-7755	ENSSSCG00000012046	Gene_235	ENSSSCG00000012046	None	up	1.45849
CNVR-8003	ENSSSCG00000012046	Gene_235	ENSSSCG00000012046	None	up	1.45849
CNVR-6396	ENSSSCG00000012046	Gene_235	ENSSSCG00000012046	None	up	1.45849
CNVR-6743	ENSSSCG00000012046	Gene_235	ENSSSCG00000012046	None	up	1.45849
CNVR-1280	ENSSSCG00000012046	Gene_235	ENSSSCG00000012046	None	up	1.45849
CNVR-451	ENSSSCG00000012046	Gene_235	ENSSSCG00000012046	None	up	1.45849
CNVR-784	ENSSSCG00000012046	Gene_235	ENSSSCG00000012046	None	up	1.45849
CNVR-6886	ENSSSCG00000012046	Gene_235	ENSSSCG00000012046	None	up	1.45849
CNVR-5053	ENSSSCG00000012046	Gene_235	ENSSSCG00000012046	None	up	1.45849
CNVR-8956	ENSSSCG00000012046	Gene_235	ENSSSCG00000012046	None	up	1.45849
CNVR-8975	ENSSSCG00000012046	Gene_235	ENSSSCG00000012046	None	up	1.45849
CNVR-4012	ENSSSCG00000012046	Gene_235	ENSSSCG00000012046	None	up	1.45849
CNVR-8417	ENSSSCG00000012046	Gene_235	ENSSSCG00000012046	None	up	1.45849
CNVR-8939	ENSSSCG00000048434	Gene_236	ENSSSCG00000048434	None	up	1.72044
CNVR-8952	ENSSSCG00000046180	Gene_237	ENSSSCG00000046180	None	up	1.69773
CNVR-8997	ENSSSCG00000046180	Gene_237	ENSSSCG00000046180	None	up	1.69773
CNVR-9132	ENSSSCG00000046180	Gene_237	ENSSSCG00000046180	None	up	1.69773
CNVR-7755	ENSSSCG00000046180	Gene_237	ENSSSCG00000046180	None	up	1.69773
CNVR-8003	ENSSSCG00000046180	Gene_237	ENSSSCG00000046180	None	up	1.69773
CNVR-4012	ENSSSCG00000046180	Gene_237	ENSSSCG00000046180	None	up	1.69773
CNVR-6396	ENSSSCG00000046180	Gene_237	ENSSSCG00000046180	None	up	1.69773
CNVR-6743	ENSSSCG00000046180	Gene_237	ENSSSCG00000046180	None	up	1.69773
CNVR-1280	ENSSSCG00000046180	Gene_237	ENSSSCG00000046180	None	up	1.69773
CNVR-451	ENSSSCG00000046180	Gene_237	ENSSSCG00000046180	None	up	1.69773
CNVR-784	ENSSSCG00000046180	Gene_237	ENSSSCG00000046180	None	up	1.69773
CNVR-8417	ENSSSCG00000046180	Gene_237	ENSSSCG00000046180	None	up	1.69773
CNVR-6886	ENSSSCG00000046180	Gene_237	ENSSSCG00000046180	None	up	1.69773
CNVR-5053	ENSSSCG00000046180	Gene_237	ENSSSCG00000046180	None	up	1.69773
CNVR-8956	ENSSSCG00000046180	Gene_237	ENSSSCG00000046180	None	up	1.69773
CNVR-8975	ENSSSCG00000046180	Gene_237	ENSSSCG00000046180	None	up	1.69773
CNVR-8939	ENSSSCG00000044295	Gene_238	ENSSSCG00000044295	None	up	1.88411
CNVR-8997	ENSSSCG00000014540	Gene_239	ENSSSCG00000014540	ferritin heavy chain 1 [Source:NCBI gene (formerly Entrezgene);Acc:397030]	up	1.94054
CNVR-9132	ENSSSCG00000014540	Gene_239	ENSSSCG00000014540	ferritin heavy chain 1 [Source:NCBI gene (formerly Entrezgene);Acc:397030]	up	1.94054
CNVR-784	ENSSSCG00000014540	Gene_239	ENSSSCG00000014540	ferritin heavy chain 1 [Source:NCBI gene (formerly Entrezgene);Acc:397030]	up	1.94054
CNVR-6886	ENSSSCG00000014540	Gene_239	ENSSSCG00000014540	ferritin heavy chain 1 [Source:NCBI gene (formerly Entrezgene);Acc:397030]	up	1.94054
CNVR-5053	ENSSSCG00000014540	Gene_239	ENSSSCG00000014540	ferritin heavy chain 1 [Source:NCBI gene (formerly Entrezgene);Acc:397030]	up	1.94054
CNVR-8956	ENSSSCG00000014540	Gene_239	ENSSSCG00000014540	ferritin heavy chain 1 [Source:NCBI gene (formerly Entrezgene);Acc:397030]	up	1.94054
CNVR-8975	ENSSSCG00000014540	Gene_239	ENSSSCG00000014540	ferritin heavy chain 1 [Source:NCBI gene (formerly Entrezgene);Acc:397030]	up	1.94054
CNVR-8952	ENSSSCG00000014540	Gene_239	ENSSSCG00000014540	ferritin heavy chain 1 [Source:NCBI gene (formerly Entrezgene);Acc:397030]	up	1.94054
CNVR-7755	ENSSSCG00000014540	Gene_239	ENSSSCG00000014540	ferritin heavy chain 1 [Source:NCBI gene (formerly Entrezgene);Acc:397030]	up	1.94054
CNVR-8003	ENSSSCG00000014540	Gene_239	ENSSSCG00000014540	ferritin heavy chain 1 [Source:NCBI gene (formerly Entrezgene);Acc:397030]	up	1.94054
CNVR-4012	ENSSSCG00000014540	Gene_239	ENSSSCG00000014540	ferritin heavy chain 1 [Source:NCBI gene (formerly Entrezgene);Acc:397030]	up	1.94054
CNVR-6396	ENSSSCG00000014540	Gene_239	ENSSSCG00000014540	ferritin heavy chain 1 [Source:NCBI gene (formerly Entrezgene);Acc:397030]	up	1.94054
CNVR-6743	ENSSSCG00000014540	Gene_239	ENSSSCG00000014540	ferritin heavy chain 1 [Source:NCBI gene (formerly Entrezgene);Acc:397030]	up	1.94054
CNVR-1280	ENSSSCG00000014540	Gene_239	ENSSSCG00000014540	ferritin heavy chain 1 [Source:NCBI gene (formerly Entrezgene);Acc:397030]	up	1.94054
CNVR-451	ENSSSCG00000014540	Gene_239	ENSSSCG00000014540	ferritin heavy chain 1 [Source:NCBI gene (formerly Entrezgene);Acc:397030]	up	1.94054
CNVR-8417	ENSSSCG00000014540	Gene_239	ENSSSCG00000014540	ferritin heavy chain 1 [Source:NCBI gene (formerly Entrezgene);Acc:397030]	up	1.94054
CNVR-8939	ENSSSCG00000034722	Gene_240	CCL14	C-C motif chemokine ligand 14 [Source:VGNC Symbol;Acc:VGNC:86336]	up	3.69278
CNVR-6650	ENSSSCG00000030088	Gene_241	ENSSSCG00000030088	None	up	1.78901
CNVR-8952	ENSSSCG00000050051	Gene_242	ENSSSCG00000050051	None	up	5.89891
CNVR-8997	ENSSSCG00000050051	Gene_242	ENSSSCG00000050051	None	up	5.89891
CNVR-9132	ENSSSCG00000050051	Gene_242	ENSSSCG00000050051	None	up	5.89891
CNVR-7755	ENSSSCG00000050051	Gene_242	ENSSSCG00000050051	None	up	5.89891
CNVR-8003	ENSSSCG00000050051	Gene_242	ENSSSCG00000050051	None	up	5.89891
CNVR-6396	ENSSSCG00000050051	Gene_242	ENSSSCG00000050051	None	up	5.89891
CNVR-6743	ENSSSCG00000050051	Gene_242	ENSSSCG00000050051	None	up	5.89891
CNVR-1280	ENSSSCG00000050051	Gene_242	ENSSSCG00000050051	None	up	5.89891
CNVR-451	ENSSSCG00000050051	Gene_242	ENSSSCG00000050051	None	up	5.89891
CNVR-784	ENSSSCG00000050051	Gene_242	ENSSSCG00000050051	None	up	5.89891
CNVR-6886	ENSSSCG00000050051	Gene_242	ENSSSCG00000050051	None	up	5.89891
CNVR-5053	ENSSSCG00000050051	Gene_242	ENSSSCG00000050051	None	up	5.89891
CNVR-8956	ENSSSCG00000050051	Gene_242	ENSSSCG00000050051	None	up	5.89891
CNVR-8975	ENSSSCG00000050051	Gene_242	ENSSSCG00000050051	None	up	5.89891
CNVR-4012	ENSSSCG00000050051	Gene_242	ENSSSCG00000050051	None	up	5.89891
CNVR-8417	ENSSSCG00000050051	Gene_242	ENSSSCG00000050051	None	up	5.89891
CNVR-8952	ENSSSCG00000045356	Gene_243	ENSSSCG00000045356	None	up	2.18044
CNVR-8997	ENSSSCG00000045356	Gene_243	ENSSSCG00000045356	None	up	2.18044
CNVR-9132	ENSSSCG00000045356	Gene_243	ENSSSCG00000045356	None	up	2.18044
CNVR-7755	ENSSSCG00000045356	Gene_243	ENSSSCG00000045356	None	up	2.18044
CNVR-8003	ENSSSCG00000045356	Gene_243	ENSSSCG00000045356	None	up	2.18044
CNVR-4012	ENSSSCG00000045356	Gene_243	ENSSSCG00000045356	None	up	2.18044
CNVR-6396	ENSSSCG00000045356	Gene_243	ENSSSCG00000045356	None	up	2.18044
CNVR-6743	ENSSSCG00000045356	Gene_243	ENSSSCG00000045356	None	up	2.18044
CNVR-1280	ENSSSCG00000045356	Gene_243	ENSSSCG00000045356	None	up	2.18044
CNVR-451	ENSSSCG00000045356	Gene_243	ENSSSCG00000045356	None	up	2.18044
CNVR-784	ENSSSCG00000045356	Gene_243	ENSSSCG00000045356	None	up	2.18044
CNVR-8417	ENSSSCG00000045356	Gene_243	ENSSSCG00000045356	None	up	2.18044
CNVR-6886	ENSSSCG00000045356	Gene_243	ENSSSCG00000045356	None	up	2.18044
CNVR-5053	ENSSSCG00000045356	Gene_243	ENSSSCG00000045356	None	up	2.18044
CNVR-8956	ENSSSCG00000045356	Gene_243	ENSSSCG00000045356	None	up	2.18044
CNVR-8975	ENSSSCG00000045356	Gene_243	ENSSSCG00000045356	None	up	2.18044
CNVR-8939	ENSSSCG00000005247	Gene_244	ENSSSCG00000005247	tight junction protein 2 [Source:VGNC Symbol;Acc:VGNC:103188]	up	1.32917
CNVR-8939	ENSSSCG00000015948	Gene_245	DYNC1I2	dynein cytoplasmic 1 intermediate chain 2 [Source:VGNC Symbol;Acc:VGNC:96224]	up	1.37689
CNVR-8939	ENSSSCG00000017389	Gene_246	RAMP2	receptor activity modifying protein 2 [Source:VGNC Symbol;Acc:VGNC:92074]	up	2.25762
CNVR-8939	ENSSSCG00000015753	Gene_247	ANGPT2	angiopoietin 2 [Source:NCBI gene (formerly Entrezgene);Acc:396730]	up	1.0943
CNVR-8939	ENSSSCG00000041698	Gene_248	ENSSSCG00000041698	None	up	2.70713
CNVR-6650	ENSSSCG00000037551	Gene_249	ENSSSCG00000037551	None	up	4.64318
CNVR-8939	ENSSSCG00000043956	Gene_250	ENSSSCG00000043956	None	up	3.94712
CNVR-8952	ENSSSCG00000001401	Gene_251	ATP6V1G2	ATPase H+ transporting V1 subunit G2 [Source:VGNC Symbol;Acc:VGNC:101485]	up	5.68061
CNVR-8997	ENSSSCG00000001401	Gene_251	ATP6V1G2	ATPase H+ transporting V1 subunit G2 [Source:VGNC Symbol;Acc:VGNC:101485]	up	5.68061
CNVR-9132	ENSSSCG00000001401	Gene_251	ATP6V1G2	ATPase H+ transporting V1 subunit G2 [Source:VGNC Symbol;Acc:VGNC:101485]	up	5.68061
CNVR-7755	ENSSSCG00000001401	Gene_251	ATP6V1G2	ATPase H+ transporting V1 subunit G2 [Source:VGNC Symbol;Acc:VGNC:101485]	up	5.68061
CNVR-8003	ENSSSCG00000001401	Gene_251	ATP6V1G2	ATPase H+ transporting V1 subunit G2 [Source:VGNC Symbol;Acc:VGNC:101485]	up	5.68061
CNVR-6396	ENSSSCG00000001401	Gene_251	ATP6V1G2	ATPase H+ transporting V1 subunit G2 [Source:VGNC Symbol;Acc:VGNC:101485]	up	5.68061
CNVR-6743	ENSSSCG00000001401	Gene_251	ATP6V1G2	ATPase H+ transporting V1 subunit G2 [Source:VGNC Symbol;Acc:VGNC:101485]	up	5.68061
CNVR-1280	ENSSSCG00000001401	Gene_251	ATP6V1G2	ATPase H+ transporting V1 subunit G2 [Source:VGNC Symbol;Acc:VGNC:101485]	up	5.68061
CNVR-451	ENSSSCG00000001401	Gene_251	ATP6V1G2	ATPase H+ transporting V1 subunit G2 [Source:VGNC Symbol;Acc:VGNC:101485]	up	5.68061
CNVR-784	ENSSSCG00000001401	Gene_251	ATP6V1G2	ATPase H+ transporting V1 subunit G2 [Source:VGNC Symbol;Acc:VGNC:101485]	up	5.68061
CNVR-6886	ENSSSCG00000001401	Gene_251	ATP6V1G2	ATPase H+ transporting V1 subunit G2 [Source:VGNC Symbol;Acc:VGNC:101485]	up	5.68061
CNVR-5053	ENSSSCG00000001401	Gene_251	ATP6V1G2	ATPase H+ transporting V1 subunit G2 [Source:VGNC Symbol;Acc:VGNC:101485]	up	5.68061
CNVR-8956	ENSSSCG00000001401	Gene_251	ATP6V1G2	ATPase H+ transporting V1 subunit G2 [Source:VGNC Symbol;Acc:VGNC:101485]	up	5.68061
CNVR-8975	ENSSSCG00000001401	Gene_251	ATP6V1G2	ATPase H+ transporting V1 subunit G2 [Source:VGNC Symbol;Acc:VGNC:101485]	up	5.68061
CNVR-4012	ENSSSCG00000001401	Gene_251	ATP6V1G2	ATPase H+ transporting V1 subunit G2 [Source:VGNC Symbol;Acc:VGNC:101485]	up	5.68061
CNVR-8417	ENSSSCG00000001401	Gene_251	ATP6V1G2	ATPase H+ transporting V1 subunit G2 [Source:VGNC Symbol;Acc:VGNC:101485]	up	5.68061
CNVR-8952	ENSSSCG00000036001	Gene_252	RNF170	ring finger protein 170 [Source:VGNC Symbol;Acc:VGNC:96076]	up	2.06714
CNVR-8997	ENSSSCG00000036001	Gene_252	RNF170	ring finger protein 170 [Source:VGNC Symbol;Acc:VGNC:96076]	up	2.06714
CNVR-9132	ENSSSCG00000036001	Gene_252	RNF170	ring finger protein 170 [Source:VGNC Symbol;Acc:VGNC:96076]	up	2.06714
CNVR-7755	ENSSSCG00000036001	Gene_252	RNF170	ring finger protein 170 [Source:VGNC Symbol;Acc:VGNC:96076]	up	2.06714
CNVR-8003	ENSSSCG00000036001	Gene_252	RNF170	ring finger protein 170 [Source:VGNC Symbol;Acc:VGNC:96076]	up	2.06714
CNVR-6396	ENSSSCG00000036001	Gene_252	RNF170	ring finger protein 170 [Source:VGNC Symbol;Acc:VGNC:96076]	up	2.06714
CNVR-6743	ENSSSCG00000036001	Gene_252	RNF170	ring finger protein 170 [Source:VGNC Symbol;Acc:VGNC:96076]	up	2.06714
CNVR-1280	ENSSSCG00000036001	Gene_252	RNF170	ring finger protein 170 [Source:VGNC Symbol;Acc:VGNC:96076]	up	2.06714
CNVR-451	ENSSSCG00000036001	Gene_252	RNF170	ring finger protein 170 [Source:VGNC Symbol;Acc:VGNC:96076]	up	2.06714
CNVR-784	ENSSSCG00000036001	Gene_252	RNF170	ring finger protein 170 [Source:VGNC Symbol;Acc:VGNC:96076]	up	2.06714
CNVR-6886	ENSSSCG00000036001	Gene_252	RNF170	ring finger protein 170 [Source:VGNC Symbol;Acc:VGNC:96076]	up	2.06714
CNVR-5053	ENSSSCG00000036001	Gene_252	RNF170	ring finger protein 170 [Source:VGNC Symbol;Acc:VGNC:96076]	up	2.06714
CNVR-8956	ENSSSCG00000036001	Gene_252	RNF170	ring finger protein 170 [Source:VGNC Symbol;Acc:VGNC:96076]	up	2.06714
CNVR-8975	ENSSSCG00000036001	Gene_252	RNF170	ring finger protein 170 [Source:VGNC Symbol;Acc:VGNC:96076]	up	2.06714
CNVR-4012	ENSSSCG00000036001	Gene_252	RNF170	ring finger protein 170 [Source:VGNC Symbol;Acc:VGNC:96076]	up	2.06714
CNVR-8417	ENSSSCG00000036001	Gene_252	RNF170	ring finger protein 170 [Source:VGNC Symbol;Acc:VGNC:96076]	up	2.06714
CNVR-8952	ENSSSCG00000016009	Gene_253	ITGA4	integrin subunit alpha 4 [Source:VGNC Symbol;Acc:VGNC:96377]	up	1.11639
CNVR-8997	ENSSSCG00000016009	Gene_253	ITGA4	integrin subunit alpha 4 [Source:VGNC Symbol;Acc:VGNC:96377]	up	1.11639
CNVR-9132	ENSSSCG00000016009	Gene_253	ITGA4	integrin subunit alpha 4 [Source:VGNC Symbol;Acc:VGNC:96377]	up	1.11639
CNVR-7755	ENSSSCG00000016009	Gene_253	ITGA4	integrin subunit alpha 4 [Source:VGNC Symbol;Acc:VGNC:96377]	up	1.11639
CNVR-8003	ENSSSCG00000016009	Gene_253	ITGA4	integrin subunit alpha 4 [Source:VGNC Symbol;Acc:VGNC:96377]	up	1.11639
CNVR-4012	ENSSSCG00000016009	Gene_253	ITGA4	integrin subunit alpha 4 [Source:VGNC Symbol;Acc:VGNC:96377]	up	1.11639
CNVR-6396	ENSSSCG00000016009	Gene_253	ITGA4	integrin subunit alpha 4 [Source:VGNC Symbol;Acc:VGNC:96377]	up	1.11639
CNVR-6743	ENSSSCG00000016009	Gene_253	ITGA4	integrin subunit alpha 4 [Source:VGNC Symbol;Acc:VGNC:96377]	up	1.11639
CNVR-1280	ENSSSCG00000016009	Gene_253	ITGA4	integrin subunit alpha 4 [Source:VGNC Symbol;Acc:VGNC:96377]	up	1.11639
CNVR-451	ENSSSCG00000016009	Gene_253	ITGA4	integrin subunit alpha 4 [Source:VGNC Symbol;Acc:VGNC:96377]	up	1.11639
CNVR-784	ENSSSCG00000016009	Gene_253	ITGA4	integrin subunit alpha 4 [Source:VGNC Symbol;Acc:VGNC:96377]	up	1.11639
CNVR-8417	ENSSSCG00000016009	Gene_253	ITGA4	integrin subunit alpha 4 [Source:VGNC Symbol;Acc:VGNC:96377]	up	1.11639
CNVR-6886	ENSSSCG00000016009	Gene_253	ITGA4	integrin subunit alpha 4 [Source:VGNC Symbol;Acc:VGNC:96377]	up	1.11639
CNVR-5053	ENSSSCG00000016009	Gene_253	ITGA4	integrin subunit alpha 4 [Source:VGNC Symbol;Acc:VGNC:96377]	up	1.11639
CNVR-8956	ENSSSCG00000016009	Gene_253	ITGA4	integrin subunit alpha 4 [Source:VGNC Symbol;Acc:VGNC:96377]	up	1.11639
CNVR-8975	ENSSSCG00000016009	Gene_253	ITGA4	integrin subunit alpha 4 [Source:VGNC Symbol;Acc:VGNC:96377]	up	1.11639
CNVR-8939	ENSSSCG00000047016	Gene_254	ENSSSCG00000047016	None	up	2.24152
CNVR-8939	ENSSSCG00000016047	Gene_255	MSTN	myostatin [Source:VGNC Symbol;Acc:VGNC:96320]	up	3.68852
CNVR-8939	ENSSSCG00000031827	Gene_256	ENSSSCG00000031827	None	up	3.46872
CNVR-8939	ENSSSCG00000013655	Gene_257	ICAM1	intercellular adhesion molecule 1 [Source:VGNC Symbol;Acc:VGNC:89019]	up	1.49273
CNVR-6650	ENSSSCG00000011641	Gene_258	SLCO2A1	solute carrier organic anion transporter family member 2A1 [Source:VGNC Symbol;Acc:VGNC:93195]	up	3.28638
CNVR-8952	ENSSSCG00000044499	Gene_259	ENSSSCG00000044499	None	up	2.50461
CNVR-8956	ENSSSCG00000044499	Gene_259	ENSSSCG00000044499	None	up	2.50461
CNVR-8975	ENSSSCG00000044499	Gene_259	ENSSSCG00000044499	None	up	2.50461
CNVR-7755	ENSSSCG00000044499	Gene_259	ENSSSCG00000044499	None	up	2.50461
CNVR-8003	ENSSSCG00000044499	Gene_259	ENSSSCG00000044499	None	up	2.50461
CNVR-6396	ENSSSCG00000044499	Gene_259	ENSSSCG00000044499	None	up	2.50461
CNVR-6743	ENSSSCG00000044499	Gene_259	ENSSSCG00000044499	None	up	2.50461
CNVR-1280	ENSSSCG00000044499	Gene_259	ENSSSCG00000044499	None	up	2.50461
CNVR-451	ENSSSCG00000044499	Gene_259	ENSSSCG00000044499	None	up	2.50461
CNVR-8997	ENSSSCG00000044499	Gene_259	ENSSSCG00000044499	None	up	2.50461
CNVR-9132	ENSSSCG00000044499	Gene_259	ENSSSCG00000044499	None	up	2.50461
CNVR-4012	ENSSSCG00000044499	Gene_259	ENSSSCG00000044499	None	up	2.50461
CNVR-784	ENSSSCG00000044499	Gene_259	ENSSSCG00000044499	None	up	2.50461
CNVR-8417	ENSSSCG00000044499	Gene_259	ENSSSCG00000044499	None	up	2.50461
CNVR-6886	ENSSSCG00000044499	Gene_259	ENSSSCG00000044499	None	up	2.50461
CNVR-5053	ENSSSCG00000044499	Gene_259	ENSSSCG00000044499	None	up	2.50461
CNVR-8939	ENSSSCG00000036572	Gene_260	BCO1	beta-carotene oxygenase 1 [Source:VGNC Symbol;Acc:VGNC:85789]	up	1.15064
CNVR-6650	ENSSSCG00000049173	Gene_261	ENSSSCG00000049173	None	up	4.83374
CNVR-8952	ENSSSCG00000001709	Gene_262	SUPT3H	SPT3 homolog, SAGA and STAGA complex component [Source:VGNC Symbol;Acc:VGNC:93623]	up	1.4662
CNVR-8997	ENSSSCG00000001709	Gene_262	SUPT3H	SPT3 homolog, SAGA and STAGA complex component [Source:VGNC Symbol;Acc:VGNC:93623]	up	1.4662
CNVR-9132	ENSSSCG00000001709	Gene_262	SUPT3H	SPT3 homolog, SAGA and STAGA complex component [Source:VGNC Symbol;Acc:VGNC:93623]	up	1.4662
CNVR-7755	ENSSSCG00000001709	Gene_262	SUPT3H	SPT3 homolog, SAGA and STAGA complex component [Source:VGNC Symbol;Acc:VGNC:93623]	up	1.4662
CNVR-8003	ENSSSCG00000001709	Gene_262	SUPT3H	SPT3 homolog, SAGA and STAGA complex component [Source:VGNC Symbol;Acc:VGNC:93623]	up	1.4662
CNVR-6396	ENSSSCG00000001709	Gene_262	SUPT3H	SPT3 homolog, SAGA and STAGA complex component [Source:VGNC Symbol;Acc:VGNC:93623]	up	1.4662
CNVR-6743	ENSSSCG00000001709	Gene_262	SUPT3H	SPT3 homolog, SAGA and STAGA complex component [Source:VGNC Symbol;Acc:VGNC:93623]	up	1.4662
CNVR-1280	ENSSSCG00000001709	Gene_262	SUPT3H	SPT3 homolog, SAGA and STAGA complex component [Source:VGNC Symbol;Acc:VGNC:93623]	up	1.4662
CNVR-451	ENSSSCG00000001709	Gene_262	SUPT3H	SPT3 homolog, SAGA and STAGA complex component [Source:VGNC Symbol;Acc:VGNC:93623]	up	1.4662
CNVR-784	ENSSSCG00000001709	Gene_262	SUPT3H	SPT3 homolog, SAGA and STAGA complex component [Source:VGNC Symbol;Acc:VGNC:93623]	up	1.4662
CNVR-6886	ENSSSCG00000001709	Gene_262	SUPT3H	SPT3 homolog, SAGA and STAGA complex component [Source:VGNC Symbol;Acc:VGNC:93623]	up	1.4662
CNVR-5053	ENSSSCG00000001709	Gene_262	SUPT3H	SPT3 homolog, SAGA and STAGA complex component [Source:VGNC Symbol;Acc:VGNC:93623]	up	1.4662
CNVR-4012	ENSSSCG00000001709	Gene_262	SUPT3H	SPT3 homolog, SAGA and STAGA complex component [Source:VGNC Symbol;Acc:VGNC:93623]	up	1.4662
CNVR-8417	ENSSSCG00000001709	Gene_262	SUPT3H	SPT3 homolog, SAGA and STAGA complex component [Source:VGNC Symbol;Acc:VGNC:93623]	up	1.4662
CNVR-8956	ENSSSCG00000001709	Gene_262	SUPT3H	SPT3 homolog, SAGA and STAGA complex component [Source:VGNC Symbol;Acc:VGNC:93623]	up	1.4662
CNVR-8975	ENSSSCG00000001709	Gene_262	SUPT3H	SPT3 homolog, SAGA and STAGA complex component [Source:VGNC Symbol;Acc:VGNC:93623]	up	1.4662
CNVR-8939	ENSSSCG00000041536	Gene_263	ENSSSCG00000041536	None	up	4.68507
CNVR-8939	ENSSSCG00000046978	Gene_264	ENSSSCG00000046978	None	up	4.66218
CNVR-8939	ENSSSCG00000015235	Gene_265	ETS1	ETS proto-onco 1, transcription factor [Source:VGNC Symbol;Acc:VGNC:87808]	up	2.15466
CNVR-8939	ENSSSCG00000039412	Gene_266	DOC2B	double C2 domain beta [Source:VGNC Symbol;Acc:VGNC:87389]	up	2.70932
CNVR-8956	ENSSSCG00000009673	Gene_267	NUGGC	nuclear GTPase, germinal center associated [Source:VGNC Symbol;Acc:VGNC:90968]	up	4.56403
CNVR-8975	ENSSSCG00000009673	Gene_267	NUGGC	nuclear GTPase, germinal center associated [Source:VGNC Symbol;Acc:VGNC:90968]	up	4.56403
CNVR-8997	ENSSSCG00000009673	Gene_267	NUGGC	nuclear GTPase, germinal center associated [Source:VGNC Symbol;Acc:VGNC:90968]	up	4.56403
CNVR-9132	ENSSSCG00000009673	Gene_267	NUGGC	nuclear GTPase, germinal center associated [Source:VGNC Symbol;Acc:VGNC:90968]	up	4.56403
CNVR-784	ENSSSCG00000009673	Gene_267	NUGGC	nuclear GTPase, germinal center associated [Source:VGNC Symbol;Acc:VGNC:90968]	up	4.56403
CNVR-6886	ENSSSCG00000009673	Gene_267	NUGGC	nuclear GTPase, germinal center associated [Source:VGNC Symbol;Acc:VGNC:90968]	up	4.56403
CNVR-5053	ENSSSCG00000009673	Gene_267	NUGGC	nuclear GTPase, germinal center associated [Source:VGNC Symbol;Acc:VGNC:90968]	up	4.56403
CNVR-8952	ENSSSCG00000009673	Gene_267	NUGGC	nuclear GTPase, germinal center associated [Source:VGNC Symbol;Acc:VGNC:90968]	up	4.56403
CNVR-7755	ENSSSCG00000009673	Gene_267	NUGGC	nuclear GTPase, germinal center associated [Source:VGNC Symbol;Acc:VGNC:90968]	up	4.56403
CNVR-8003	ENSSSCG00000009673	Gene_267	NUGGC	nuclear GTPase, germinal center associated [Source:VGNC Symbol;Acc:VGNC:90968]	up	4.56403
CNVR-4012	ENSSSCG00000009673	Gene_267	NUGGC	nuclear GTPase, germinal center associated [Source:VGNC Symbol;Acc:VGNC:90968]	up	4.56403
CNVR-6396	ENSSSCG00000009673	Gene_267	NUGGC	nuclear GTPase, germinal center associated [Source:VGNC Symbol;Acc:VGNC:90968]	up	4.56403
CNVR-6743	ENSSSCG00000009673	Gene_267	NUGGC	nuclear GTPase, germinal center associated [Source:VGNC Symbol;Acc:VGNC:90968]	up	4.56403
CNVR-1280	ENSSSCG00000009673	Gene_267	NUGGC	nuclear GTPase, germinal center associated [Source:VGNC Symbol;Acc:VGNC:90968]	up	4.56403
CNVR-451	ENSSSCG00000009673	Gene_267	NUGGC	nuclear GTPase, germinal center associated [Source:VGNC Symbol;Acc:VGNC:90968]	up	4.56403
CNVR-8417	ENSSSCG00000009673	Gene_267	NUGGC	nuclear GTPase, germinal center associated [Source:VGNC Symbol;Acc:VGNC:90968]	up	4.56403
CNVR-8952	ENSSSCG00000017494	Gene_268	IKZF3	IKAROS family zinc finger 3 [Source:VGNC Symbol;Acc:VGNC:89074]	up	2.14147
CNVR-8997	ENSSSCG00000017494	Gene_268	IKZF3	IKAROS family zinc finger 3 [Source:VGNC Symbol;Acc:VGNC:89074]	up	2.14147
CNVR-9132	ENSSSCG00000017494	Gene_268	IKZF3	IKAROS family zinc finger 3 [Source:VGNC Symbol;Acc:VGNC:89074]	up	2.14147
CNVR-7755	ENSSSCG00000017494	Gene_268	IKZF3	IKAROS family zinc finger 3 [Source:VGNC Symbol;Acc:VGNC:89074]	up	2.14147
CNVR-8003	ENSSSCG00000017494	Gene_268	IKZF3	IKAROS family zinc finger 3 [Source:VGNC Symbol;Acc:VGNC:89074]	up	2.14147
CNVR-6396	ENSSSCG00000017494	Gene_268	IKZF3	IKAROS family zinc finger 3 [Source:VGNC Symbol;Acc:VGNC:89074]	up	2.14147
CNVR-6743	ENSSSCG00000017494	Gene_268	IKZF3	IKAROS family zinc finger 3 [Source:VGNC Symbol;Acc:VGNC:89074]	up	2.14147
CNVR-1280	ENSSSCG00000017494	Gene_268	IKZF3	IKAROS family zinc finger 3 [Source:VGNC Symbol;Acc:VGNC:89074]	up	2.14147
CNVR-451	ENSSSCG00000017494	Gene_268	IKZF3	IKAROS family zinc finger 3 [Source:VGNC Symbol;Acc:VGNC:89074]	up	2.14147
CNVR-784	ENSSSCG00000017494	Gene_268	IKZF3	IKAROS family zinc finger 3 [Source:VGNC Symbol;Acc:VGNC:89074]	up	2.14147
CNVR-6886	ENSSSCG00000017494	Gene_268	IKZF3	IKAROS family zinc finger 3 [Source:VGNC Symbol;Acc:VGNC:89074]	up	2.14147
CNVR-5053	ENSSSCG00000017494	Gene_268	IKZF3	IKAROS family zinc finger 3 [Source:VGNC Symbol;Acc:VGNC:89074]	up	2.14147
CNVR-8956	ENSSSCG00000017494	Gene_268	IKZF3	IKAROS family zinc finger 3 [Source:VGNC Symbol;Acc:VGNC:89074]	up	2.14147
CNVR-8975	ENSSSCG00000017494	Gene_268	IKZF3	IKAROS family zinc finger 3 [Source:VGNC Symbol;Acc:VGNC:89074]	up	2.14147
CNVR-4012	ENSSSCG00000017494	Gene_268	IKZF3	IKAROS family zinc finger 3 [Source:VGNC Symbol;Acc:VGNC:89074]	up	2.14147
CNVR-8417	ENSSSCG00000017494	Gene_268	IKZF3	IKAROS family zinc finger 3 [Source:VGNC Symbol;Acc:VGNC:89074]	up	2.14147
CNVR-8952	ENSSSCG00000049620	Gene_269	ENSSSCG00000049620	None	up	5.66403
CNVR-8997	ENSSSCG00000049620	Gene_269	ENSSSCG00000049620	None	up	5.66403
CNVR-9132	ENSSSCG00000049620	Gene_269	ENSSSCG00000049620	None	up	5.66403
CNVR-7755	ENSSSCG00000049620	Gene_269	ENSSSCG00000049620	None	up	5.66403
CNVR-8003	ENSSSCG00000049620	Gene_269	ENSSSCG00000049620	None	up	5.66403
CNVR-4012	ENSSSCG00000049620	Gene_269	ENSSSCG00000049620	None	up	5.66403
CNVR-6396	ENSSSCG00000049620	Gene_269	ENSSSCG00000049620	None	up	5.66403
CNVR-6743	ENSSSCG00000049620	Gene_269	ENSSSCG00000049620	None	up	5.66403
CNVR-1280	ENSSSCG00000049620	Gene_269	ENSSSCG00000049620	None	up	5.66403
CNVR-451	ENSSSCG00000049620	Gene_269	ENSSSCG00000049620	None	up	5.66403
CNVR-784	ENSSSCG00000049620	Gene_269	ENSSSCG00000049620	None	up	5.66403
CNVR-8417	ENSSSCG00000049620	Gene_269	ENSSSCG00000049620	None	up	5.66403
CNVR-6886	ENSSSCG00000049620	Gene_269	ENSSSCG00000049620	None	up	5.66403
CNVR-5053	ENSSSCG00000049620	Gene_269	ENSSSCG00000049620	None	up	5.66403
CNVR-8956	ENSSSCG00000049620	Gene_269	ENSSSCG00000049620	None	up	5.66403
CNVR-8975	ENSSSCG00000049620	Gene_269	ENSSSCG00000049620	None	up	5.66403
CNVR-6650	ENSSSCG00000046102	Gene_270	ENSSSCG00000046102	None	up	1.54622
CNVR-6650	ENSSSCG00000048622	Gene_271	ENSSSCG00000048622	None	up	4.93208
CNVR-8939	ENSSSCG00000041385	Gene_272	ENSSSCG00000041385	None	up	2.88233
CNVR-8997	ENSSSCG00000041181	Gene_273	ENSSSCG00000041181	None	up	4.4263
CNVR-9132	ENSSSCG00000041181	Gene_273	ENSSSCG00000041181	None	up	4.4263
CNVR-784	ENSSSCG00000041181	Gene_273	ENSSSCG00000041181	None	up	4.4263
CNVR-6886	ENSSSCG00000041181	Gene_273	ENSSSCG00000041181	None	up	4.4263
CNVR-5053	ENSSSCG00000041181	Gene_273	ENSSSCG00000041181	None	up	4.4263
CNVR-8956	ENSSSCG00000041181	Gene_273	ENSSSCG00000041181	None	up	4.4263
CNVR-8975	ENSSSCG00000041181	Gene_273	ENSSSCG00000041181	None	up	4.4263
CNVR-8952	ENSSSCG00000041181	Gene_273	ENSSSCG00000041181	None	up	4.4263
CNVR-7755	ENSSSCG00000041181	Gene_273	ENSSSCG00000041181	None	up	4.4263
CNVR-8003	ENSSSCG00000041181	Gene_273	ENSSSCG00000041181	None	up	4.4263
CNVR-4012	ENSSSCG00000041181	Gene_273	ENSSSCG00000041181	None	up	4.4263
CNVR-6396	ENSSSCG00000041181	Gene_273	ENSSSCG00000041181	None	up	4.4263
CNVR-6743	ENSSSCG00000041181	Gene_273	ENSSSCG00000041181	None	up	4.4263
CNVR-1280	ENSSSCG00000041181	Gene_273	ENSSSCG00000041181	None	up	4.4263
CNVR-451	ENSSSCG00000041181	Gene_273	ENSSSCG00000041181	None	up	4.4263
CNVR-8417	ENSSSCG00000041181	Gene_273	ENSSSCG00000041181	None	up	4.4263
CNVR-8939	ENSSSCG00000042464	Gene_274	ENSSSCG00000042464	None	up	1.16585
CNVR-8939	ENSSSCG00000045551	Gene_275	ENSSSCG00000045551	None	up	1.90609
CNVR-8939	ENSSSCG00000036322	Gene_276	SPRY4	sprouty RTK signaling antagonist 4 [Source:VGNC Symbol;Acc:VGNC:93427]	up	1.00751
CNVR-8939	ENSSSCG00000012583	Gene_277	ACSL4	acyl-CoA synthetase long chain family member 4 [Source:VGNC Symbol;Acc:VGNC:85033]	up	1.10657
CNVR-8939	ENSSSCG00000015576	Gene_278	TPR	translocated promoter region, nuclear basket protein [Source:HGNC Symbol;Acc:HGNC:12017]	up	1.31108
CNVR-8952	ENSSSCG00000046216	Gene_279	ENSSSCG00000046216	None	up	7.70077
CNVR-8997	ENSSSCG00000046216	Gene_279	ENSSSCG00000046216	None	up	7.70077
CNVR-9132	ENSSSCG00000046216	Gene_279	ENSSSCG00000046216	None	up	7.70077
CNVR-7755	ENSSSCG00000046216	Gene_279	ENSSSCG00000046216	None	up	7.70077
CNVR-8003	ENSSSCG00000046216	Gene_279	ENSSSCG00000046216	None	up	7.70077
CNVR-4012	ENSSSCG00000046216	Gene_279	ENSSSCG00000046216	None	up	7.70077
CNVR-6396	ENSSSCG00000046216	Gene_279	ENSSSCG00000046216	None	up	7.70077
CNVR-6743	ENSSSCG00000046216	Gene_279	ENSSSCG00000046216	None	up	7.70077
CNVR-1280	ENSSSCG00000046216	Gene_279	ENSSSCG00000046216	None	up	7.70077
CNVR-451	ENSSSCG00000046216	Gene_279	ENSSSCG00000046216	None	up	7.70077
CNVR-784	ENSSSCG00000046216	Gene_279	ENSSSCG00000046216	None	up	7.70077
CNVR-8417	ENSSSCG00000046216	Gene_279	ENSSSCG00000046216	None	up	7.70077
CNVR-6886	ENSSSCG00000046216	Gene_279	ENSSSCG00000046216	None	up	7.70077
CNVR-5053	ENSSSCG00000046216	Gene_279	ENSSSCG00000046216	None	up	7.70077
CNVR-8956	ENSSSCG00000046216	Gene_279	ENSSSCG00000046216	None	up	7.70077
CNVR-8975	ENSSSCG00000046216	Gene_279	ENSSSCG00000046216	None	up	7.70077
CNVR-8939	ENSSSCG00000006624	Gene_280	SELENBP1	selenium binding protein 1 [Source:VGNC Symbol;Acc:VGNC:92689]	up	2.20101
CNVR-6650	ENSSSCG00000008228	Gene_281	GNLY	granulysin [Source:VGNC Symbol;Acc:VGNC:102570]	up	1.94026
CNVR-8952	ENSSSCG00000015917	Gene_282	XIRP2	xin actin binding repeat containing 2 [Source:HGNC Symbol;Acc:HGNC:14303]	up	4.89969
CNVR-8997	ENSSSCG00000015917	Gene_282	XIRP2	xin actin binding repeat containing 2 [Source:HGNC Symbol;Acc:HGNC:14303]	up	4.89969
CNVR-9132	ENSSSCG00000015917	Gene_282	XIRP2	xin actin binding repeat containing 2 [Source:HGNC Symbol;Acc:HGNC:14303]	up	4.89969
CNVR-7755	ENSSSCG00000015917	Gene_282	XIRP2	xin actin binding repeat containing 2 [Source:HGNC Symbol;Acc:HGNC:14303]	up	4.89969
CNVR-8003	ENSSSCG00000015917	Gene_282	XIRP2	xin actin binding repeat containing 2 [Source:HGNC Symbol;Acc:HGNC:14303]	up	4.89969
CNVR-6396	ENSSSCG00000015917	Gene_282	XIRP2	xin actin binding repeat containing 2 [Source:HGNC Symbol;Acc:HGNC:14303]	up	4.89969
CNVR-6743	ENSSSCG00000015917	Gene_282	XIRP2	xin actin binding repeat containing 2 [Source:HGNC Symbol;Acc:HGNC:14303]	up	4.89969
CNVR-1280	ENSSSCG00000015917	Gene_282	XIRP2	xin actin binding repeat containing 2 [Source:HGNC Symbol;Acc:HGNC:14303]	up	4.89969
CNVR-451	ENSSSCG00000015917	Gene_282	XIRP2	xin actin binding repeat containing 2 [Source:HGNC Symbol;Acc:HGNC:14303]	up	4.89969
CNVR-784	ENSSSCG00000015917	Gene_282	XIRP2	xin actin binding repeat containing 2 [Source:HGNC Symbol;Acc:HGNC:14303]	up	4.89969
CNVR-6886	ENSSSCG00000015917	Gene_282	XIRP2	xin actin binding repeat containing 2 [Source:HGNC Symbol;Acc:HGNC:14303]	up	4.89969
CNVR-5053	ENSSSCG00000015917	Gene_282	XIRP2	xin actin binding repeat containing 2 [Source:HGNC Symbol;Acc:HGNC:14303]	up	4.89969
CNVR-8956	ENSSSCG00000015917	Gene_282	XIRP2	xin actin binding repeat containing 2 [Source:HGNC Symbol;Acc:HGNC:14303]	up	4.89969
CNVR-8975	ENSSSCG00000015917	Gene_282	XIRP2	xin actin binding repeat containing 2 [Source:HGNC Symbol;Acc:HGNC:14303]	up	4.89969
CNVR-4012	ENSSSCG00000015917	Gene_282	XIRP2	xin actin binding repeat containing 2 [Source:HGNC Symbol;Acc:HGNC:14303]	up	4.89969
CNVR-8417	ENSSSCG00000015917	Gene_282	XIRP2	xin actin binding repeat containing 2 [Source:HGNC Symbol;Acc:HGNC:14303]	up	4.89969
CNVR-8997	ENSSSCG00000031634	Gene_283	ENSSSCG00000031634	None	up	3.01098
CNVR-9132	ENSSSCG00000031634	Gene_283	ENSSSCG00000031634	None	up	3.01098
CNVR-784	ENSSSCG00000031634	Gene_283	ENSSSCG00000031634	None	up	3.01098
CNVR-6886	ENSSSCG00000031634	Gene_283	ENSSSCG00000031634	None	up	3.01098
CNVR-5053	ENSSSCG00000031634	Gene_283	ENSSSCG00000031634	None	up	3.01098
CNVR-4012	ENSSSCG00000031634	Gene_283	ENSSSCG00000031634	None	up	3.01098
CNVR-8417	ENSSSCG00000031634	Gene_283	ENSSSCG00000031634	None	up	3.01098
CNVR-8952	ENSSSCG00000031634	Gene_283	ENSSSCG00000031634	None	up	3.01098
CNVR-8956	ENSSSCG00000031634	Gene_283	ENSSSCG00000031634	None	up	3.01098
CNVR-8975	ENSSSCG00000031634	Gene_283	ENSSSCG00000031634	None	up	3.01098
CNVR-7755	ENSSSCG00000031634	Gene_283	ENSSSCG00000031634	None	up	3.01098
CNVR-8003	ENSSSCG00000031634	Gene_283	ENSSSCG00000031634	None	up	3.01098
CNVR-6396	ENSSSCG00000031634	Gene_283	ENSSSCG00000031634	None	up	3.01098
CNVR-6743	ENSSSCG00000031634	Gene_283	ENSSSCG00000031634	None	up	3.01098
CNVR-1280	ENSSSCG00000031634	Gene_283	ENSSSCG00000031634	None	up	3.01098
CNVR-451	ENSSSCG00000031634	Gene_283	ENSSSCG00000031634	None	up	3.01098
CNVR-8939	ENSSSCG00000048515	Gene_284	ENSSSCG00000048515	None	up	2.10926
CNVR-8939	ENSSSCG00000044972	Gene_285	ENSSSCG00000044972	None	up	2.63577
CNVR-8997	ENSSSCG00000049592	Gene_286	ENSSSCG00000049592	None	up	5.27962
CNVR-9132	ENSSSCG00000049592	Gene_286	ENSSSCG00000049592	None	up	5.27962
CNVR-4012	ENSSSCG00000049592	Gene_286	ENSSSCG00000049592	None	up	5.27962
CNVR-784	ENSSSCG00000049592	Gene_286	ENSSSCG00000049592	None	up	5.27962
CNVR-8417	ENSSSCG00000049592	Gene_286	ENSSSCG00000049592	None	up	5.27962
CNVR-6886	ENSSSCG00000049592	Gene_286	ENSSSCG00000049592	None	up	5.27962
CNVR-5053	ENSSSCG00000049592	Gene_286	ENSSSCG00000049592	None	up	5.27962
CNVR-8956	ENSSSCG00000049592	Gene_286	ENSSSCG00000049592	None	up	5.27962
CNVR-8975	ENSSSCG00000049592	Gene_286	ENSSSCG00000049592	None	up	5.27962
CNVR-8952	ENSSSCG00000049592	Gene_286	ENSSSCG00000049592	None	up	5.27962
CNVR-7755	ENSSSCG00000049592	Gene_286	ENSSSCG00000049592	None	up	5.27962
CNVR-8003	ENSSSCG00000049592	Gene_286	ENSSSCG00000049592	None	up	5.27962
CNVR-6396	ENSSSCG00000049592	Gene_286	ENSSSCG00000049592	None	up	5.27962
CNVR-6743	ENSSSCG00000049592	Gene_286	ENSSSCG00000049592	None	up	5.27962
CNVR-1280	ENSSSCG00000049592	Gene_286	ENSSSCG00000049592	None	up	5.27962
CNVR-451	ENSSSCG00000049592	Gene_286	ENSSSCG00000049592	None	up	5.27962
CNVR-8939	ENSSSCG00000051178	Gene_287	ENSSSCG00000051178	None	up	3.26645
CNVR-8939	ENSSSCG00000000523	Gene_288	BBS10	Bardet-Biedl syndrome 10 [Source:HGNC Symbol;Acc:HGNC:26291]	up	1.48079
CNVR-6650	ENSSSCG00000015591	Gene_289	SPATA45	spermatogenesis associated 45 [Source:HGNC Symbol;Acc:HGNC:33709]	up	5.29999
CNVR-8939	ENSSSCG00000041693	Gene_290	ENSSSCG00000041693	None	up	2.07227
CNVR-8956	ENSSSCG00000047283	Gene_291	ENSSSCG00000047283	None	up	3.24174
CNVR-8975	ENSSSCG00000047283	Gene_291	ENSSSCG00000047283	None	up	3.24174
CNVR-8997	ENSSSCG00000047283	Gene_291	ENSSSCG00000047283	None	up	3.24174
CNVR-9132	ENSSSCG00000047283	Gene_291	ENSSSCG00000047283	None	up	3.24174
CNVR-784	ENSSSCG00000047283	Gene_291	ENSSSCG00000047283	None	up	3.24174
CNVR-6886	ENSSSCG00000047283	Gene_291	ENSSSCG00000047283	None	up	3.24174
CNVR-5053	ENSSSCG00000047283	Gene_291	ENSSSCG00000047283	None	up	3.24174
CNVR-8952	ENSSSCG00000047283	Gene_291	ENSSSCG00000047283	None	up	3.24174
CNVR-7755	ENSSSCG00000047283	Gene_291	ENSSSCG00000047283	None	up	3.24174
CNVR-8003	ENSSSCG00000047283	Gene_291	ENSSSCG00000047283	None	up	3.24174
CNVR-4012	ENSSSCG00000047283	Gene_291	ENSSSCG00000047283	None	up	3.24174
CNVR-6396	ENSSSCG00000047283	Gene_291	ENSSSCG00000047283	None	up	3.24174
CNVR-6743	ENSSSCG00000047283	Gene_291	ENSSSCG00000047283	None	up	3.24174
CNVR-1280	ENSSSCG00000047283	Gene_291	ENSSSCG00000047283	None	up	3.24174
CNVR-451	ENSSSCG00000047283	Gene_291	ENSSSCG00000047283	None	up	3.24174
CNVR-8417	ENSSSCG00000047283	Gene_291	ENSSSCG00000047283	None	up	3.24174
CNVR-8952	ENSSSCG00000040252	Gene_292	ENSSSCG00000040252	None	up	1.20349
CNVR-8997	ENSSSCG00000040252	Gene_292	ENSSSCG00000040252	None	up	1.20349
CNVR-9132	ENSSSCG00000040252	Gene_292	ENSSSCG00000040252	None	up	1.20349
CNVR-7755	ENSSSCG00000040252	Gene_292	ENSSSCG00000040252	None	up	1.20349
CNVR-8003	ENSSSCG00000040252	Gene_292	ENSSSCG00000040252	None	up	1.20349
CNVR-4012	ENSSSCG00000040252	Gene_292	ENSSSCG00000040252	None	up	1.20349
CNVR-6396	ENSSSCG00000040252	Gene_292	ENSSSCG00000040252	None	up	1.20349
CNVR-6743	ENSSSCG00000040252	Gene_292	ENSSSCG00000040252	None	up	1.20349
CNVR-1280	ENSSSCG00000040252	Gene_292	ENSSSCG00000040252	None	up	1.20349
CNVR-451	ENSSSCG00000040252	Gene_292	ENSSSCG00000040252	None	up	1.20349
CNVR-784	ENSSSCG00000040252	Gene_292	ENSSSCG00000040252	None	up	1.20349
CNVR-8417	ENSSSCG00000040252	Gene_292	ENSSSCG00000040252	None	up	1.20349
CNVR-6886	ENSSSCG00000040252	Gene_292	ENSSSCG00000040252	None	up	1.20349
CNVR-5053	ENSSSCG00000040252	Gene_292	ENSSSCG00000040252	None	up	1.20349
CNVR-8956	ENSSSCG00000040252	Gene_292	ENSSSCG00000040252	None	up	1.20349
CNVR-8975	ENSSSCG00000040252	Gene_292	ENSSSCG00000040252	None	up	1.20349
CNVR-8939	ENSSSCG00000039158	Gene_293	ENSSSCG00000039158	None	up	4.33271
CNVR-8939	ENSSSCG00000049302	Gene_294	ENSSSCG00000049302	None	up	4.88345
CNVR-8939	ENSSSCG00000020876	Gene_295	RTL5	retrotransposon Gag like 5 [Source:VGNC Symbol;Acc:VGNC:92498]	up	1.89662
CNVR-8952	ENSSSCG00000050134	Gene_296	ENSSSCG00000050134	None	up	1.56121
CNVR-8997	ENSSSCG00000050134	Gene_296	ENSSSCG00000050134	None	up	1.56121
CNVR-9132	ENSSSCG00000050134	Gene_296	ENSSSCG00000050134	None	up	1.56121
CNVR-7755	ENSSSCG00000050134	Gene_296	ENSSSCG00000050134	None	up	1.56121
CNVR-8003	ENSSSCG00000050134	Gene_296	ENSSSCG00000050134	None	up	1.56121
CNVR-6396	ENSSSCG00000050134	Gene_296	ENSSSCG00000050134	None	up	1.56121
CNVR-6743	ENSSSCG00000050134	Gene_296	ENSSSCG00000050134	None	up	1.56121
CNVR-1280	ENSSSCG00000050134	Gene_296	ENSSSCG00000050134	None	up	1.56121
CNVR-451	ENSSSCG00000050134	Gene_296	ENSSSCG00000050134	None	up	1.56121
CNVR-784	ENSSSCG00000050134	Gene_296	ENSSSCG00000050134	None	up	1.56121
CNVR-6886	ENSSSCG00000050134	Gene_296	ENSSSCG00000050134	None	up	1.56121
CNVR-5053	ENSSSCG00000050134	Gene_296	ENSSSCG00000050134	None	up	1.56121
CNVR-8956	ENSSSCG00000050134	Gene_296	ENSSSCG00000050134	None	up	1.56121
CNVR-8975	ENSSSCG00000050134	Gene_296	ENSSSCG00000050134	None	up	1.56121
CNVR-4012	ENSSSCG00000050134	Gene_296	ENSSSCG00000050134	None	up	1.56121
CNVR-8417	ENSSSCG00000050134	Gene_296	ENSSSCG00000050134	None	up	1.56121
CNVR-8952	ENSSSCG00000042611	Gene_297	ENSSSCG00000042611	None	up	4.40982
CNVR-8997	ENSSSCG00000042611	Gene_297	ENSSSCG00000042611	None	up	4.40982
CNVR-9132	ENSSSCG00000042611	Gene_297	ENSSSCG00000042611	None	up	4.40982
CNVR-7755	ENSSSCG00000042611	Gene_297	ENSSSCG00000042611	None	up	4.40982
CNVR-8003	ENSSSCG00000042611	Gene_297	ENSSSCG00000042611	None	up	4.40982
CNVR-6396	ENSSSCG00000042611	Gene_297	ENSSSCG00000042611	None	up	4.40982
CNVR-6743	ENSSSCG00000042611	Gene_297	ENSSSCG00000042611	None	up	4.40982
CNVR-1280	ENSSSCG00000042611	Gene_297	ENSSSCG00000042611	None	up	4.40982
CNVR-451	ENSSSCG00000042611	Gene_297	ENSSSCG00000042611	None	up	4.40982
CNVR-784	ENSSSCG00000042611	Gene_297	ENSSSCG00000042611	None	up	4.40982
CNVR-6886	ENSSSCG00000042611	Gene_297	ENSSSCG00000042611	None	up	4.40982
CNVR-5053	ENSSSCG00000042611	Gene_297	ENSSSCG00000042611	None	up	4.40982
CNVR-8956	ENSSSCG00000042611	Gene_297	ENSSSCG00000042611	None	up	4.40982
CNVR-8975	ENSSSCG00000042611	Gene_297	ENSSSCG00000042611	None	up	4.40982
CNVR-4012	ENSSSCG00000042611	Gene_297	ENSSSCG00000042611	None	up	4.40982
CNVR-8417	ENSSSCG00000042611	Gene_297	ENSSSCG00000042611	None	up	4.40982
CNVR-8952	ENSSSCG00000017908	Gene_298	GP1BA	glycoprotein Ib platelet subunit alpha [Source:VGNC Symbol;Acc:VGNC:88563]	up	4.88293
CNVR-8997	ENSSSCG00000017908	Gene_298	GP1BA	glycoprotein Ib platelet subunit alpha [Source:VGNC Symbol;Acc:VGNC:88563]	up	4.88293
CNVR-9132	ENSSSCG00000017908	Gene_298	GP1BA	glycoprotein Ib platelet subunit alpha [Source:VGNC Symbol;Acc:VGNC:88563]	up	4.88293
CNVR-7755	ENSSSCG00000017908	Gene_298	GP1BA	glycoprotein Ib platelet subunit alpha [Source:VGNC Symbol;Acc:VGNC:88563]	up	4.88293
CNVR-8003	ENSSSCG00000017908	Gene_298	GP1BA	glycoprotein Ib platelet subunit alpha [Source:VGNC Symbol;Acc:VGNC:88563]	up	4.88293
CNVR-6396	ENSSSCG00000017908	Gene_298	GP1BA	glycoprotein Ib platelet subunit alpha [Source:VGNC Symbol;Acc:VGNC:88563]	up	4.88293
CNVR-6743	ENSSSCG00000017908	Gene_298	GP1BA	glycoprotein Ib platelet subunit alpha [Source:VGNC Symbol;Acc:VGNC:88563]	up	4.88293
CNVR-1280	ENSSSCG00000017908	Gene_298	GP1BA	glycoprotein Ib platelet subunit alpha [Source:VGNC Symbol;Acc:VGNC:88563]	up	4.88293
CNVR-451	ENSSSCG00000017908	Gene_298	GP1BA	glycoprotein Ib platelet subunit alpha [Source:VGNC Symbol;Acc:VGNC:88563]	up	4.88293
CNVR-784	ENSSSCG00000017908	Gene_298	GP1BA	glycoprotein Ib platelet subunit alpha [Source:VGNC Symbol;Acc:VGNC:88563]	up	4.88293
CNVR-6886	ENSSSCG00000017908	Gene_298	GP1BA	glycoprotein Ib platelet subunit alpha [Source:VGNC Symbol;Acc:VGNC:88563]	up	4.88293
CNVR-5053	ENSSSCG00000017908	Gene_298	GP1BA	glycoprotein Ib platelet subunit alpha [Source:VGNC Symbol;Acc:VGNC:88563]	up	4.88293
CNVR-8956	ENSSSCG00000017908	Gene_298	GP1BA	glycoprotein Ib platelet subunit alpha [Source:VGNC Symbol;Acc:VGNC:88563]	up	4.88293
CNVR-8975	ENSSSCG00000017908	Gene_298	GP1BA	glycoprotein Ib platelet subunit alpha [Source:VGNC Symbol;Acc:VGNC:88563]	up	4.88293
CNVR-4012	ENSSSCG00000017908	Gene_298	GP1BA	glycoprotein Ib platelet subunit alpha [Source:VGNC Symbol;Acc:VGNC:88563]	up	4.88293
CNVR-8417	ENSSSCG00000017908	Gene_298	GP1BA	glycoprotein Ib platelet subunit alpha [Source:VGNC Symbol;Acc:VGNC:88563]	up	4.88293
CNVR-6650	ENSSSCG00000050450	Gene_299	ENSSSCG00000050450	None	up	4.85081
CNVR-8939	ENSSSCG00000042114	Gene_300	ENSSSCG00000042114	None	up	3.32854
CNVR-8939	ENSSSCG00000001725	Gene_301	ADGRF5	adhesion G protein-coupled receptor F5 [Source:HGNC Symbol;Acc:HGNC:19030]	up	1.08848
CNVR-8939	ENSSSCG00000034269	Gene_302	U6	U6 spliceosomal RNA [Source:RFAM;Acc:RF00026]	up	3.28612
CNVR-6650	ENSSSCG00000045656	Gene_303	ENSSSCG00000045656	None	up	4.8984
CNVR-8997	ENSSSCG00000035663	Gene_304	ENSSSCG00000035663	None	up	1.0735
CNVR-9132	ENSSSCG00000035663	Gene_304	ENSSSCG00000035663	None	up	1.0735
CNVR-784	ENSSSCG00000035663	Gene_304	ENSSSCG00000035663	None	up	1.0735
CNVR-6886	ENSSSCG00000035663	Gene_304	ENSSSCG00000035663	None	up	1.0735
CNVR-5053	ENSSSCG00000035663	Gene_304	ENSSSCG00000035663	None	up	1.0735
CNVR-8952	ENSSSCG00000035663	Gene_304	ENSSSCG00000035663	None	up	1.0735
CNVR-8956	ENSSSCG00000035663	Gene_304	ENSSSCG00000035663	None	up	1.0735
CNVR-8975	ENSSSCG00000035663	Gene_304	ENSSSCG00000035663	None	up	1.0735
CNVR-7755	ENSSSCG00000035663	Gene_304	ENSSSCG00000035663	None	up	1.0735
CNVR-8003	ENSSSCG00000035663	Gene_304	ENSSSCG00000035663	None	up	1.0735
CNVR-4012	ENSSSCG00000035663	Gene_304	ENSSSCG00000035663	None	up	1.0735
CNVR-6396	ENSSSCG00000035663	Gene_304	ENSSSCG00000035663	None	up	1.0735
CNVR-6743	ENSSSCG00000035663	Gene_304	ENSSSCG00000035663	None	up	1.0735
CNVR-1280	ENSSSCG00000035663	Gene_304	ENSSSCG00000035663	None	up	1.0735
CNVR-451	ENSSSCG00000035663	Gene_304	ENSSSCG00000035663	None	up	1.0735
CNVR-8417	ENSSSCG00000035663	Gene_304	ENSSSCG00000035663	None	up	1.0735
CNVR-8939	ENSSSCG00000047305	Gene_305	ENSSSCG00000047305	None	up	4.82238
CNVR-6650	ENSSSCG00000011125	Gene_306	GATA3	GATA binding protein 3 [Source:VGNC Symbol;Acc:VGNC:96315]	up	3.93001
CNVR-8939	ENSSSCG00000016273	Gene_307	HTR2B	5-hydroxytryptamine receptor 2B [Source:VGNC Symbol;Acc:VGNC:96365]	up	2.95879
CNVR-8939	ENSSSCG00000035554	Gene_308	LHFPL3	LHFPL tetraspan subfamily member 3 [Source:VGNC Symbol;Acc:VGNC:89706]	up	2.03543
CNVR-6650	ENSSSCG00000048238	Gene_309	ENSSSCG00000048238	None	up	6.80361
CNVR-6650	ENSSSCG00000006423	Gene_310	OR6N2	olfactory receptor family 6 subfamily N member 2 [Source:HGNC Symbol;Acc:HGNC:15035]	up	4.38032
CNVR-8939	ENSSSCG00000025254	Gene_311	ZNF624	zinc finger protein 624 [Source:VGNC Symbol;Acc:VGNC:95278]	up	1.3081
CNVR-8952	ENSSSCG00000046785	Gene_312	ENSSSCG00000046785	None	up	4.01995
CNVR-8997	ENSSSCG00000046785	Gene_312	ENSSSCG00000046785	None	up	4.01995
CNVR-9132	ENSSSCG00000046785	Gene_312	ENSSSCG00000046785	None	up	4.01995
CNVR-7755	ENSSSCG00000046785	Gene_312	ENSSSCG00000046785	None	up	4.01995
CNVR-8003	ENSSSCG00000046785	Gene_312	ENSSSCG00000046785	None	up	4.01995
CNVR-6396	ENSSSCG00000046785	Gene_312	ENSSSCG00000046785	None	up	4.01995
CNVR-6743	ENSSSCG00000046785	Gene_312	ENSSSCG00000046785	None	up	4.01995
CNVR-1280	ENSSSCG00000046785	Gene_312	ENSSSCG00000046785	None	up	4.01995
CNVR-451	ENSSSCG00000046785	Gene_312	ENSSSCG00000046785	None	up	4.01995
CNVR-784	ENSSSCG00000046785	Gene_312	ENSSSCG00000046785	None	up	4.01995
CNVR-6886	ENSSSCG00000046785	Gene_312	ENSSSCG00000046785	None	up	4.01995
CNVR-5053	ENSSSCG00000046785	Gene_312	ENSSSCG00000046785	None	up	4.01995
CNVR-8956	ENSSSCG00000046785	Gene_312	ENSSSCG00000046785	None	up	4.01995
CNVR-8975	ENSSSCG00000046785	Gene_312	ENSSSCG00000046785	None	up	4.01995
CNVR-4012	ENSSSCG00000046785	Gene_312	ENSSSCG00000046785	None	up	4.01995
CNVR-8417	ENSSSCG00000046785	Gene_312	ENSSSCG00000046785	None	up	4.01995
CNVR-4012	ENSSSCG00000050000	Gene_313	ENSSSCG00000050000	None	up	2.70712
CNVR-8417	ENSSSCG00000050000	Gene_313	ENSSSCG00000050000	None	up	2.70712
CNVR-8952	ENSSSCG00000050000	Gene_313	ENSSSCG00000050000	None	up	2.70712
CNVR-8956	ENSSSCG00000050000	Gene_313	ENSSSCG00000050000	None	up	2.70712
CNVR-8975	ENSSSCG00000050000	Gene_313	ENSSSCG00000050000	None	up	2.70712
CNVR-8997	ENSSSCG00000050000	Gene_313	ENSSSCG00000050000	None	up	2.70712
CNVR-9132	ENSSSCG00000050000	Gene_313	ENSSSCG00000050000	None	up	2.70712
CNVR-7755	ENSSSCG00000050000	Gene_313	ENSSSCG00000050000	None	up	2.70712
CNVR-8003	ENSSSCG00000050000	Gene_313	ENSSSCG00000050000	None	up	2.70712
CNVR-6396	ENSSSCG00000050000	Gene_313	ENSSSCG00000050000	None	up	2.70712
CNVR-6743	ENSSSCG00000050000	Gene_313	ENSSSCG00000050000	None	up	2.70712
CNVR-1280	ENSSSCG00000050000	Gene_313	ENSSSCG00000050000	None	up	2.70712
CNVR-451	ENSSSCG00000050000	Gene_313	ENSSSCG00000050000	None	up	2.70712
CNVR-784	ENSSSCG00000050000	Gene_313	ENSSSCG00000050000	None	up	2.70712
CNVR-6886	ENSSSCG00000050000	Gene_313	ENSSSCG00000050000	None	up	2.70712
CNVR-5053	ENSSSCG00000050000	Gene_313	ENSSSCG00000050000	None	up	2.70712
CNVR-8939	ENSSSCG00000024393	Gene_314	B3GNT5	UDP-GlcNAc:betaGal beta-1,3-N-acetylglucosaminyltransferase 5 [Source:VGNC Symbol;Acc:VGNC:85726]	up	1.9371
CNVR-8952	ENSSSCG00000050646	Gene_315	ENSSSCG00000050646	None	up	1.87402
CNVR-8997	ENSSSCG00000050646	Gene_315	ENSSSCG00000050646	None	up	1.87402
CNVR-9132	ENSSSCG00000050646	Gene_315	ENSSSCG00000050646	None	up	1.87402
CNVR-7755	ENSSSCG00000050646	Gene_315	ENSSSCG00000050646	None	up	1.87402
CNVR-8003	ENSSSCG00000050646	Gene_315	ENSSSCG00000050646	None	up	1.87402
CNVR-6396	ENSSSCG00000050646	Gene_315	ENSSSCG00000050646	None	up	1.87402
CNVR-6743	ENSSSCG00000050646	Gene_315	ENSSSCG00000050646	None	up	1.87402
CNVR-1280	ENSSSCG00000050646	Gene_315	ENSSSCG00000050646	None	up	1.87402
CNVR-451	ENSSSCG00000050646	Gene_315	ENSSSCG00000050646	None	up	1.87402
CNVR-784	ENSSSCG00000050646	Gene_315	ENSSSCG00000050646	None	up	1.87402
CNVR-6886	ENSSSCG00000050646	Gene_315	ENSSSCG00000050646	None	up	1.87402
CNVR-5053	ENSSSCG00000050646	Gene_315	ENSSSCG00000050646	None	up	1.87402
CNVR-8956	ENSSSCG00000050646	Gene_315	ENSSSCG00000050646	None	up	1.87402
CNVR-8975	ENSSSCG00000050646	Gene_315	ENSSSCG00000050646	None	up	1.87402
CNVR-4012	ENSSSCG00000050646	Gene_315	ENSSSCG00000050646	None	up	1.87402
CNVR-8417	ENSSSCG00000050646	Gene_315	ENSSSCG00000050646	None	up	1.87402
CNVR-8939	ENSSSCG00000002411	Gene_316	GTF2A1	ral transcription factor IIA subunit 1 [Source:VGNC Symbol;Acc:VGNC:88730]	up	1.08253
CNVR-8997	ENSSSCG00000044924	Gene_317	ENSSSCG00000044924	None	up	2.87457
CNVR-9132	ENSSSCG00000044924	Gene_317	ENSSSCG00000044924	None	up	2.87457
CNVR-784	ENSSSCG00000044924	Gene_317	ENSSSCG00000044924	None	up	2.87457
CNVR-6886	ENSSSCG00000044924	Gene_317	ENSSSCG00000044924	None	up	2.87457
CNVR-5053	ENSSSCG00000044924	Gene_317	ENSSSCG00000044924	None	up	2.87457
CNVR-8952	ENSSSCG00000044924	Gene_317	ENSSSCG00000044924	None	up	2.87457
CNVR-7755	ENSSSCG00000044924	Gene_317	ENSSSCG00000044924	None	up	2.87457
CNVR-8003	ENSSSCG00000044924	Gene_317	ENSSSCG00000044924	None	up	2.87457
CNVR-4012	ENSSSCG00000044924	Gene_317	ENSSSCG00000044924	None	up	2.87457
CNVR-6396	ENSSSCG00000044924	Gene_317	ENSSSCG00000044924	None	up	2.87457
CNVR-6743	ENSSSCG00000044924	Gene_317	ENSSSCG00000044924	None	up	2.87457
CNVR-1280	ENSSSCG00000044924	Gene_317	ENSSSCG00000044924	None	up	2.87457
CNVR-451	ENSSSCG00000044924	Gene_317	ENSSSCG00000044924	None	up	2.87457
CNVR-8417	ENSSSCG00000044924	Gene_317	ENSSSCG00000044924	None	up	2.87457
CNVR-8956	ENSSSCG00000044924	Gene_317	ENSSSCG00000044924	None	up	2.87457
CNVR-8975	ENSSSCG00000044924	Gene_317	ENSSSCG00000044924	None	up	2.87457
CNVR-8952	ENSSSCG00000002040	Gene_318	MRPL52	mitochondrial ribosomal protein L52 [Source:VGNC Symbol;Acc:VGNC:90375]	up	5.54095
CNVR-8997	ENSSSCG00000002040	Gene_318	MRPL52	mitochondrial ribosomal protein L52 [Source:VGNC Symbol;Acc:VGNC:90375]	up	5.54095
CNVR-9132	ENSSSCG00000002040	Gene_318	MRPL52	mitochondrial ribosomal protein L52 [Source:VGNC Symbol;Acc:VGNC:90375]	up	5.54095
CNVR-7755	ENSSSCG00000002040	Gene_318	MRPL52	mitochondrial ribosomal protein L52 [Source:VGNC Symbol;Acc:VGNC:90375]	up	5.54095
CNVR-8003	ENSSSCG00000002040	Gene_318	MRPL52	mitochondrial ribosomal protein L52 [Source:VGNC Symbol;Acc:VGNC:90375]	up	5.54095
CNVR-4012	ENSSSCG00000002040	Gene_318	MRPL52	mitochondrial ribosomal protein L52 [Source:VGNC Symbol;Acc:VGNC:90375]	up	5.54095
CNVR-6396	ENSSSCG00000002040	Gene_318	MRPL52	mitochondrial ribosomal protein L52 [Source:VGNC Symbol;Acc:VGNC:90375]	up	5.54095
CNVR-6743	ENSSSCG00000002040	Gene_318	MRPL52	mitochondrial ribosomal protein L52 [Source:VGNC Symbol;Acc:VGNC:90375]	up	5.54095
CNVR-1280	ENSSSCG00000002040	Gene_318	MRPL52	mitochondrial ribosomal protein L52 [Source:VGNC Symbol;Acc:VGNC:90375]	up	5.54095
CNVR-451	ENSSSCG00000002040	Gene_318	MRPL52	mitochondrial ribosomal protein L52 [Source:VGNC Symbol;Acc:VGNC:90375]	up	5.54095
CNVR-784	ENSSSCG00000002040	Gene_318	MRPL52	mitochondrial ribosomal protein L52 [Source:VGNC Symbol;Acc:VGNC:90375]	up	5.54095
CNVR-8417	ENSSSCG00000002040	Gene_318	MRPL52	mitochondrial ribosomal protein L52 [Source:VGNC Symbol;Acc:VGNC:90375]	up	5.54095
CNVR-6886	ENSSSCG00000002040	Gene_318	MRPL52	mitochondrial ribosomal protein L52 [Source:VGNC Symbol;Acc:VGNC:90375]	up	5.54095
CNVR-5053	ENSSSCG00000002040	Gene_318	MRPL52	mitochondrial ribosomal protein L52 [Source:VGNC Symbol;Acc:VGNC:90375]	up	5.54095
CNVR-8956	ENSSSCG00000002040	Gene_318	MRPL52	mitochondrial ribosomal protein L52 [Source:VGNC Symbol;Acc:VGNC:90375]	up	5.54095
CNVR-8975	ENSSSCG00000002040	Gene_318	MRPL52	mitochondrial ribosomal protein L52 [Source:VGNC Symbol;Acc:VGNC:90375]	up	5.54095
CNVR-8939	ENSSSCG00000041300	Gene_319	ENSSSCG00000041300	None	up	2.51845
CNVR-8939	ENSSSCG00000040344	Gene_320	TES	testin LIM domain protein [Source:VGNC Symbol;Acc:VGNC:93884]	up	1.16011
CNVR-6650	ENSSSCG00000009045	Gene_321	HHIP	hedgehog interacting protein [Source:VGNC Symbol;Acc:VGNC:88875]	up	1.40414
CNVR-8952	ENSSSCG00000041859	Gene_322	ENSSSCG00000041859	None	up	3.73633
CNVR-8997	ENSSSCG00000041859	Gene_322	ENSSSCG00000041859	None	up	3.73633
CNVR-9132	ENSSSCG00000041859	Gene_322	ENSSSCG00000041859	None	up	3.73633
CNVR-7755	ENSSSCG00000041859	Gene_322	ENSSSCG00000041859	None	up	3.73633
CNVR-8003	ENSSSCG00000041859	Gene_322	ENSSSCG00000041859	None	up	3.73633
CNVR-4012	ENSSSCG00000041859	Gene_322	ENSSSCG00000041859	None	up	3.73633
CNVR-6396	ENSSSCG00000041859	Gene_322	ENSSSCG00000041859	None	up	3.73633
CNVR-6743	ENSSSCG00000041859	Gene_322	ENSSSCG00000041859	None	up	3.73633
CNVR-1280	ENSSSCG00000041859	Gene_322	ENSSSCG00000041859	None	up	3.73633
CNVR-451	ENSSSCG00000041859	Gene_322	ENSSSCG00000041859	None	up	3.73633
CNVR-784	ENSSSCG00000041859	Gene_322	ENSSSCG00000041859	None	up	3.73633
CNVR-8417	ENSSSCG00000041859	Gene_322	ENSSSCG00000041859	None	up	3.73633
CNVR-6886	ENSSSCG00000041859	Gene_322	ENSSSCG00000041859	None	up	3.73633
CNVR-5053	ENSSSCG00000041859	Gene_322	ENSSSCG00000041859	None	up	3.73633
CNVR-8956	ENSSSCG00000041859	Gene_322	ENSSSCG00000041859	None	up	3.73633
CNVR-8975	ENSSSCG00000041859	Gene_322	ENSSSCG00000041859	None	up	3.73633
CNVR-8939	ENSSSCG00000047760	Gene_323	ENSSSCG00000047760	None	up	4.25263
CNVR-8952	ENSSSCG00000049958	Gene_324	ENSSSCG00000049958	None	up	6.60065
CNVR-8956	ENSSSCG00000049958	Gene_324	ENSSSCG00000049958	None	up	6.60065
CNVR-8975	ENSSSCG00000049958	Gene_324	ENSSSCG00000049958	None	up	6.60065
CNVR-8997	ENSSSCG00000049958	Gene_324	ENSSSCG00000049958	None	up	6.60065
CNVR-9132	ENSSSCG00000049958	Gene_324	ENSSSCG00000049958	None	up	6.60065
CNVR-7755	ENSSSCG00000049958	Gene_324	ENSSSCG00000049958	None	up	6.60065
CNVR-8003	ENSSSCG00000049958	Gene_324	ENSSSCG00000049958	None	up	6.60065
CNVR-4012	ENSSSCG00000049958	Gene_324	ENSSSCG00000049958	None	up	6.60065
CNVR-6396	ENSSSCG00000049958	Gene_324	ENSSSCG00000049958	None	up	6.60065
CNVR-6743	ENSSSCG00000049958	Gene_324	ENSSSCG00000049958	None	up	6.60065
CNVR-1280	ENSSSCG00000049958	Gene_324	ENSSSCG00000049958	None	up	6.60065
CNVR-451	ENSSSCG00000049958	Gene_324	ENSSSCG00000049958	None	up	6.60065
CNVR-784	ENSSSCG00000049958	Gene_324	ENSSSCG00000049958	None	up	6.60065
CNVR-8417	ENSSSCG00000049958	Gene_324	ENSSSCG00000049958	None	up	6.60065
CNVR-6886	ENSSSCG00000049958	Gene_324	ENSSSCG00000049958	None	up	6.60065
CNVR-5053	ENSSSCG00000049958	Gene_324	ENSSSCG00000049958	None	up	6.60065
CNVR-8939	ENSSSCG00000021757	Gene_325	ENSSSCG00000021757	None	up	3.10244
CNVR-8952	ENSSSCG00000048119	Gene_326	ENSSSCG00000048119	None	up	3.18772
CNVR-8956	ENSSSCG00000048119	Gene_326	ENSSSCG00000048119	None	up	3.18772
CNVR-8975	ENSSSCG00000048119	Gene_326	ENSSSCG00000048119	None	up	3.18772
CNVR-8997	ENSSSCG00000048119	Gene_326	ENSSSCG00000048119	None	up	3.18772
CNVR-9132	ENSSSCG00000048119	Gene_326	ENSSSCG00000048119	None	up	3.18772
CNVR-7755	ENSSSCG00000048119	Gene_326	ENSSSCG00000048119	None	up	3.18772
CNVR-8003	ENSSSCG00000048119	Gene_326	ENSSSCG00000048119	None	up	3.18772
CNVR-6396	ENSSSCG00000048119	Gene_326	ENSSSCG00000048119	None	up	3.18772
CNVR-6743	ENSSSCG00000048119	Gene_326	ENSSSCG00000048119	None	up	3.18772
CNVR-1280	ENSSSCG00000048119	Gene_326	ENSSSCG00000048119	None	up	3.18772
CNVR-451	ENSSSCG00000048119	Gene_326	ENSSSCG00000048119	None	up	3.18772
CNVR-784	ENSSSCG00000048119	Gene_326	ENSSSCG00000048119	None	up	3.18772
CNVR-6886	ENSSSCG00000048119	Gene_326	ENSSSCG00000048119	None	up	3.18772
CNVR-5053	ENSSSCG00000048119	Gene_326	ENSSSCG00000048119	None	up	3.18772
CNVR-4012	ENSSSCG00000048119	Gene_326	ENSSSCG00000048119	None	up	3.18772
CNVR-8417	ENSSSCG00000048119	Gene_326	ENSSSCG00000048119	None	up	3.18772
CNVR-8939	ENSSSCG00000031925	Gene_327	SHANK3	SH3 and multiple ankyrin repeat domains 3 [Source:VGNC Symbol;Acc:VGNC:92836]	up	1.5798
CNVR-8939	ENSSSCG00000011514	Gene_328	MITF	melanocyte inducing transcription factor [Source:VGNC Symbol;Acc:VGNC:90243]	up	1.32204
CNVR-8956	ENSSSCG00000012118	Gene_329	TLR8	toll like receptor 8 [Source:VGNC Symbol;Acc:VGNC:94027]	up	1.43665
CNVR-8975	ENSSSCG00000012118	Gene_329	TLR8	toll like receptor 8 [Source:VGNC Symbol;Acc:VGNC:94027]	up	1.43665
CNVR-8997	ENSSSCG00000012118	Gene_329	TLR8	toll like receptor 8 [Source:VGNC Symbol;Acc:VGNC:94027]	up	1.43665
CNVR-9132	ENSSSCG00000012118	Gene_329	TLR8	toll like receptor 8 [Source:VGNC Symbol;Acc:VGNC:94027]	up	1.43665
CNVR-784	ENSSSCG00000012118	Gene_329	TLR8	toll like receptor 8 [Source:VGNC Symbol;Acc:VGNC:94027]	up	1.43665
CNVR-6886	ENSSSCG00000012118	Gene_329	TLR8	toll like receptor 8 [Source:VGNC Symbol;Acc:VGNC:94027]	up	1.43665
CNVR-5053	ENSSSCG00000012118	Gene_329	TLR8	toll like receptor 8 [Source:VGNC Symbol;Acc:VGNC:94027]	up	1.43665
CNVR-4012	ENSSSCG00000012118	Gene_329	TLR8	toll like receptor 8 [Source:VGNC Symbol;Acc:VGNC:94027]	up	1.43665
CNVR-8417	ENSSSCG00000012118	Gene_329	TLR8	toll like receptor 8 [Source:VGNC Symbol;Acc:VGNC:94027]	up	1.43665
CNVR-8952	ENSSSCG00000012118	Gene_329	TLR8	toll like receptor 8 [Source:VGNC Symbol;Acc:VGNC:94027]	up	1.43665
CNVR-7755	ENSSSCG00000012118	Gene_329	TLR8	toll like receptor 8 [Source:VGNC Symbol;Acc:VGNC:94027]	up	1.43665
CNVR-8003	ENSSSCG00000012118	Gene_329	TLR8	toll like receptor 8 [Source:VGNC Symbol;Acc:VGNC:94027]	up	1.43665
CNVR-6396	ENSSSCG00000012118	Gene_329	TLR8	toll like receptor 8 [Source:VGNC Symbol;Acc:VGNC:94027]	up	1.43665
CNVR-6743	ENSSSCG00000012118	Gene_329	TLR8	toll like receptor 8 [Source:VGNC Symbol;Acc:VGNC:94027]	up	1.43665
CNVR-1280	ENSSSCG00000012118	Gene_329	TLR8	toll like receptor 8 [Source:VGNC Symbol;Acc:VGNC:94027]	up	1.43665
CNVR-451	ENSSSCG00000012118	Gene_329	TLR8	toll like receptor 8 [Source:VGNC Symbol;Acc:VGNC:94027]	up	1.43665
CNVR-8939	ENSSSCG00000045439	Gene_330	ENSSSCG00000045439	None	up	5.51727
CNVR-8939	ENSSSCG00000043872	Gene_331	ENSSSCG00000043872	None	up	3.24268
CNVR-8997	ENSSSCG00000049378	Gene_332	ENSSSCG00000049378	None	up	4.10308
CNVR-9132	ENSSSCG00000049378	Gene_332	ENSSSCG00000049378	None	up	4.10308
CNVR-784	ENSSSCG00000049378	Gene_332	ENSSSCG00000049378	None	up	4.10308
CNVR-6886	ENSSSCG00000049378	Gene_332	ENSSSCG00000049378	None	up	4.10308
CNVR-5053	ENSSSCG00000049378	Gene_332	ENSSSCG00000049378	None	up	4.10308
CNVR-8952	ENSSSCG00000049378	Gene_332	ENSSSCG00000049378	None	up	4.10308
CNVR-7755	ENSSSCG00000049378	Gene_332	ENSSSCG00000049378	None	up	4.10308
CNVR-8003	ENSSSCG00000049378	Gene_332	ENSSSCG00000049378	None	up	4.10308
CNVR-6396	ENSSSCG00000049378	Gene_332	ENSSSCG00000049378	None	up	4.10308
CNVR-6743	ENSSSCG00000049378	Gene_332	ENSSSCG00000049378	None	up	4.10308
CNVR-1280	ENSSSCG00000049378	Gene_332	ENSSSCG00000049378	None	up	4.10308
CNVR-451	ENSSSCG00000049378	Gene_332	ENSSSCG00000049378	None	up	4.10308
CNVR-8956	ENSSSCG00000049378	Gene_332	ENSSSCG00000049378	None	up	4.10308
CNVR-8975	ENSSSCG00000049378	Gene_332	ENSSSCG00000049378	None	up	4.10308
CNVR-4012	ENSSSCG00000049378	Gene_332	ENSSSCG00000049378	None	up	4.10308
CNVR-8417	ENSSSCG00000049378	Gene_332	ENSSSCG00000049378	None	up	4.10308
CNVR-8939	ENSSSCG00000030998	Gene_333	WIF1	WNT inhibitory factor 1 [Source:VGNC Symbol;Acc:VGNC:94957]	up	3.82033
CNVR-8997	ENSSSCG00000043876	Gene_334	ENSSSCG00000043876	None	up	2.42945
CNVR-9132	ENSSSCG00000043876	Gene_334	ENSSSCG00000043876	None	up	2.42945
CNVR-784	ENSSSCG00000043876	Gene_334	ENSSSCG00000043876	None	up	2.42945
CNVR-6886	ENSSSCG00000043876	Gene_334	ENSSSCG00000043876	None	up	2.42945
CNVR-5053	ENSSSCG00000043876	Gene_334	ENSSSCG00000043876	None	up	2.42945
CNVR-8952	ENSSSCG00000043876	Gene_334	ENSSSCG00000043876	None	up	2.42945
CNVR-8956	ENSSSCG00000043876	Gene_334	ENSSSCG00000043876	None	up	2.42945
CNVR-8975	ENSSSCG00000043876	Gene_334	ENSSSCG00000043876	None	up	2.42945
CNVR-7755	ENSSSCG00000043876	Gene_334	ENSSSCG00000043876	None	up	2.42945
CNVR-8003	ENSSSCG00000043876	Gene_334	ENSSSCG00000043876	None	up	2.42945
CNVR-4012	ENSSSCG00000043876	Gene_334	ENSSSCG00000043876	None	up	2.42945
CNVR-6396	ENSSSCG00000043876	Gene_334	ENSSSCG00000043876	None	up	2.42945
CNVR-6743	ENSSSCG00000043876	Gene_334	ENSSSCG00000043876	None	up	2.42945
CNVR-1280	ENSSSCG00000043876	Gene_334	ENSSSCG00000043876	None	up	2.42945
CNVR-451	ENSSSCG00000043876	Gene_334	ENSSSCG00000043876	None	up	2.42945
[truncated: 400 more rows]
