# Supplementary material for: Genome-Wide Analysis Reveals Copy Number Variant Gene TGFBR3 Regulates Pig Back Fat Deposition
Source: Animals (Basel). 2024 Sep 12;14(18):2657. doi: 10.3390/ani14182657 (PMC11429474; doi:10.3390/ani14182657)
Supplement: Supplementary file 1 [file animals-14-02657-s001.zip › Table_S8.xlsx]

## Sheet: Sheet1
Table S8. Genes with cis-eQTL effects with differential CNVRs.
CNVRs	Target-genes	Gene_id	Gene-name	description	Experssion_change	log2FoldChange
CNVR-451	ENSSSCG00000004687	Gene_1	B2M	beta-2-microglobulin [Source:NCBI gene (formerly Entrezgene);Acc:397033]	up	1.51651
CNVR-784	ENSSSCG00000005272	Gene_2	NMRK1	nicotinamide riboside kinase 1 [Source:VGNC Symbol;Acc:VGNC:90800]	up	1.45275
CNVR-6396	ENSSSCG00000006127	Gene_3	NBN	nibrin [Source:VGNC Symbol;Acc:VGNC:90592]	up	1.06967
CNVR-8975	ENSSSCG00000048118	Gene_4	ENSSSCG00000048118	None	up	1.7672
CNVR-1280	ENSSSCG00000030156	Gene_5	APBB1IP	amyloid beta protein binding family B member 1 interacting protein [Source:VGNC Symbol;Acc:VGNC:95848]	up	1.06608
CNVR-6650	ENSSSCG00000044178	Gene_6	ENSSSCG00000044178	None	up	4.48022
CNVR-451	ENSSSCG00000004701	Gene_7	CATSPER2	cation channel sperm associated 2 [Source:VGNC Symbol;Acc:VGNC:86210]	up	1.4953
CNVR-1280	ENSSSCG00000048896	Gene_8	ENSSSCG00000048896	None	up	1.39554
CNVR-9132	ENSSSCG00000035973	Gene_9	LSM6	LSM6 homolog, U6 small nuclear RNA and mRNA degradation associated [Source:VGNC Symbol;Acc:VGNC:89875]	up	1.39367
CNVR-8952	ENSSSCG00000023774	Gene_10	Metazoa_SRP	Metazoan signal recognition particle RNA [Source:RFAM;Acc:RF00017]	down	-8.58243
CNVR-8956	ENSSSCG00000023774	Gene_10	Metazoa_SRP	Metazoan signal recognition particle RNA [Source:RFAM;Acc:RF00017]	down	-8.58243
CNVR-8417	ENSSSCG00000001564	Gene_11	SRSF3	serine and arginine rich splicing factor 3 [Source:VGNC Symbol;Acc:VGNC:93475]	up	1.44914
CNVR-8952	ENSSSCG00000043799	Gene_12	ENSSSCG00000043799	None	up	3.40236
CNVR-6396	ENSSSCG00000006125	Gene_13	CALB1	calbindin 1 [Source:VGNC Symbol;Acc:VGNC:86138]	up	8.12373
CNVR-6396	ENSSSCG00000024096	Gene_14	RIPK2	receptor interacting serine/threonine kinase 2 [Source:VGNC Symbol;Acc:VGNC:98848]	up	1.0524
CNVR-6396	ENSSSCG00000051779	Gene_15	ENSSSCG00000051779	None	up	2.84039
CNVR-451	ENSSSCG00000038436	Gene_16	HYPK	huntingtin interacting protein K [Source:HGNC Symbol;Acc:HGNC:18418]	up	2.52674
CNVR-9132	ENSSSCG00000041625	Gene_17	REELD1	reeler domain containing 1 [Source:HGNC Symbol;Acc:HGNC:53638]	up	2.48071
CNVR-6886	ENSSSCG00000000215	Gene_18	SMARCD1	SWI/SNF related, matrix associated, actin dependent regulator of chromatin, subfamily d, member 1 [Source:VGNC Symbol;Acc:VGNC:93233]	up	1.17864
CNVR-8417	ENSSSCG00000027778	Gene_19	ENSSSCG00000027778	None	up	1.00233
CNVR-1280	ENSSSCG00000041037	Gene_20	ENSSSCG00000041037	None	up	2.11189
CNVR-8003	ENSSSCG00000040920	Gene_21	PRKACB	protein kinase cAMP-activated catalytic subunit beta [Source:VGNC Symbol;Acc:VGNC:91800]	up	1.0765
CNVR-451	ENSSSCG00000040383	Gene_22	MFAP1	microfibril associated protein 1 [Source:VGNC Symbol;Acc:VGNC:90172]	up	2.50068
CNVR-1280	ENSSSCG00000024127	Gene_23	ABI1	abl interactor 1 [Source:VGNC Symbol;Acc:VGNC:95519]	up	2.29832
CNVR-784	ENSSSCG00000037390	Gene_24	ENSSSCG00000037390	None	up	5.01729
CNVR-6743	ENSSSCG00000006899	Gene_25	RPL5	ribosomal protein L5 [Source:NCBI gene (formerly Entrezgene);Acc:100135671]	up	1.51864
CNVR-8952	ENSSSCG00000032645	Gene_26	CHIC2	cysteine rich hydrophobic domain 2 [Source:VGNC Symbol;Acc:VGNC:86643]	up	3.07268
CNVR-784	ENSSSCG00000031382	Gene_27	C9orf40	chromosome 1 C9orf40 homolog [Source:VGNC Symbol;Acc:VGNC:85973]	down	-3.54171
CNVR-8939	ENSSSCG00000035621	Gene_28	GABRB1	gamma-aminobutyric acid type A receptor subunit beta1 [Source:VGNC Symbol;Acc:VGNC:88306]	up	3.19783
CNVR-8974	ENSSSCG00000008853	Gene_29	TLL1	tolloid like 1 [Source:VGNC Symbol;Acc:VGNC:94018]	down	-2.51603
CNVR-9132	ENSSSCG00000009043	Gene_30	ABCE1	ATP binding cassette subfamily E member 1 [Source:VGNC Symbol;Acc:VGNC:84965]	up	1.82796
CNVR-6886	ENSSSCG00000032269	Gene_31	LIMA1	LIM domain and actin binding 1 [Source:VGNC Symbol;Acc:VGNC:98070]	up	1.00646
CNVR-6743	ENSSSCG00000051442	Gene_32	ENSSSCG00000051442	None	up	3.61685
CNVR-1280	ENSSSCG00000011074	Gene_33	ARHGAP21	Rho GTPase activating protein 21 [Source:VGNC Symbol;Acc:VGNC:96018]	up	1.22545
CNVR-9132	ENSSSCG00000033871	Gene_34	ENSSSCG00000033871	anaphase promoting complex subunit 10 [Source:VGNC Symbol;Acc:VGNC:98912]	up	3.02938
CNVR-6886	ENSSSCG00000040144	Gene_35	BCDIN3D	BCDIN3 domain containing RNA methyltransferase [Source:VGNC Symbol;Acc:VGNC:85776]	up	1.91084
CNVR-451	ENSSSCG00000004691	Gene_36	EIF3J	eukaryotic translation initiation factor 3 subunit J [Source:VGNC Symbol;Acc:VGNC:87621]	up	2.91799
CNVR-5053	ENSSSCG00000043004	Gene_37	ENSSSCG00000043004	None	up	2.50077
CNVR-451	ENSSSCG00000004714	Gene_38	EPB42	erythrocyte membrane protein band 4.2 [Source:VGNC Symbol;Acc:VGNC:87725]	up	1.44083
CNVR-7755	ENSSSCG00000022208	Gene_39	TNFRSF1B	TNF receptor superfamily member 1B [Source:VGNC Symbol;Acc:VGNC:94264]	up	1.5048
CNVR-8003	ENSSSCG00000022206	Gene_40	UOX	urate oxidase [Source:NCBI gene (formerly Entrezgene);Acc:397510]	up	3.08692
CNVR-784	ENSSSCG00000037277	Gene_41	RFK	riboflavin kinase [Source:VGNC Symbol;Acc:VGNC:92237]	up	1.95448
CNVR-1280	ENSSSCG00000051370	Gene_42	ENSSSCG00000051370	None	up	3.3432
CNVR-1280	ENSSSCG00000011064	Gene_43	ACBD5	acyl-CoA binding domain containing 5 [Source:VGNC Symbol;Acc:VGNC:95997]	up	1.67503
CNVR-8003	ENSSSCG00000044786	Gene_44	ENSSSCG00000044786	None	up	2.67544
CNVR-5053	ENSSSCG00000013990	Gene_45	GUK1	guanylate kinase 1 [Source:VGNC Symbol;Acc:VGNC:99754]	up	1.24632
CNVR-8952	ENSSSCG00000008842	Gene_46	KIT	KIT proto-onco, receptor tyrosine kinase [Source:VGNC Symbol;Acc:VGNC:98060]	down	-3.40695
CNVR-8956	ENSSSCG00000008842	Gene_46	KIT	KIT proto-onco, receptor tyrosine kinase [Source:VGNC Symbol;Acc:VGNC:98060]	down	-3.40695
CNVR-8939	ENSSSCG00000033373	Gene_47	COMMD8	COMM domain containing 8 [Source:VGNC Symbol;Acc:VGNC:86890]	up	3.02407
CNVR-8003	ENSSSCG00000022145	Gene_48	RPF1	ribosome production factor 1 homolog [Source:VGNC Symbol;Acc:VGNC:92421]	up	1.04012
CNVR-6886	ENSSSCG00000051669	Gene_49	ENSSSCG00000051669	None	up	3.35534
CNVR-784	ENSSSCG00000041077	Gene_50	ENSSSCG00000041077	None	up	2.78858
CNVR-9132	ENSSSCG00000009035	Gene_51	SLC10A7	solute carrier family 10 member 7 [Source:VGNC Symbol;Acc:VGNC:92919]	up	1.34634
CNVR-8952	ENSSSCG00000008844	Gene_52	KDR	kinase insert domain receptor [Source:VGNC Symbol;Acc:VGNC:89418]	up	2.0722
CNVR-8956	ENSSSCG00000008844	Gene_52	KDR	kinase insert domain receptor [Source:VGNC Symbol;Acc:VGNC:89418]	up	2.0722
CNVR-784	ENSSSCG00000048925	Gene_53	ENSSSCG00000048925	None	up	2.58298
CNVR-6396	ENSSSCG00000006120	Gene_54	OTUD6B	OTU deubiquitinase 6B [Source:VGNC Symbol;Acc:VGNC:91103]	up	2.61189
CNVR-8957	ENSSSCG00000008842	Gene_46	KIT	KIT proto-onco, receptor tyrosine kinase [Source:VGNC Symbol;Acc:VGNC:98060]	down	-3.40695
CNVR-451	ENSSSCG00000035827	Gene_55	CTDSPL2	CTD small phosphatase like 2 [Source:VGNC Symbol;Acc:VGNC:87060]	up	1.60617
CNVR-6743	ENSSSCG00000006911	Gene_56	TGFBR3	transforming growth factor beta receptor 3 [Source:VGNC Symbol;Acc:VGNC:93932]	up	1.19703
CNVR-6886	ENSSSCG00000039587	Gene_57	ENSSSCG00000039587	None	down	-3.07521
CNVR-7755	ENSSSCG00000003451	Gene_58	PDPN	podoplanin [Source:VGNC Symbol;Acc:VGNC:91288]	up	1.03858
CNVR-8003	ENSSSCG00000003757	Gene_59	SSX2IP	SSX family member 2 interacting protein [Source:VGNC Symbol;Acc:VGNC:93499]	up	2.15744
CNVR-4012	ENSSSCG00000039222	Gene_60	ENSSSCG00000039222	None	up	3.42594
CNVR-8417	ENSSSCG00000051766	Gene_61	ENSSSCG00000051766	None	up	2.69103
CNVR-8956	ENSSSCG00000008852	Gene_62	MAP9	microtubule associated protein 9 [Source:HGNC Symbol;Acc:HGNC:26118]	up	1.7248
CNVR-8975	ENSSSCG00000008852	Gene_62	MAP9	microtubule associated protein 9 [Source:HGNC Symbol;Acc:HGNC:26118]	up	1.7248
